# Supplementary material for: A programmed decline in ribosome levels governs human early neurodevelopment
Source: Nat Cell Biol. 2025 Aug 4;27(8):1240–55. doi: 10.1038/s41556-025-01708-8 (PMC12339376; doi:10.1038/s41556-025-01708-8)
Supplement: Supplementary file 2 — Supplementary Tables 1–13. [file 41556_2025_1708_MOESM2_ESM.xlsx]

## Sheet: Table of Contents
Supplementary Table 1. Summary of molecular and key clinical findings
Supplementary Table 2. Clinical characteristics of patients with AIRIM variants
Supplementary Table 3. TMT-MS_18plex data
Supplementary Table 4. Ribo-seq data from D10 organoids
Supplementary Table 5. Bulk RNA-seq data from D10 organoids
Supplementary Table 6. Ribosome biogenesis genes used for gene module
Supplementary Table 7. Primers for AIRIM SDM
Supplementary Table 8. sgRNA and ssODN sequences used in the study
Supplementary Table 9. Features used for integration
Supplementary Table 10. Camera results CC
Supplementary Table 11. FDR Table for gene-set enrichment
Supplementary Table 12. Camera results BP
Supplementary Table 13. Camera results GO

## Sheet: Supplementary Table 1
Supplementary Table 1. Summary of molecular and key clinical findings
	Family 1 V:8, IV:21	Family 2 II:3, II:4, II:5	Family 3 II:1	Family 4 II:2	Family 5 II:1, II:3	Family 6 II:1	Family 7 II:1, II:3	Family 8 II:3	Family 9 II:2, II:3	Family 10	Family 11 II:3, II:5
Self-reported ancestry	Iranian	German	Iranian	Iranian	Saudi Arabian	Saudi Arabian	Saudi Arabian	Greek	Greek	Pakistani	Turkish
Consanguinity	Yes	No	Yes	Yes	Yes	Yes	Yes	Yes	No	Yes	Yes
Molecular genetics summary
Chr1 g. position (GRCh37)	g.38152062T>G	g.38151999G>T	g.38155339G>A	g.38155339G>A	g.38155329C>G	g.38155329C>G	g.38155329C>G	g.38155401G>T	g.38155401G>T	g.38155417C>G	g.38148996A>C
Chr1 g. position (GRCh38)	g.37686390T>G	g.37686327G>T	g.37689667G>A	g.37689667G>A	g.37689657C>G	g.37689657C>G	g.37689657C>G	g.37689729G>T	g.37689729G>T	g.37689745C>G	g.37683324A>C
AIRIM c. position (NM_017850.3)	c.338A>C	c.401C>A	c.214C>T	c.214C>T	c.224G>C	c.224G>C	c.224G>C	c.152C>A	c.152C>A	c.136G>C	c.569T>G
AIRIM p. position (NP_060320.1)	p.(Y113S)	p.(S134Y)	p.(R72W)	p.(R72W)	p.(R75P)	p.(R75P)	p.(R75P)	p.(A51D)	p.(A51D)	p.(A46P)	p.(V190G)
Zygosity	Homozygous	Homozygous	Homozygous	Homozygous	Homozygous	Homozygous	Homozygous	Homozygous	Homozygous	Homozygous	Homozygous
In silico predictions
phyloP [-19.0;10.9]	3.55	7.6	4.54	4.54	0.5	0.5	0.5	7.85	7.85	5.94	5.46
CADD	26.4	28	32	32	24.7	24.7	24.7	32	32	28.8	25.2
MutationTaster	Deleterious	Deleterious	Benign	Benign	Benign	Benign	Benign	Deleterious	Deleterious	Deleterious	Benign
PolyPhen-2	Probably Damaging	Probably Damaging	Probably Damaging	Probably Damaging	Probably Damaging	Probably Damaging	Probably Damaging	Probably Damaging	Probably Damaging	Probably Damaging	Probably Damaging
SIFT	Deleterious	Deleterious	Deleterious	Deleterious	Tolerated	Tolerated	Tolerated	Deleterious	Deleterious	Deleterious	Deleterious
REVEL	Uncertain	Damaging	Uncertain	Uncertain	Uncertain	Uncertain	Uncertain	Damaging	Damaging	Uncertain	Uncertain
Splicing Predictions	Normal	Normal	Normal	Normal	Normal	Normal	Normal	Normal	Normal	Normal	Normal
ClinPred	Damaging	Damaging	Damaging	Damaging	Damaging	Damaging	Damaging	Damaging	Damaging	Damaging	Damaging
gnomAD v2.1.1 MAF*	3.98e-06	0	7.08e-06	7.08e-06	0	0	0	3.61e-05	3.61e-05	0	0
gnomAD v3.1.2 MAF*	0	0	3.29e-05	3.29e-05	0	0	0	0	0	0	0
gnomAD v4.0.0 MAF	2.4e-06	0	7.69e--6	7.69e-06	0	0	0	1.59e-06	1.59e-06	0	1.59e-06
All of Us Data Browser*	0	0	8e-06	8e-06	0	0	0	0	0	0	0
Clinical summary
Global developmental delay	+/+	+/+/+	NA	+	+/+	+	+/+	+	+/+	+	+/+
Intellectual disability	+/+	+/+/NA	NA	+	+/+	+	+/+	+	+/+	+	+/+
Abnormal brain MRI	NA/NA	+/NA/NA	NA	+	NA/NA	+	+/+	+	-/+	+	NA/NA
Speech developmental delay	+/+	+/+/+	NA	+	+/+	+	+/+	+	+/+	+	NA/NA
Motor developmental delay	+/+	+/+/+	NA	+	+/+	+	+/+	+	+/+	+	NA/NA
Muscular hypotonia in infancy	+/+	+/+/NA	NA	+	+/+	+	+/+	+	-/+	+	NA/NA
Muscular hypotonia/limb spasticity/dystonia in childhood	+/+	+/+/NA	NA	+	+/+	+	-/-	-	-/-	+	NA/NA
Microcephaly	+/+	+/+/NA	NA	+	+/+	+	+/+	+	+/+	+	-/-
Seizures	-/+	+/+/NA	NA	+	+/+	+	+/+	+	-/+	+	-/-
Hearing impairment	NA/NA	+/+/NA	NA	NA	+/+	-	-/-	-	+/+	-	+/+
Vision impairment	NA/NA	+/+/NA	NA	+	+/+	+	-/-	-	-/-	-	-/-
Feeding difficulties	+/+	+/+/NA	NA	+	+/+	+	-/-	NA	-/+	+	NA/NA
Facial dysmorphism	+/-	-/-/NA	NA	+	-/-	+	+/+	NA	+/-	-	-/-
Mortality	-/+	-/-/-	+	-	-/-	-	-/-	-	-/-	-	-/-
*no homozygous individuals were identified in any of the population frequency databases used, + indicates positive for clinical feature, - indicates negative for clinical feature
Abbreviations: MAF, minor allele frequency; NA, Not available

## Sheet: Supplementary Table 2
Supplementary Table S2. Clinical characteristics of patients with AIRIM variants
Family ID	Family 1	Family 1	Family 2	Family 2	Family 2	Family 3	Family 4	Family 5	Family 5	Family 6	Family 7	Family 7	Family 8	Family 9	Family 9	Family 10	Family 11	Family 11
Self-reported ethnicity	Iranian	Iranian	German	German	German	Iranian	Iranian	Saudi Arabian	Saudi Arabian	Saudi Arabian	Saudi Arabian	Saudi Arabian	Greek	Greek	Greek	Pakistan	Turkish	Turkish
Gender (M/F)	F	M	M	F	M	F	M	F	M	M	M	F	F	F	M	F	F	M
Age of examination (Years, months)	7 years old, currently 14 years old	Died at 11 years	1 year, 4 months	3 years, 8 months	2 years, 4 months	Fetus, aborted medically at 18 weeks	2 years, 4 months	1 month	2 month	6 months	8 years	18 years	16 years	7 years	6 years	8 years	33 years	27 years
C1orf109 variant (NM_017850.1)
Chromosome position (hg19)	1:38152062T>G	1:38152062T>G	1:38151999G>T	1:38151999G>T	1:38151999G>T	1:38155339G>A	1:38155339G>A	1:38155329C>G	1:38155329C>G	1:38155329C>G	1:38155329C>G	1:38155329C>G	1:38155401G>T	1:38155401G>T	1:38155401G>T	1:38155417C>G	1:38148996A>C	1:38148996A>C
Variant type	Missense	Missense	Missense	Missense	Missense	Missense	Missense	Missense	Missense	Missense	Missense	Missense	Missense	Missense	Missense	Missense	Missense	Missense
cDNA change (NM_017850.3)	c.338A>C	c.338A>C	c.401C>A	c.401C>A	c.401C>A	c.214C>T	c.214C>T	c.224G>C	c.224G>C	c.224G>C	c.224G>C	c.224G>C	c.152C>A	c.152C>A	c.152C>A	c.136G>C	c.569T>G	c.569T>G
Amino acid change (NP_060320.1)	p.Tyr113Ser	p.Tyr113Ser	p.Ser134Tyr	p.Ser134Tyr	p.Ser134Tyr	p.Arg72Trp	p.Arg72Trp	p.Arg75Pro	p.Arg75Pro	p.Arg75Pro	p.Arg75Pro	p.Arg75Pro	p.Ala51Asp	p.Ala51Asp	p.Ala51Asp	p.Ala46Pro	p.Val190Gly	p.Val190Gly
Zygosity	Homozygous	Homozygous	Homozygous	Homozygous	Homozygous	Homozygous	Homozygous	Homozygous	Homozygous	Homozygous	Homozygous	Homozygous	Homozygous	Homozygous	Homozygous	Homozygous	Homozygous	Homozygous
Additional variants?	No	No	NM_015284.3(SZT2):c.9799-5C>G homozygous	Not tested for SZT2 as the AIRIM variant seemed more promising	Not tested for SZT2 as the AIRIM variant seemed more promising	No	No	No	No	(GPC3) Hemizygous, (COL4A1 and MOCS1) heterozygous (VUS) variant	No	No	SIN3B NM_001297595.2 c.2977C>T	No	No	No	No	No
Family history
Parents consanguinous?	First cousin	First cousin	Not to their knowledge	Not to their knowledge	Not to their knowledge	First cousin	First cousin	Yes	Yes	Yes	Yes	Yes	Third cousin	No	No	First cousin	First cousin	First cousin
Others	Brother, two uncles, 2 two aunts	Sister, four cousins	Two healthy brothers; paternal aunt with hemiparesis; paternal uncle with hemiparesis and learning difficulties; Spina bifida in the son of a paternal cousin; global developmental delay in a maternal grand cousin	Two healthy brothers; paternal aunt with hemiparesis; paternal uncle with hemiparesis and learning difficulties; Spina bifida in the son of a paternal cousin; global developmental delay in a maternal grand cousin	Two healthy brothers; paternal aunt with hemiparesis; paternal uncle with hemiparesis and learning difficulties; Spina bifida in the son of a paternal cousin; global developmental delay in a maternal grand cousin	N/A	N/A	One brother affected with similar presentation	One sister affected with similar presentation	N/A	N/A	N/A	Families 8 and 9 originate from nearby villages in Crete	Families 8 and 9 originate from nearby villages in Crete	Families 8 and 9 originate from nearby villages in Crete	One healthy brother of the proband	N/A	N/A
Pregnancy/delivery
Pregnancy (complicated/uncomplicated)	No	No	Complicated (premature rupture of membranes)	Intrauterine growth restriction since 30th gestational week, bleeding in the 32nd gestational week	N/A	Pregnancy terminated at 18 weeks, ultrasound showed cerebellar hypoplasia, microcephaly lower than 2/5 percentiles, transverse cerebellar diameter, intrauterine growth restriction TCD low 2/5 percentiles	C-section term, previous C-section	Normal vaginal delivery no complication	Normal vaginal delivery no complication	Normal vaginal delivery no complication	No complication	No complication	No complication	No complication	No complication	No complication	Not documented	Not documented
Delivery (Vaginal/C-sectional)	Vaginal	C-section	C-section	C-section	N/A	N/A	C-section	Normal vaginal delivery no complication	Normal vaginal delivery no complication	Vaginal	Vaginal	Vaginal	C-section	Not documented	Not documented	Normal	Not documented	Not documented
Gestational age (weeks)	Term	Term	32+1	32	N/A	N/A	39 weeks	39	39	Full term	Full term	Full term	Full term	Not documented	Not documented	37	Not documented	Not documented
Birth length (cm; SD)	Unavailable	Unavailable	40 cm (-0.09 SD)	Unavailable	N/A	N/A	48 cm	Not documented	Not documented	Not documented	Not documented	Not documented	50	Not documented	Not documented	Not documented	Not documented	Not documented
Birth head circumference (cm; SD)	Unavailable	Unavailable	28 cm (-1.02 SD)	30.3 cm (+0.18SD)	N/A	N/A	32.5 cm	Not documented	Not documented	Not documented	Not documented	Not documented	33	Not documented	Not documented	Not documented	Not documented	Not documented
Birth weight (g; SD)	Unavailable	Unavailable	1790 g (-0.09 SD)	Unavailable	N/A	N/A	2900 g	Not documented	Not documented	2800 g	Not documented	Not documented	3360	Not documented	Not documented	Not documented	Not documented	Not documented
Growth
Height (cm; SD)	108 cm	Unavailable	Unavailable	90 cm (-2.62 SD)	N/A	N/A	92 cm	Not documented	Not documented	97 cm (3rd percentile at 5 years)	Not documented	Not documented	141	Not documented	Not documented	118.6 cm [5th percentile (-1.60 SD)]	Not documented	Not documented
Weight (kg; SD)	11 kg	Unavailable	Unavailable	11 kg (-3.25 SD)	N/A	N/A	9 kg	Not documented	Not documented	17 (50th percentile)	Not documented	Not documented	37	23 kg	< 3rd percentile	31.1 kg [28th percentile (-0.59 SD)]	Not documented	Not documented
Head circumference (cm; SD)	44 cm	Unavailable	36.3 cm (-10.99 SD)	38 cm (-10 SD)	N/A	N/A	41 cm	Not documented	Not documented	Not documened	Not documented	Not documented	Not documented	48.5 cm <<<3rd percentile	< 3rd percentile	49.4 cm [4th percentile (-1.80 SD)]	Not documented	Not documented
Microcephaly	Yes	Yes	Severe	Severe	N/A	N/A	Severe	Yes	Yes	Yes	Yes, sloping forehead	Yes, sloping forehead	Yes	Yes	Yes	Yes	No	No
Development
Developmental delay (yes, specification/no)	Severe global developmental delay	Severe global developmental delay	Severe global developmental delay	Severe global developmental delay	Severe global developmental delay	N/A	Severe global developmental delay	Severe global developmental delay	Severe global developmental delay	Developmental regression	Global developmental delay	Global developmental delay	Global developmental delay, regression	Moderate global developmental delay	Global developmental delay	Global developmental delay	Yes	Yes
Intellectual disability/Learning difficulties (yes/no and the level)	Yes	Yes	Probably severe	Probably severe	N/A	N/A	Severe	Severe	Severe	Severe	Severe	Severe	Severe	Severe	Severe	Mild-severe, less severe	Less severe	Severe
Average IQ	Unknown	Unknown	Unknown	Unknown	N/A	N/A	Unknown	Unknown	Unknown	Unknown	Not documented	Not documented	Unknown	Unknown / attending special education needs school	Unknown/attending special education needs school	Not documented	Not documented	Not documented
Language developmental delay	No speech	No speech	Severe	Severe	Severe	N/A	Severe	Yes	Yes	Severe (babbling only)	Severe	Severe	Yes, severe	Yes	Yes	Yes	Not documented	Not documented
First words (age in months)	No speech	No speech	No speech	No speech	N/A	N/A	No speech	No speech	No speech	No speech	Not documented	Not documented	Not documented	Not documented	Not documented	No speech	Not documented	Not documented
Two word sentences	No speech	No speech	No speech	No speech	N/A	N/A	No speech	No speech	No speech	No speech	Not documented	Not documented	Not documented	No	No	No speech	Not documented	Not documented
Motor developmental delay	Severe	Severe	Severe	Severe	Severe	N/A	Severe	Severe	Severe	Severe	Severe	Severe	Yes	Unstable running	Yes	Yes	Not documented	Not documented
Turning independently	No	No	No	No	N/A	N/A	No	No	No	No	No	No	Yes (18 months old)	Not documented	Not documented	No	Not documented	Not documented
Sitting independently (age in months)	No	No	No	No	N/A	N/A	No	No	No	No	No	No	Yes (18 months old)	Yes (unknown)	Never (orthostat use)	No	Not documented	Not documented
First crawling (age in months)	No	No	No	No	N/A	N/A	No	No	No	No	No	No	With orthostat use (18 months old)	Not documented	Never (orthostat use)	No	Not documented	Not documented
First steps (age in months)	No	No	No	No	N/A	N/A	No	No	No	No	No	No	Not documented	Not documented	Never	No	Not documented	Not documented
Neurology
Muscular hypotonia in infancy	Yes	Yes	Yes	Yes	N/A	N/A	Initially spastic and now hypotone on medication	Yes	Yes	Yes, truncal	Yes	Yes	Yes	No	Persistant hypotonia	Yes	Not documented	Not documented
Muscular hypertonia/spasticity/dystonia in childhood	Yes	Yes	Yes	Yes	N/A	N/A	Spasticity and mild dystonia	Yes	Yes	Yes, appendicular	No	No	No	No	No	Yes	Not documented	Not documented
Seizures (if yes, age of diagnosis)	No	Yes	Started from age 11 months	Started from age 5 months	N/A	N/A	Started from age 6 months	Started from age 2 months	Started from age 2 months	Started from age 8 months	Yes, age unknown	Yes, age unknown	Developmental and Epileptic Encephalopathy	Free of seizures	Developmental and Epileptic Encephalopathy	Yes (6 months)	No	No
Seizure type	N/A	Tonic-clonic	Myoclonic seizures	?	N/A	N/A	Myoclonic seizure	Generalized clonic and tonic	Generalized clonic and tonic	Infantile spasm	Generalized clonic and tonic	Generalized clonic and tonic	West syndrome evolving to Lenox Gasteau	Not documented	Infantile, West syndrome evolving to Lenox Gasteau	Myoclonic seizures	N/A	N/A
Use of treatment	N/A	Yes	No	No	N/A	N/A	No	N/A	N/A	Yes	Yes, anti-epileptic	Yes, anti-epileptic	Lamictal, Depakine, Frisium, Melatonine	N/A	Anti-convulsants (vigabatrin/Kepra) at examination depakine/topamac/frezium	No	N/A	N/A
MRI findings	Not available	Not available	Severe microcephaly, suspected simplification of gyri, progressive brain atrophy	Not performed	N/A	N/A	Progressive atrophy, brain relatively spare cerebellum, cortical atrophy, ventriculomegaly, severe microcephaly	N/A	N/A	Brain atrophy	Generalized brain atrophy	Generalized brain atrophy, ventriculomegaly	Εnlargement of subarachnoid space and lateral ventricles	Positive, cochlear abnormalities	Hypomyelinosis	The bilateral cerebellar hemispheres exhibit patchy high T2 white matter signal strength, indicating hypomyelination. The basal ganglia, internal capsules, deep white matter, and corpus callosum all appear normal.	N/A	N/A
Sleeping problems	Yes	No	Yes	Yes	N/A	N/A	Yes	N/A	N/A	Unknown	Unknown	Unknown	Unknown	Unknown	Unknown	Yes	N/A	N/A
Other	N/A	N/A	N/A	N/A	N/A	N/A	N/A	N/A	N/A	N/A	Unknown	Unknown	Spastic paraplegia, EEG: hypsarrhythmias	No	Drooling	N/A	N/A	N/A
Craniofacial dysmorphisms
Facial dysmorphism	Strabismus, protruding tongue	No	No	No	N/A	N/A	Microcephaly, metopic prominancy	No	No	Yes	Open, protruding mouth, sloping forehead	Open, protruding mouth, sloping forehead	Not documented	Low set ears	No	No	No	No
Eyes/visual problems
Cortical vision impairment	No information	No information	Yes	Yes	N/A	N/A	Yes	Yes	Yes	Yes	No	No	No	No	No	No	No	No
Gaze fixation	No	No	Intermittent	Unknown	N/A	N/A	No gaze, no fixation follow	No, blind	No, blind	No	No	No	No	No	No	Normal	No	No
Others	No	No	N/A	N/A	N/A	N/A	N/A	N/A	N/A	N/A	N/A	N/A	N/A	N/A	N/A	N/A	N/A	N/A
Ears/hearing problems
Sensorineural hearing impairment	No information	No information	Yes	Yes	N/A	N/A	Unknown	Yes	Yes	No	No	No	No	Yes	Yes	No	Yes, bilateral	Yes, bilateral
Others	No	No	N/A	N/A	N/A	N/A	N/A	N/A	N/A	N/A	N/A	N/A	N/A	N/A	N/A	N/A	N/A	N/A
Gastrointestinal
Tube feeding in infancy	No	No	Yes	Yes	N/A	N/A	No, oral feeding	No	No	Yes	No	No	Not documented	No	No	Yes	N/A	N/A
Feeding problems in infancy	Mashed food	Mashed food	Yes	Yes	N/A	N/A	Yes	Yes	Yes	Yes	No	No	Not documented	No	Fed only with mashed food	Yes	N/A	N/A
Others	No	No	N/A	Eats only puréed food	N/A	N/A	N/A	N/A	N/A	N/A	N/A	N/A	N/A	N/A	N/A	Difficulty with swallowing	N/A	N/A
Others
Organ anomalies	No	No	No	No	N/A	N/A	Yes	No	No	No	No	No	Yes	No	No	No	No	No
Yes, specification/no	No	No	N/A	N/A	N/A	N/A	Drooling, laughs to pain, simian crease, small teeth, high arch palate, exaggerated deep tendon reflex, patella tension band wiring, achilles not detected	N/A	N/A	N/A	N/A	N/A	Scoliosis /contractures	N/A	N/A	No	N/A	N/A
Previous performed genetic tests
Conventional karyotyping	Normal	Not performed	Normal	Not performed	Not performed	Normal	Normal	Not performed	Not performed	Not performed	Negative	Negative	Not performed	Not performed	Not performed	Negative	Negative	Negative
SNP array	Negative	Not performed	Long contiguous stretch of homozygosity on chromosome 1p35.2p31.2 (31.118.382-61.767.141 bp; hg19); paternally inherited 5p13.2 duplication, maternally inherited 13q31.1 deletion, maternally inherited 14q32.33 duplication, maternally inherited 19q12 deletion	Long contiguous stretch of homozygosity on chromosome 1p35.2p31.2 (31.118.382-61.767.141 bp; hg19); maternally inherited 13q31.1 deletion	Not performed	-	Not performed	SNP array negative	SNP array negative	SNP array negative	2.5M genome array, large ROH on chromosome 1; 1p34.3-1p32.3 (37600441-54594263)	2.5M genome array, large ROH on chromosome 1; 1p34.3-1p32.3 (37600441-54594263)	Not performed	Not performed	Not performed	SNP array negative	SNP array negative	Negative
Others	Normal metabolic screening	N/A	Normal results for Sanger sequencing of the following genes: CEP152, ATR, CENPJ, MCPH1, WDR62, ASPM, STIL	N/A	N/A	N/A	N/A	Whole exome and whole genome negative	Whole exome and whole genome negative	N/A	N/A	N/A	N/A	MECP2 sequencing and MLPA analysis	Angelman Methylation analysis	N/A	N/A	N/A

## Sheet: Supplementary Table 3
Supplementary Table 3: TMT-MS_18plex data
Protein FDR Confidence Combined	Master	Accession	Description	% Coverage	# Peptides	# PSMs	# Unique Peptides	MW in kDa	Gene Symbol	D5-WT-1	D5-WT-2	D5-WT-3	D5-V190G-1	D5-V190G-2	D5-V190G-3	D10-WT-1	D10-WT-2	D10-WT-3	D10-V190G-1	D10-V190G-2	D10-V190G-3	D15-WT-1	D15-WT-2	D15-WT-3	D15-V190G-1	D15-V190G-2	D15-V190G-3
High	Master Protein	Q9C0C9	(E3-independent) E2 ubiquitin-conjugating enzyme OS=Homo sapiens OX=9606 GN=UBE2O PE=1 SV=3	8	8	11	8	141.2	UBE2O	275631	226055	233175	207788	148113	185946	357021	226994	247161	266988	226644	191318	279087	192203	216895	299069	228116	205463
High	Master Protein	Q8TDZ2	[F-actin]-monooxygenase MICAL1 OS=Homo sapiens OX=9606 GN=MICAL1 PE=1 SV=2	8	5	8	5	117.8	MICAL1	98993.1	68450.8	78066	77102.6	72654.8	95347.2	128040	80596.6	88059.2	139740	118138	97456.4	103169	96206.1	80558.4	117952	74634.8	65283.4
High	Master Protein	Q15118	[Pyruvate dehydrogenase (acetyl-transferring)] kinase isozyme 1, mitochondrial OS=Homo sapiens OX=9606 GN=PDK1 PE=1 SV=1	12	4	7	4	49.2	PDK1	62520.4	44633	33546.4	50902.7	49822.1	52793.4	67904.7	52745.5	60946.3	34794.7	26207.6	39845.2	54756.8	48499.3	54906.9	44703.9	35526.9	32184.6
High	Master Protein	Q15120	[Pyruvate dehydrogenase (acetyl-transferring)] kinase isozyme 3, mitochondrial OS=Homo sapiens OX=9606 GN=PDK3 PE=1 SV=1	10	3	5	3	46.9	PDK3	102520	74668.4	79762.4	55758.3	52771	55666.3	69819.6	51907.6	55850	67406.4	53289.7	53881.8	37082	39183.7	41296.7	56556.3	39761.3	38618
High	Master Protein	P61604	10 kDa heat shock protein, mitochondrial OS=Homo sapiens OX=9606 GN=HSPE1 PE=1 SV=2	88	12	37	12	10.9	HSPE1	4.53338e+06	3.13021e+06	3.13705e+06	2.27578e+06	2.87545e+06	3.67048e+06	3.60039e+06	2.94914e+06	3.12354e+06	3.4688e+06	2.66804e+06	2.89935e+06	2.54889e+06	3.23729e+06	2.63177e+06	3.34684e+06	2.10832e+06	1.90936e+06
High	Master Protein	Q15029	116 kDa U5 small nuclear ribonucleoprotein component OS=Homo sapiens OX=9606 GN=EFTUD2 PE=1 SV=1	39	31	58	30	109.4	EFTUD2	1.90587e+06	1.47064e+06	1.49759e+06	1.37758e+06	1.16916e+06	1.52984e+06	2.80182e+06	1.93206e+06	2.35932e+06	2.40397e+06	1.92072e+06	1.84944e+06	1.94444e+06	1.7202e+06	1.63384e+06	2.39027e+06	1.67544e+06	1.47996e+06
High	Master Protein	Q9NRX4	14 kDa phosphohistidine phosphatase OS=Homo sapiens OX=9606 GN=PHPT1 PE=1 SV=1	21	3	8	3	13.8	PHPT1	338933	272156	276899	328854	244255	310310	869084	592307	637146	829152	696212	534385	943463	685809	588845	1.31686e+06	846563	688435
High	Master Protein	P31946	14-3-3 protein beta/alpha OS=Homo sapiens OX=9606 GN=YWHAB PE=1 SV=3	61	16	67	7	28.1	YWHAB	1.08781e+06	923846	1.06599e+06	1.22464e+06	797128	1.13039e+06	2.46968e+06	1.61764e+06	1.65416e+06	2.10292e+06	1.8438e+06	1.44523e+06	1.67494e+06	1.24766e+06	1.06074e+06	1.90971e+06	1.45782e+06	1.36088e+06
High	Master Protein	P62258	14-3-3 protein epsilon OS=Homo sapiens OX=9606 GN=YWHAE PE=1 SV=1	72	24	108	21	29.2	YWHAE	6.00869e+06	4.08498e+06	4.6891e+06	6.20889e+06	3.23038e+06	4.43808e+06	1.48135e+07	7.63505e+06	8.37226e+06	1.25115e+07	1.02939e+07	6.70628e+06	1.09558e+07	8.0866e+06	5.99295e+06	1.24073e+07	1.04596e+07	7.69462e+06
High	Master Protein	Q04917	14-3-3 protein eta OS=Homo sapiens OX=9606 GN=YWHAH PE=1 SV=4	54	16	51	12	28.2	YWHAH	934608	765626	732793	766804	614839	768722	1.03541e+06	699947	881057	848182	763528	722177	859984	620529	608310	1.01698e+06	733364	627207
High	Master Protein	P61981	14-3-3 protein gamma OS=Homo sapiens OX=9606 GN=YWHAG PE=1 SV=2	62	17	49	11	28.3	YWHAG	1.5951e+06	1.29308e+06	1.08977e+06	1.3433e+06	927700	1.21407e+06	2.79672e+06	1.93423e+06	1.90139e+06	2.36445e+06	1.91413e+06	1.62332e+06	2.47971e+06	1.798e+06	1.62097e+06	2.55193e+06	1.8933e+06	1.41773e+06
High	Master Protein	P27348	14-3-3 protein theta OS=Homo sapiens OX=9606 GN=YWHAQ PE=1 SV=1	64	18	69	11	27.7	YWHAQ	1.56149e+06	1.33736e+06	1.30162e+06	1.91375e+06	1.1756e+06	1.39061e+06	3.53127e+06	2.36307e+06	2.13777e+06	3.04935e+06	2.34032e+06	1.94993e+06	3.14021e+06	2.41262e+06	1.88102e+06	3.84751e+06	2.8087e+06	2.23154e+06
High	Master Protein	P63104	14-3-3 protein zeta/delta OS=Homo sapiens OX=9606 GN=YWHAZ PE=1 SV=1	69	22	92	16	27.7	YWHAZ	4.05266e+06	3.02552e+06	3.23088e+06	3.01531e+06	2.59825e+06	3.48972e+06	5.74081e+06	3.98924e+06	4.28744e+06	4.78023e+06	3.86224e+06	3.61327e+06	5.81975e+06	5.33558e+06	4.51563e+06	7.8851e+06	5.30767e+06	4.27465e+06
High	Master Protein	Q9C0C2	182 kDa tankyrase-1-binding protein OS=Homo sapiens OX=9606 GN=TNKS1BP1 PE=1 SV=4	7	9	16	9	181.7	TNKS1BP1	245522	182625	215072	172562	146084	202493	302372	199546	215741	241353	199549	183459	238245	188985	193712	185193	132065	109707
High	Master Protein	Q99943	1-acyl-sn-glycerol-3-phosphate acyltransferase alpha OS=Homo sapiens OX=9606 GN=AGPAT1 PE=1 SV=2	18	3	5	3	31.7	AGPAT1	22911.3	15791	17388.1	18207.5	11999.5	16225	30735.7	24150.8	25193	30702.3	23870	23896.2	35030.9	28439.8	16988.4	40317.4	29278.1	23257.8
High	Master Protein	Q01970	1-phosphatidylinositol 4,5-bisphosphate phosphodiesterase beta-3 OS=Homo sapiens OX=9606 GN=PLCB3 PE=1 SV=2	13	10	17	10	138.7	PLCB3	97052.4	61679.2	75834.7	69035.1	55169	69757	84112.2	48668.2	67849.7	68881.5	57072.9	56423.1	53613	48064.2	43176	56626.9	44981.8	35111.1
High	Master Protein	P51178	1-phosphatidylinositol 4,5-bisphosphate phosphodiesterase delta-1 OS=Homo sapiens OX=9606 GN=PLCD1 PE=1 SV=2	5	3	6	3	85.6	PLCD1	25292.7	20516.3	9999.5	17192.6	15425.1	15780.2	82066.3	42953.6	52573.7	91506.9	82635.7	55575	107016	67865.2	46214.7	109265	85238.9	62733.6
High	Master Protein	Q4KWH8	1-phosphatidylinositol 4,5-bisphosphate phosphodiesterase eta-1 OS=Homo sapiens OX=9606 GN=PLCH1 PE=1 SV=1	1	2	9	2	189.1	PLCH1	367524	265940	334843	247837	262931	267139	418258	317156	337871	362961	271123	266424	385093	373586	290083	383266	233140	209696
High	Master Protein	P19174	1-phosphatidylinositol 4,5-bisphosphate phosphodiesterase gamma-1 OS=Homo sapiens OX=9606 GN=PLCG1 PE=1 SV=1	10	10	16	10	148.4	PLCG1	82493.7	52819	63901.6	64885.9	45870.8	64668.5	128355	75762.5	92251.5	126046	97038.8	97428.9	108252	82792.9	76864.8	141982	98868.7	86061.2
High	Master Protein	P09543	2',3'-cyclic-nucleotide 3'-phosphodiesterase OS=Homo sapiens OX=9606 GN=CNP PE=1 SV=2	24	11	18	10	47.5	CNP	406027	316373	371776	402585	266416	332396	1.00347e+06	610146	756756	949572	768788	591058	822829	555789	570372	987660	669244	651036
High	Master Protein	Q16698	2,4-dienoyl-CoA reductase [(3E)-enoyl-CoA-producing], mitochondrial OS=Homo sapiens OX=9606 GN=DECR1 PE=1 SV=1	27	8	13	8	36	DECR1	301338	233769	249992	342784	206248	243862	397154	285608	305447	335787	274540	266675	604121	567394	469059	762506	512502	518329
High	Master Protein	Q6L8Q7	2',5'-phosphodiesterase 12 OS=Homo sapiens OX=9606 GN=PDE12 PE=1 SV=2	10	4	7	4	67.3	PDE12	21980	16718.8	19032.8	15336.5	13808.5	21754.2	29323.6	19752.6	25973.9	29591.5	25278.4	21604.5	25722.9	25818.6	24346.4	32381.6	23644.2	23566.7
High	Master Protein	Q99460	26S proteasome non-ATPase regulatory subunit 1 OS=Homo sapiens OX=9606 GN=PSMD1 PE=1 SV=2	28	20	36	20	105.8	PSMD1	1.76893e+06	1.4361e+06	1.44634e+06	1.53786e+06	1.08997e+06	1.49914e+06	2.28722e+06	1.73682e+06	1.89703e+06	2.18571e+06	1.69583e+06	1.53007e+06	1.93505e+06	1.63797e+06	1.35691e+06	2.14908e+06	1.51373e+06	1.53424e+06
High	Master Protein	O75832	26S proteasome non-ATPase regulatory subunit 10 OS=Homo sapiens OX=9606 GN=PSMD10 PE=1 SV=1	29	7	14	7	24.4	PSMD10	334565	242244	253467	423045	206724	301690	943957	422899	602913	707832	713096	438511	703977	490307	344925	870843	740044	529195
High	Master Protein	O00231	26S proteasome non-ATPase regulatory subunit 11 OS=Homo sapiens OX=9606 GN=PSMD11 PE=1 SV=3	45	16	35	16	47.4	PSMD11	1.61337e+06	1.34248e+06	1.28394e+06	1.51858e+06	1.00541e+06	1.38587e+06	2.89382e+06	1.94202e+06	2.26852e+06	2.3972e+06	1.93623e+06	1.53337e+06	2.14588e+06	1.5505e+06	1.30203e+06	2.4155e+06	1.70636e+06	1.55197e+06
High	Master Protein	O00232	26S proteasome non-ATPase regulatory subunit 12 OS=Homo sapiens OX=9606 GN=PSMD12 PE=1 SV=3	46	18	35	18	52.9	PSMD12	1.40268e+06	1.10646e+06	1.0418e+06	1.14665e+06	960784	1.15025e+06	1.98159e+06	1.17201e+06	1.46132e+06	1.61812e+06	1.31997e+06	1.12045e+06	1.38821e+06	1.29331e+06	1.14489e+06	1.7256e+06	1.16549e+06	1.09755e+06
High	Master Protein	Q9UNM6	26S proteasome non-ATPase regulatory subunit 13 OS=Homo sapiens OX=9606 GN=PSMD13 PE=1 SV=2	32	11	25	11	42.9	PSMD13	1.31947e+06	978993	935863	1.0375e+06	808884	1.05599e+06	1.9603e+06	1.35928e+06	1.43695e+06	1.58771e+06	1.26227e+06	1.12899e+06	1.49206e+06	1.2211e+06	1.11196e+06	1.72955e+06	1.15328e+06	1.08022e+06
High	Master Protein	O00487	26S proteasome non-ATPase regulatory subunit 14 OS=Homo sapiens OX=9606 GN=PSMD14 PE=1 SV=1	35	8	18	8	34.6	PSMD14	328963	272105	311109	302347	215431	285904	658868	418609	440854	517603	452623	317070	475544	336386	320084	507809	394945	350593
High	Master Protein	Q13200	26S proteasome non-ATPase regulatory subunit 2 OS=Homo sapiens OX=9606 GN=PSMD2 PE=1 SV=3	34	25	56	25	100.1	PSMD2	3.39013e+06	2.548e+06	2.64154e+06	2.59634e+06	2.34516e+06	2.82363e+06	4.2599e+06	2.86054e+06	3.3352e+06	3.64509e+06	2.81992e+06	2.50748e+06	3.21367e+06	2.89743e+06	2.70987e+06	3.71455e+06	2.44474e+06	2.44935e+06
High	Master Protein	O43242	26S proteasome non-ATPase regulatory subunit 3 OS=Homo sapiens OX=9606 GN=PSMD3 PE=1 SV=2	38	20	44	20	60.9	PSMD3	2.42695e+06	2.05155e+06	2.00718e+06	2.20432e+06	1.72807e+06	2.21837e+06	3.71032e+06	2.67751e+06	2.90507e+06	2.90401e+06	2.5757e+06	2.19678e+06	3.0237e+06	2.45754e+06	2.11574e+06	3.33261e+06	2.36454e+06	2.11039e+06
High	Master Protein	P55036	26S proteasome non-ATPase regulatory subunit 4 OS=Homo sapiens OX=9606 GN=PSMD4 PE=1 SV=1	31	10	21	10	40.7	PSMD4	555294	378612	444034	370783	301517	417957	552705	428106	501723	494510	418720	413466	499772	501085	446110	582822	376083	336945
High	Master Protein	Q16401	26S proteasome non-ATPase regulatory subunit 5 OS=Homo sapiens OX=9606 GN=PSMD5 PE=1 SV=3	27	9	15	9	56.2	PSMD5	335997	250811	250253	289585	208701	261900	397591	288726	312823	322481	321608	334569	318089	264370	289977	371740	259714	236582
High	Master Protein	Q15008	26S proteasome non-ATPase regulatory subunit 6 OS=Homo sapiens OX=9606 GN=PSMD6 PE=1 SV=1	30	10	20	10	45.5	PSMD6	372051	304370	302047	276340	257989	301485	508475	379099	372627	412732	349444	300510	398545	341232	277709	444515	319793	286417
High	Master Protein	P51665	26S proteasome non-ATPase regulatory subunit 7 OS=Homo sapiens OX=9606 GN=PSMD7 PE=1 SV=2	10	4	10	4	37	PSMD7	1.02927e+06	716227	836689	569296	763248	885606	1.00915e+06	750622	790969	841461	723596	717164	811628	972840	872277	880587	556718	586704
High	Master Protein	P48556	26S proteasome non-ATPase regulatory subunit 8 OS=Homo sapiens OX=9606 GN=PSMD8 PE=1 SV=2	29	9	16	9	39.6	PSMD8	746446	609225	539836	494441	463330	623158	858656	539608	673562	788970	583162	530256	687165	631478	561968	782577	532961	489541
High	Master Protein	O00233	26S proteasome non-ATPase regulatory subunit 9 OS=Homo sapiens OX=9606 GN=PSMD9 PE=1 SV=3	9	2	3	2	24.7	PSMD9	79636.1	66670.6	55592.4	61090.5	44001.7	70908.7	97046.6	75425.5	83512.6	93852.2	83908.6	82298.8	92972.4	71507.5	58101.1	85767.9	59100.4	53273
High	Master Protein	P62333	26S proteasome regulatory subunit 10B OS=Homo sapiens OX=9606 GN=PSMC6 PE=1 SV=1	38	13	24	13	44.1	PSMC6	2.35094e+06	1.70502e+06	1.65935e+06	1.29829e+06	1.35782e+06	1.81263e+06	2.50676e+06	1.9183e+06	2.03752e+06	1.03472e+06	1.55986e+06	1.70588e+06	2.04007e+06	1.94913e+06	1.7014e+06	2.15071e+06	1.34829e+06	1.10034e+06
High	Master Protein	P62191	26S proteasome regulatory subunit 4 OS=Homo sapiens OX=9606 GN=PSMC1 PE=1 SV=1	37	15	29	14	49.2	PSMC1	842143	639226	687890	735206	523478	682458	1.31907e+06	849319	920193	1.12735e+06	804248	744593	1.07934e+06	862912	670648	1.14061e+06	816879	761092
High	Master Protein	P17980	26S proteasome regulatory subunit 6A OS=Homo sapiens OX=9606 GN=PSMC3 PE=1 SV=3	47	16	36	16	49.2	PSMC3	1.18342e+06	981500	965887	1.11263e+06	715668	1.02338e+06	1.98862e+06	1.34866e+06	1.48709e+06	1.71561e+06	1.32119e+06	1.13162e+06	1.45202e+06	1.13795e+06	1.00838e+06	1.6518e+06	1.09025e+06	1.04867e+06
High	Master Protein	P43686	26S proteasome regulatory subunit 6B OS=Homo sapiens OX=9606 GN=PSMC4 PE=1 SV=2	51	17	24	17	47.3	PSMC4	1.82406e+06	1.3756e+06	1.52401e+06	1.41323e+06	1.13918e+06	1.50982e+06	2.38838e+06	1.66533e+06	1.90206e+06	1.90379e+06	1.65139e+06	1.56737e+06	1.89609e+06	1.72846e+06	1.48236e+06	2.18478e+06	1.43918e+06	1.33588e+06
High	Master Protein	P35998	26S proteasome regulatory subunit 7 OS=Homo sapiens OX=9606 GN=PSMC2 PE=1 SV=3	45	21	45	21	48.6	PSMC2	1.4504e+06	1.17699e+06	1.23495e+06	1.357e+06	1.01717e+06	1.31988e+06	2.38482e+06	1.61025e+06	1.82145e+06	2.05601e+06	1.59531e+06	1.33913e+06	1.78789e+06	1.3769e+06	1.25726e+06	2.02197e+06	1.45974e+06	1.32289e+06
High	Master Protein	P62195	26S proteasome regulatory subunit 8 OS=Homo sapiens OX=9606 GN=PSMC5 PE=1 SV=1	49	16	32	15	45.6	PSMC5	1.09198e+06	943131	897417	1.21171e+06	711759	943078	2.12175e+06	1.31523e+06	1.56212e+06	1.74283e+06	1.43367e+06	1.09013e+06	1.58908e+06	1.01059e+06	855043	1.71776e+06	1.20837e+06	1.11292e+06
High	Master Protein	Q13442	28 kDa heat- and acid-stable phosphoprotein OS=Homo sapiens OX=9606 GN=PDAP1 PE=1 SV=1	39	8	17	8	20.6	PDAP1	1.25853e+06	993571	1.03359e+06	1.0599e+06	917078	1.17503e+06	2.35602e+06	1.66057e+06	1.79598e+06	2.09509e+06	1.70024e+06	1.50881e+06	1.83306e+06	1.3799e+06	1.28104e+06	2.07465e+06	1.3486e+06	1.23134e+06
High	Master Protein	P82650	28S ribosomal protein S22, mitochondrial OS=Homo sapiens OX=9606 GN=MRPS22 PE=1 SV=1	6	2	3	2	41.3	MRPS22	5519.32	7449.38	6061.09	17117.8	4447.26	7997.89	31417.7	20706.1	19403	26975.5	23243	12742.8	18808.7	4705.04	4986.26	19173	15233.6	13919.1
High	Master Protein	Q9Y3D9	28S ribosomal protein S23, mitochondrial OS=Homo sapiens OX=9606 GN=MRPS23 PE=1 SV=2	25	4	7	4	21.8	MRPS23	174815	133600	164006	158411	122393	152161	287164	199131	224848	226900	203194	164136	159323	148975	125154	212163	146543	134432
High	Master Protein	Q92552	28S ribosomal protein S27, mitochondrial OS=Homo sapiens OX=9606 GN=MRPS27 PE=1 SV=3	18	7	11	7	47.6	MRPS27	211989	184480	204913	228551	152082	219801	411163	270335	321631	363433	307525	253647	247172	201616	182432	310387	207675	194958
High	Master Protein	Q9Y2Q9	28S ribosomal protein S28, mitochondrial OS=Homo sapiens OX=9606 GN=MRPS28 PE=1 SV=1	18	2	4	2	20.8	MRPS28	1804.5	1542.57	2113.11	2253.08	1622.72	2428.07	5288.87	5153.27	4267.16	3250.24	2855.63	2684.35	5310.66	1944.34	0	5132.13	2117.39	1721.72
High	Master Protein	P51398	28S ribosomal protein S29, mitochondrial OS=Homo sapiens OX=9606 GN=DAP3 PE=1 SV=1	12	3	5	3	45.5	DAP3	39315.4	39235.9	45275.4	43120.1	32615.5	46262.7	82633.4	52616.1	58346.5	73935.9	63237.7	40539.5	39625.6	28120.1	23481.3	45814.5	38205	31420.2
High	Master Protein	Q92665	28S ribosomal protein S31, mitochondrial OS=Homo sapiens OX=9606 GN=MRPS31 PE=1 SV=3	10	2	4	2	45.3	MRPS31	17880.7	17497	21207	26735.4	16775.2	23628.9	45433.2	27023.3	30886.5	40934.7	37881.1	25543.4	19720.2	15313.5	14819.4	28790.3	21584.3	23131.2
High	Master Protein	P82930	28S ribosomal protein S34, mitochondrial OS=Homo sapiens OX=9606 GN=MRPS34 PE=1 SV=2	11	3	5	3	25.6	MRPS34	30857.4	22456.9	31298.9	21479.9	19229.3	24937.5	40344.9	35267.8	27276.1	39171.8	29095.7	23934.3	28802.8	28040.3	21041.4	32675.3	21913.3	20437.9
High	Master Protein	P82933	28S ribosomal protein S9, mitochondrial OS=Homo sapiens OX=9606 GN=MRPS9 PE=1 SV=2	8	3	4	3	45.8	MRPS9	53249.6	46007.3	57565.4	48566.6	31811.6	54234	91951.5	57638.2	69656.1	80992.1	67588.6	52070.9	51790.8	49787.4	42152.8	73953.1	40394.9	48265.3
High	Master Protein	O43598	2'-deoxynucleoside 5'-phosphate N-hydrolase 1 OS=Homo sapiens OX=9606 GN=DNPH1 PE=1 SV=1	13	2	3	2	19.1	DNPH1	195034	162721	161910	215784	110501	196242	361307	226247	275569	335521	275558	215086	379953	252667	188324	415784	308467	250026
High	Master Protein	A1L0T0	2-hydroxyacyl-CoA lyase 2 OS=Homo sapiens OX=9606 GN=ILVBL PE=1 SV=2	20	6	10	6	67.8	ILVBL	37162.9	28153.2	25777.6	26113.7	25888.2	31208.4	53304.9	36433.6	51570.8	55387.8	40847.5	32356.5	49109.7	47039.8	43127.3	58212.4	44000	35476.5
High	Master Protein	P52758	2-iminobutanoate/2-iminopropanoate deaminase OS=Homo sapiens OX=9606 GN=RIDA PE=1 SV=1	38	3	6	3	14.5	RIDA	174963	116529	121613	128365	98624.8	115354	184446	126753	163033	179026	147809	150469	158414	154657	129533	174816	130477	112773
High	Master Protein	Q02218	2-oxoglutarate dehydrogenase complex component E1 OS=Homo sapiens OX=9606 GN=OGDH PE=1 SV=3	12	11	17	11	115.9	OGDH	284101	246874	276699	305615	201376	301492	483112	349567	388389	441442	325253	276420	353380	322597	286129	421914	286290	282314
High	Master Protein	Q9BYD6	39S ribosomal protein L1, mitochondrial OS=Homo sapiens OX=9606 GN=MRPL1 PE=1 SV=2	17	4	6	4	36.9	MRPL1	193511	136119	157401	168380	140868	167151	255364	197793	210384	231392	203586	196887	140040	128474	137887	202032	128954	124621
High	Master Protein	Q9Y3B7	39S ribosomal protein L11, mitochondrial OS=Homo sapiens OX=9606 GN=MRPL11 PE=1 SV=1	28	5	6	5	20.7	MRPL11	15231.8	16517.3	18001.3	30072	9109.96	19458.9	40879.8	28623.7	25799.4	41483.9	33587.2	22124.7	15861.5	10655.7	13248.3	28225.3	22764.6	17000.2
High	Master Protein	P52815	39S ribosomal protein L12, mitochondrial OS=Homo sapiens OX=9606 GN=MRPL12 PE=1 SV=2	24	4	6	4	21.3	MRPL12	419095	234407	490675	443207	209447	291066	458292	317114	304637	435720	476425	309364	266670	323243	251888	299132	295067	256276
High	Master Protein	Q9P015	39S ribosomal protein L15, mitochondrial OS=Homo sapiens OX=9606 GN=MRPL15 PE=1 SV=1	17	4	7	4	33.4	MRPL15	108852	67567.3	101168	85856.7	71946.9	92645.1	146184	92753.8	100020	114262	101710	109611	73848.9	83598	79348.7	110706	82526.1	69496.2
High	Master Protein	P09001	39S ribosomal protein L3, mitochondrial OS=Homo sapiens OX=9606 GN=MRPL3 PE=1 SV=1	13	2	3	2	38.6	MRPL3	15116.5	9736.68	14014.2	11743	10473.3	14837.4	24268.1	18593.7	19609.7	22424.7	17072.2	12969.2	10879.4	11942.8	8033.99	16119.7	10879.4	10433
High	Master Protein	Q9BZE1	39S ribosomal protein L37, mitochondrial OS=Homo sapiens OX=9606 GN=MRPL37 PE=1 SV=2	8	2	6	2	48.1	MRPL37	58517.4	53716	59962.4	77637.4	47499.4	61389.3	104760	76548.2	67826.5	110389	86245.2	60096.2	53242.4	40889.3	39456.1	78587.8	53110	58367.5
High	Master Protein	Q96DV4	39S ribosomal protein L38, mitochondrial OS=Homo sapiens OX=9606 GN=MRPL38 PE=1 SV=2	6	2	3	2	44.6	MRPL38	83848.4	51051.6	76448.3	60643.1	47606.5	59768.7	84093.2	62556.1	68108.5	77376.3	84551.6	70497.5	56484.7	56468.3	59035.1	55735	47999.7	46275.2
High	Master Protein	Q9NYK5	39S ribosomal protein L39, mitochondrial OS=Homo sapiens OX=9606 GN=MRPL39 PE=1 SV=3	13	4	7	4	38.7	MRPL39	85031.4	76395.9	81449.2	89609.3	53270.3	82407.7	164177	117848	117365	147093	111313	89238.4	105412	69275.2	51556.2	118604	83854.6	83572.7
High	Master Protein	Q9BRJ2	39S ribosomal protein L45, mitochondrial OS=Homo sapiens OX=9606 GN=MRPL45 PE=1 SV=2	9	3	3	3	35.3	MRPL45	194751	166182	204421	170012	127186	213885	235657	166106	176256	230528	169966	176797	184465	155770	130691	209932	132720	144556
High	Master Protein	Q9H2W6	39S ribosomal protein L46, mitochondrial OS=Homo sapiens OX=9606 GN=MRPL46 PE=1 SV=1	13	2	4	2	31.7	MRPL46	75606.3	61521.4	73800.9	78366.2	48832	71893.1	148514	100198	122768	126820	100789	84900.3	102652	86668	60852.1	133206	81388.3	80249.9
High	Master Protein	Q9HD33	39S ribosomal protein L47, mitochondrial OS=Homo sapiens OX=9606 GN=MRPL47 PE=1 SV=2	12	3	5	3	29.4	MRPL47	234761	190116	251193	235828	176588	216778	349465	225698	287945	331643	281801	228773	234786	192606	193223	294728	231004	199365
High	Master Protein	Q99714	3-hydroxyacyl-CoA dehydrogenase type-2 OS=Homo sapiens OX=9606 GN=HSD17B10 PE=1 SV=3	67	11	21	11	26.9	HSD17B10	598025	451036	451532	457173	405261	541605	856213	640966	659227	788671	683121	563647	680053	635568	525141	883889	573514	497030
High	Master Protein	P31937	3-hydroxyisobutyrate dehydrogenase, mitochondrial OS=Homo sapiens OX=9606 GN=HIBADH PE=1 SV=2	8	2	3	2	35.3	HIBADH	39518.7	34185.9	31224.6	43923.7	21141.7	37567.1	88307.2	49078.4	56432	74128.8	60922.3	59265.9	75404.7	54221.9	41156	67346.2	61302.3	51517
High	Master Protein	Q6NVY1	3-hydroxyisobutyryl-CoA hydrolase, mitochondrial OS=Homo sapiens OX=9606 GN=HIBCH PE=1 SV=2	19	7	10	7	43.5	HIBCH	564960	427974	443586	452870	425182	471448	849026	593915	611605	837799	667967	676018	726775	682604	580819	957051	615919	550471
High	Master Protein	P42765	3-ketoacyl-CoA thiolase, mitochondrial OS=Homo sapiens OX=9606 GN=ACAA2 PE=1 SV=2	24	8	15	8	41.9	ACAA2	561150	455400	431156	660197	391695	464732	568773	438712	454675	412047	396270	269587	507289	465652	355998	441112	314104	342608
High	Master Protein	P09110	3-ketoacyl-CoA thiolase, peroxisomal OS=Homo sapiens OX=9606 GN=ACAA1 PE=1 SV=2	8	2	2	2	44.3	ACAA1	12290.7	8779.05	10010.6	8513.85	6414.18	7307.3	15995.7	8883.22	12371.7	10293.5	10113.3	9035.54	11813.4	9249.15	8416.97	16543.7	10562.6	9262.08
High	Master Protein	P25325	3-mercaptopyruvate sulfurtransferase OS=Homo sapiens OX=9606 GN=MPST PE=1 SV=3	40	8	18	8	33.2	MPST	530948	430106	456465	447866	372740	427557	933586	698704	770118	997738	791087	780643	890313	914405	701151	947170	730167	658262
High	Master Protein	P46783	40S ribosomal protein S10 OS=Homo sapiens OX=9606 GN=RPS10 PE=1 SV=1	74	16	46	15	18.9	RPS10	3.41405e+06	2.68572e+06	2.80637e+06	3.03903e+06	2.29436e+06	3.05016e+06	5.28705e+06	3.40647e+06	4.04332e+06	4.34113e+06	3.35109e+06	2.92964e+06	3.48665e+06	2.58528e+06	2.39883e+06	3.73349e+06	2.51318e+06	2.33684e+06
High	Master Protein	P62280	40S ribosomal protein S11 OS=Homo sapiens OX=9606 GN=RPS11 PE=1 SV=3	44	10	24	10	18.4	RPS11	2.27668e+06	1.747e+06	1.92871e+06	1.69313e+06	1.50932e+06	1.99851e+06	3.206e+06	2.2579e+06	2.36537e+06	2.57124e+06	1.92906e+06	1.95026e+06	2.28104e+06	2.05709e+06	1.82e+06	2.22689e+06	1.46164e+06	1.31015e+06
High	Master Protein	P25398	40S ribosomal protein S12 OS=Homo sapiens OX=9606 GN=RPS12 PE=1 SV=3	52	7	13	7	14.5	RPS12	1.31659e+06	770200	856309	763539	583588	835691	1.1809e+06	1.09192e+06	902677	1.09686e+06	753170	793287	874767	746167	647671	939243	573451	549724
High	Master Protein	P62277	40S ribosomal protein S13 OS=Homo sapiens OX=9606 GN=RPS13 PE=1 SV=2	54	11	33	11	17.2	RPS13	3.84785e+06	2.57971e+06	2.89379e+06	1.93344e+06	2.60534e+06	3.18914e+06	2.85748e+06	2.1486e+06	2.46989e+06	2.44134e+06	1.92336e+06	2.38517e+06	2.0901e+06	2.40282e+06	2.25733e+06	2.25094e+06	1.56568e+06	1.44865e+06
High	Master Protein	P62263	40S ribosomal protein S14 OS=Homo sapiens OX=9606 GN=RPS14 PE=1 SV=3	42	9	26	9	16.3	RPS14	1.86314e+06	1.49266e+06	1.48104e+06	1.14548e+06	1.22287e+06	1.53987e+06	2.02815e+06	1.53354e+06	1.60924e+06	1.67734e+06	1.27718e+06	1.17518e+06	1.37361e+06	1.37025e+06	1.23077e+06	1.54869e+06	901548	871611
High	Master Protein	P62841	40S ribosomal protein S15 OS=Homo sapiens OX=9606 GN=RPS15 PE=1 SV=2	42	5	17	5	17	RPS15	582345	461679	399098	315577	368757	490637	585049	407245	499259	309483	375908	383365	401645	445969	380583	482863	318508	277977
High	Master Protein	P62244	40S ribosomal protein S15a OS=Homo sapiens OX=9606 GN=RPS15A PE=1 SV=2	48	5	13	5	14.8	RPS15A	1.48942e+06	1.09658e+06	1.26256e+06	1.001e+06	1.03855e+06	1.40652e+06	1.37236e+06	1.06788e+06	1.08119e+06	1.09333e+06	854697	1.00249e+06	893845	1.07602e+06	1.05212e+06	990145	697321	703993
High	Master Protein	P62249	40S ribosomal protein S16 OS=Homo sapiens OX=9606 GN=RPS16 PE=1 SV=2	58	11	28	11	16.4	RPS16	2.06795e+06	1.36877e+06	1.45359e+06	1.28636e+06	1.12616e+06	1.46775e+06	2.33889e+06	1.86411e+06	1.64176e+06	1.89608e+06	1.38439e+06	1.33472e+06	1.50349e+06	1.3225e+06	1.23957e+06	1.84777e+06	1.06758e+06	1.00268e+06
High	Master Protein	P08708	40S ribosomal protein S17 OS=Homo sapiens OX=9606 GN=RPS17 PE=1 SV=2	66	10	32	9	15.5	RPS17	2.16705e+06	1.34995e+06	1.49892e+06	778361	1.22814e+06	1.51625e+06	1.22527e+06	1.07529e+06	1.15507e+06	1.11323e+06	795038	1.10262e+06	894191	1.27736e+06	1.2858e+06	1.02208e+06	629196	652738
High	Master Protein	P62269	40S ribosomal protein S18 OS=Homo sapiens OX=9606 GN=RPS18 PE=1 SV=3	52	15	31	15	17.7	RPS18	4.15048e+06	2.86965e+06	3.14234e+06	2.15471e+06	2.81206e+06	3.32283e+06	3.55601e+06	2.59579e+06	2.95589e+06	2.89422e+06	2.17611e+06	2.60108e+06	2.64625e+06	2.60701e+06	2.62236e+06	2.82913e+06	1.77894e+06	1.66269e+06
High	Master Protein	P39019	40S ribosomal protein S19 OS=Homo sapiens OX=9606 GN=RPS19 PE=1 SV=2	61	15	38	15	16.1	RPS19	4.99816e+06	3.73024e+06	3.81684e+06	2.85704e+06	3.49408e+06	4.17408e+06	4.4181e+06	3.41563e+06	3.52116e+06	3.83338e+06	2.68554e+06	3.16061e+06	3.04185e+06	3.48338e+06	3.1742e+06	3.46785e+06	2.11834e+06	2.04618e+06
High	Master Protein	P15880	40S ribosomal protein S2 OS=Homo sapiens OX=9606 GN=RPS2 PE=1 SV=2	50	15	37	15	31.3	RPS2	5.76704e+06	3.84603e+06	4.02042e+06	3.10868e+06	3.1664e+06	4.2188e+06	5.04549e+06	4.13652e+06	3.83188e+06	4.31442e+06	3.20586e+06	3.45305e+06	3.61815e+06	3.59944e+06	3.39739e+06	4.22461e+06	2.39498e+06	2.37142e+06
High	Master Protein	P60866	40S ribosomal protein S20 OS=Homo sapiens OX=9606 GN=RPS20 PE=1 SV=1	30	5	14	5	13.4	RPS20	2.84717e+06	2.0583e+06	1.93715e+06	1.43171e+06	1.82007e+06	1.99881e+06	2.43295e+06	1.99994e+06	2.04154e+06	2.23811e+06	1.71262e+06	2.45598e+06	2.73394e+06	4.52652e+06	4.09806e+06	2.79484e+06	1.6111e+06	1.692e+06
High	Master Protein	P63220	40S ribosomal protein S21 OS=Homo sapiens OX=9606 GN=RPS21 PE=1 SV=1	31	3	7	3	9.1	RPS21	44948.1	30026	38240	42582.4	30767.8	34503.9	62414.7	38194.2	39119.1	61110.5	43422.7	36110.7	40685.9	22385.4	24425.3	43953.8	31549.3	40849.3
High	Master Protein	P62266	40S ribosomal protein S23 OS=Homo sapiens OX=9606 GN=RPS23 PE=1 SV=3	48	6	20	6	15.8	RPS23	3.06607e+06	2.38457e+06	1.83382e+06	1.49649e+06	2.06407e+06	2.86861e+06	4.78214e+06	3.35023e+06	3.6623e+06	1.76632e+06	2.79908e+06	2.70947e+06	3.3761e+06	3.14476e+06	2.6136e+06	3.51692e+06	1.89691e+06	1.18496e+06
High	Master Protein	P62847	40S ribosomal protein S24 OS=Homo sapiens OX=9606 GN=RPS24 PE=1 SV=1	40	6	36	6	15.4	RPS24	4.97966e+06	3.88973e+06	3.56536e+06	2.68873e+06	3.39756e+06	4.33784e+06	5.82485e+06	4.03683e+06	4.96477e+06	3.52039e+06	3.82114e+06	3.61657e+06	4.00386e+06	4.06431e+06	3.59108e+06	4.34634e+06	2.82026e+06	2.16352e+06
High	Master Protein	P62851	40S ribosomal protein S25 OS=Homo sapiens OX=9606 GN=RPS25 PE=1 SV=1	41	7	22	7	13.7	RPS25	2.45732e+06	2.00848e+06	1.87891e+06	1.46738e+06	1.91782e+06	2.29187e+06	2.46044e+06	1.96152e+06	2.03139e+06	2.11676e+06	1.52367e+06	1.98196e+06	1.73859e+06	2.07599e+06	1.87793e+06	2.17937e+06	1.29066e+06	1.19522e+06
High	Master Protein	P62854	40S ribosomal protein S26 OS=Homo sapiens OX=9606 GN=RPS26 PE=1 SV=3	40	4	11	4	13	RPS26	1.1492e+06	809765	957366	718713	789996	920583	1.13051e+06	722810	851507	793680	656483	643270	673471	654462	625322	689620	468444	442896
High	Master Protein	P42677	40S ribosomal protein S27 OS=Homo sapiens OX=9606 GN=RPS27 PE=1 SV=3	38	3	6	3	9.5	RPS27	345997	274842	263934	222795	244728	304420	489484	361036	391243	432445	314794	285136	312864	291567	313353	356379	245683	198169
High	Master Protein	P62857	40S ribosomal protein S28 OS=Homo sapiens OX=9606 GN=RPS28 PE=1 SV=1	68	6	12	6	7.8	RPS28	301280	211128	238917	175152	180653	232840	249154	184506	230769	197348	149602	214912	166009	214808	216655	192291	123506	146804
High	Master Protein	P23396	40S ribosomal protein S3 OS=Homo sapiens OX=9606 GN=RPS3 PE=1 SV=2	74	19	84	19	26.7	RPS3	5.13662e+06	4.08634e+06	3.78743e+06	4.13576e+06	3.1883e+06	4.42082e+06	6.97252e+06	4.87829e+06	5.2635e+06	5.90433e+06	4.36711e+06	4.02491e+06	4.84389e+06	3.92141e+06	3.25118e+06	5.19577e+06	3.25355e+06	3.21103e+06
High	Master Protein	P61247	40S ribosomal protein S3a OS=Homo sapiens OX=9606 GN=RPS3A PE=1 SV=2	62	22	52	22	29.9	RPS3A	6.14857e+06	4.60598e+06	4.56107e+06	3.80833e+06	3.9937e+06	4.98102e+06	6.28883e+06	4.86875e+06	5.17405e+06	5.21271e+06	3.9453e+06	4.17104e+06	4.41187e+06	4.35567e+06	3.95677e+06	4.74586e+06	3.06335e+06	3.04914e+06
High	Master Protein	P62701	40S ribosomal protein S4, X isoform OS=Homo sapiens OX=9606 GN=RPS4X PE=1 SV=2	63	18	44	18	29.6	RPS4X	4.1741e+06	3.42754e+06	3.22661e+06	4.91927e+06	2.87373e+06	4.19851e+06	5.15167e+06	3.65369e+06	3.89331e+06	4.13381e+06	3.32697e+06	2.95939e+06	3.83253e+06	3.06883e+06	2.81381e+06	3.59212e+06	2.60236e+06	3.07988e+06
High	Master Protein	P46782	40S ribosomal protein S5 OS=Homo sapiens OX=9606 GN=RPS5 PE=1 SV=4	43	11	21	11	22.9	RPS5	2.78974e+06	1.44633e+06	1.8168e+06	1.08829e+06	1.3208e+06	1.653e+06	1.77015e+06	1.58429e+06	1.40563e+06	1.57335e+06	1.10748e+06	1.34554e+06	1.28953e+06	1.3663e+06	1.41744e+06	1.44237e+06	924063	899256
High	Master Protein	P62753	40S ribosomal protein S6 OS=Homo sapiens OX=9606 GN=RPS6 PE=1 SV=1	46	15	36	15	28.7	RPS6	3.67631e+06	2.47344e+06	2.84146e+06	1.85137e+06	2.50962e+06	2.88938e+06	3.42761e+06	2.72007e+06	2.92807e+06	3.02894e+06	2.12521e+06	2.61519e+06	2.47599e+06	3.3521e+06	2.82396e+06	2.68474e+06	1.71768e+06	1.46623e+06
High	Master Protein	P62081	40S ribosomal protein S7 OS=Homo sapiens OX=9606 GN=RPS7 PE=1 SV=1	70	17	34	17	22.1	RPS7	5.96727e+06	4.22122e+06	4.60673e+06	2.73479e+06	4.10055e+06	4.85891e+06	4.21293e+06	3.43952e+06	3.74473e+06	3.53145e+06	2.66192e+06	3.66288e+06	3.15236e+06	4.08473e+06	3.87894e+06	3.30724e+06	2.1181e+06	2.01581e+06
High	Master Protein	P62241	40S ribosomal protein S8 OS=Homo sapiens OX=9606 GN=RPS8 PE=1 SV=2	46	10	29	10	24.2	RPS8	2.5688e+06	2.22211e+06	2.03653e+06	2.12056e+06	1.78248e+06	2.40739e+06	4.18739e+06	2.99853e+06	3.08921e+06	3.42771e+06	2.49415e+06	2.24301e+06	2.85415e+06	2.45327e+06	2.18779e+06	2.90537e+06	1.86452e+06	1.62654e+06
High	Master Protein	P46781	40S ribosomal protein S9 OS=Homo sapiens OX=9606 GN=RPS9 PE=1 SV=3	63	19	48	19	22.6	RPS9	4.06434e+06	3.08124e+06	3.20539e+06	2.29422e+06	2.68547e+06	3.36498e+06	3.7707e+06	2.87487e+06	3.0389e+06	3.08757e+06	2.51324e+06	2.52619e+06	2.60309e+06	2.80705e+06	2.6257e+06	2.81005e+06	1.91905e+06	1.84049e+06
High	Master Protein	P08865	40S ribosomal protein SA OS=Homo sapiens OX=9606 GN=RPSA PE=1 SV=4	53	13	42	13	32.8	RPSA	4.8336e+06	2.73712e+06	3.53443e+06	3.03044e+06	2.22641e+06	3.33613e+06	5.16096e+06	3.53979e+06	3.71064e+06	4.02082e+06	3.08123e+06	2.74119e+06	3.18988e+06	2.93215e+06	2.59952e+06	3.3957e+06	2.49319e+06	2.21727e+06
High	Master Protein	P80404	4-aminobutyrate aminotransferase, mitochondrial OS=Homo sapiens OX=9606 GN=ABAT PE=1 SV=3	5	2	3	2	56.4	ABAT	31915.3	24802.4	33299.1	29915	22412.5	30643.5	19664	12193	15311.2	15323.8	12867.5	8615.48	54762.5	51301.7	41520.7	120010	88284.8	69644.5
High	Master Protein	P08195	4F2 cell-surface antigen heavy chain OS=Homo sapiens OX=9606 GN=SLC3A2 PE=1 SV=3	19	9	17	9	68	SLC3A2	565052	464195	459205	603849	355863	548280	920650	735789	645761	472075	406847	285971	628706	421500	348423	453024	316100	318808
High	Master Protein	Q9NVE7	4'-phosphopantetheine phosphatase OS=Homo sapiens OX=9606 GN=PANK4 PE=1 SV=1	5	3	6	3	85.9	PANK4	17171.8	12582.1	15267.2	23197.1	14555.6	18594	19263.4	14425.4	17348.6	18451.8	14407.1	15151	19693.7	16198.4	12919.3	23597.6	19210	13336.7
High	Master Protein	P49189	4-trimethylaminobutyraldehyde dehydrogenase OS=Homo sapiens OX=9606 GN=ALDH9A1 PE=1 SV=3	22	10	18	10	53.8	ALDH9A1	1.64198e+06	1.17711e+06	1.28318e+06	1.2835e+06	999426	1.35045e+06	2.10032e+06	1.41378e+06	1.5977e+06	1.85536e+06	1.44926e+06	1.38407e+06	1.86013e+06	1.70016e+06	1.41058e+06	2.02755e+06	1.44989e+06	1.28875e+06
High	Master Protein	Q8TCD5	5'(3')-deoxyribonucleotidase, cytosolic type OS=Homo sapiens OX=9606 GN=NT5C PE=1 SV=2	21	3	5	3	23.4	NT5C	52510.3	33296.9	37630.5	37449.2	32312.1	40866.1	53231.3	39119.3	47944.1	46541.5	37882.5	32543.2	47405.4	31632.3	36066.7	50822.7	36381.5	30000.4
High	Master Protein	Q8IV08	5'-3' exonuclease PLD3 OS=Homo sapiens OX=9606 GN=PLD3 PE=1 SV=1	19	8	17	8	54.7	PLD3	863461	641021	710343	659817	638228	724417	453090	356243	461340	400372	301026	292567	469534	487250	402158	864519	593204	585349
High	Master Protein	Q9H0D6	5'-3' exoribonuclease 2 OS=Homo sapiens OX=9606 GN=XRN2 PE=1 SV=1	10	7	13	7	108.5	XRN2	217945	200050	196524	326101	145851	203072	638466	361452	442407	578557	480165	294218	372742	201154	168064	416039	304709	255389
High	Master Protein	P54619	5'-AMP-activated protein kinase subunit gamma-1 OS=Homo sapiens OX=9606 GN=PRKAG1 PE=1 SV=1	9	2	4	2	37.6	PRKAG1	4991.23	5201.27	5663.62	5692.07	3387.83	5896.37	11223.8	9309.14	8637.67	8672.31	8534.75	6991.74	11113.2	10463.5	9519.6	13790.6	9410.8	8464.46
High	Master Protein	Q5TFE4	5'-nucleotidase domain-containing protein 1 OS=Homo sapiens OX=9606 GN=NT5DC1 PE=1 SV=1	20	6	13	6	51.8	NT5DC1	466667	393224	380771	328220	289000	398445	584530	411233	456372	495042	394386	382000	405020	371060	306371	398655	289016	237639
High	Master Protein	Q9H857	5'-nucleotidase domain-containing protein 2 OS=Homo sapiens OX=9606 GN=NT5DC2 PE=1 SV=1	20	10	16	10	60.7	NT5DC2	807990	592145	661570	744360	547515	691019	1.32006e+06	825515	1.12131e+06	1.28854e+06	1.08039e+06	1.06269e+06	1.18232e+06	957577	993679	1.36025e+06	1.01911e+06	913600
High	Master Protein	P10809	60 kDa heat shock protein, mitochondrial OS=Homo sapiens OX=9606 GN=HSPD1 PE=1 SV=2	81	47	206	47	61	HSPD1	1.72714e+07	1.31854e+07	1.26448e+07	1.16007e+07	1.24905e+07	1.53818e+07	1.76379e+07	1.27594e+07	1.39277e+07	1.53827e+07	1.16965e+07	1.20956e+07	1.08707e+07	1.12176e+07	9.59771e+06	1.50333e+07	9.7214e+06	8.55622e+06
High	Master Protein	P05388	60S acidic ribosomal protein P0 OS=Homo sapiens OX=9606 GN=RPLP0 PE=1 SV=1	51	14	43	14	34.3	RPLP0	5.57468e+06	4.45698e+06	3.82582e+06	4.37928e+06	3.47643e+06	4.77466e+06	8.43884e+06	5.94453e+06	6.09552e+06	6.02804e+06	5.05971e+06	4.70008e+06	5.71309e+06	4.44734e+06	3.68614e+06	6.3431e+06	3.8826e+06	3.43909e+06
High	Master Protein	P05386	60S acidic ribosomal protein P1 OS=Homo sapiens OX=9606 GN=RPLP1 PE=1 SV=1	52	2	3	2	11.5	RPLP1	2.63373e+06	722503	1.23942e+06	1.17689e+06	872793	1.05559e+06	2.4751e+06	1.11169e+06	1.39892e+06	2.05806e+06	1.23177e+06	852567	951771	1.07974e+06	1.1009e+06	1.13429e+06	728023	740502
High	Master Protein	P05387	60S acidic ribosomal protein P2 OS=Homo sapiens OX=9606 GN=RPLP2 PE=1 SV=1	77	7	19	7	11.7	RPLP2	2.76649e+06	667009	1.45734e+06	1.33848e+06	578423	1.04898e+06	2.48986e+06	1.18627e+06	1.49917e+06	1.83042e+06	1.68673e+06	1.06484e+06	1.24228e+06	1.25285e+06	1.18054e+06	1.24467e+06	1.06787e+06	718464
High	Master Protein	P27635	60S ribosomal protein L10 OS=Homo sapiens OX=9606 GN=RPL10 PE=1 SV=5	38	7	23	7	24.6	RPL10	1.59153e+06	1.30895e+06	1.28149e+06	1.2204e+06	1.15338e+06	1.43737e+06	2.5808e+06	1.95269e+06	2.14762e+06	1.7137e+06	1.72761e+06	1.50357e+06	1.75703e+06	1.37719e+06	1.17787e+06	1.89116e+06	1.12282e+06	903762
High	Master Protein	P62906	60S ribosomal protein L10a OS=Homo sapiens OX=9606 GN=RPL10A PE=1 SV=2	41	9	24	9	24.8	RPL10A	2.34166e+06	1.69455e+06	1.5958e+06	1.56199e+06	1.37546e+06	1.80659e+06	2.78223e+06	2.14324e+06	2.03389e+06	2.41331e+06	1.74157e+06	1.63931e+06	2.02693e+06	1.59515e+06	1.36671e+06	2.2732e+06	1.32878e+06	1.37526e+06
High	Master Protein	P62913	60S ribosomal protein L11 OS=Homo sapiens OX=9606 GN=RPL11 PE=1 SV=2	26	6	24	6	20.2	RPL11	2.46415e+06	1.715e+06	1.69482e+06	1.00491e+06	1.46503e+06	1.94884e+06	1.76479e+06	1.38508e+06	1.45942e+06	1.58569e+06	1.12709e+06	1.395e+06	1.25784e+06	1.59023e+06	1.4567e+06	1.25966e+06	765011	741190
High	Master Protein	P30050	60S ribosomal protein L12 OS=Homo sapiens OX=9606 GN=RPL12 PE=1 SV=1	58	8	21	8	17.8	RPL12	1.56615e+06	1.24358e+06	1.19584e+06	1.27998e+06	1.02215e+06	1.33588e+06	2.56556e+06	1.54097e+06	1.7124e+06	2.05144e+06	1.42521e+06	1.38633e+06	1.56178e+06	1.24875e+06	1.1037e+06	1.80452e+06	1.19902e+06	1.10068e+06
High	Master Protein	P26373	60S ribosomal protein L13 OS=Homo sapiens OX=9606 GN=RPL13 PE=1 SV=4	43	14	38	13	24.2	RPL13	2.48236e+06	1.9959e+06	2.01181e+06	1.29785e+06	1.81305e+06	2.11206e+06	2.30985e+06	1.94959e+06	2.12666e+06	2.10001e+06	1.5358e+06	1.73306e+06	1.92769e+06	1.90517e+06	1.80706e+06	2.002e+06	1.18354e+06	1.23526e+06
High	Master Protein	P40429	60S ribosomal protein L13a OS=Homo sapiens OX=9606 GN=RPL13A PE=1 SV=2	49	15	33	15	23.6	RPL13A	3.59134e+06	2.85913e+06	2.67134e+06	2.41873e+06	2.32131e+06	3.21459e+06	4.38042e+06	3.13933e+06	3.55465e+06	2.25153e+06	2.60359e+06	2.74551e+06	2.95152e+06	2.80525e+06	2.56804e+06	3.11079e+06	1.89821e+06	1.68083e+06
High	Master Protein	P50914	60S ribosomal protein L14 OS=Homo sapiens OX=9606 GN=RPL14 PE=1 SV=4	40	9	15	9	23.4	RPL14	3.32079e+06	2.39672e+06	2.34397e+06	1.07161e+06	2.04844e+06	2.48687e+06	1.90097e+06	2.12143e+06	1.98344e+06	1.76853e+06	1.23225e+06	1.82353e+06	1.57542e+06	2.2959e+06	2.19463e+06	1.79702e+06	856349	923236
High	Master Protein	P61313	60S ribosomal protein L15 OS=Homo sapiens OX=9606 GN=RPL15 PE=1 SV=2	46	10	22	10	24.1	RPL15	5.87659e+06	3.90119e+06	4.4612e+06	2.23311e+06	3.92487e+06	4.51944e+06	3.28379e+06	2.973e+06	3.38124e+06	3.02231e+06	2.27359e+06	3.32326e+06	2.60131e+06	3.77094e+06	3.8057e+06	2.80716e+06	1.89425e+06	1.81898e+06
High	Master Protein	P18621	60S ribosomal protein L17 OS=Homo sapiens OX=9606 GN=RPL17 PE=1 SV=3	51	12	24	11	21.4	RPL17	3.29726e+06	2.47063e+06	2.41894e+06	2.00297e+06	2.1258e+06	2.69927e+06	4.3299e+06	2.87609e+06	3.02761e+06	3.31281e+06	2.73695e+06	2.21182e+06	2.64064e+06	2.46694e+06	2.31489e+06	2.79115e+06	1.85931e+06	1.6417e+06
High	Master Protein	Q07020	60S ribosomal protein L18 OS=Homo sapiens OX=9606 GN=RPL18 PE=1 SV=2	47	11	25	11	21.6	RPL18	2.58327e+06	1.94912e+06	1.92616e+06	1.4967e+06	1.7535e+06	2.06813e+06	2.7075e+06	1.93064e+06	2.12219e+06	2.17923e+06	1.62802e+06	1.73996e+06	1.96927e+06	1.91523e+06	1.69288e+06	1.96287e+06	1.18197e+06	1.08371e+06
High	Master Protein	Q02543	60S ribosomal protein L18a OS=Homo sapiens OX=9606 GN=RPL18A PE=1 SV=2	31	6	22	6	20.7	RPL18A	3.9981e+06	3.06809e+06	2.8057e+06	2.81005e+06	2.62161e+06	3.33574e+06	5.01033e+06	3.44497e+06	3.90551e+06	3.60238e+06	3.08661e+06	3.12017e+06	3.50058e+06	2.99179e+06	2.90844e+06	3.42204e+06	2.19708e+06	2.04126e+06
High	Master Protein	P84098	60S ribosomal protein L19 OS=Homo sapiens OX=9606 GN=RPL19 PE=1 SV=1	38	10	19	10	23.5	RPL19	2.45283e+06	1.82538e+06	1.51806e+06	969979	1.52392e+06	1.74108e+06	2.63179e+06	1.9143e+06	2.03752e+06	1.29749e+06	1.69774e+06	1.62503e+06	1.84112e+06	2.22378e+06	1.69453e+06	1.89723e+06	1.03555e+06	800787
High	Master Protein	P46778	60S ribosomal protein L21 OS=Homo sapiens OX=9606 GN=RPL21 PE=1 SV=2	49	12	31	12	18.6	RPL21	2.94736e+06	2.03138e+06	2.35744e+06	1.36057e+06	2.0512e+06	2.41017e+06	2.26625e+06	1.83232e+06	2.02092e+06	1.9083e+06	1.59593e+06	1.90647e+06	1.6964e+06	2.05529e+06	1.99839e+06	1.77093e+06	1.05211e+06	1.10529e+06
High	Master Protein	P35268	60S ribosomal protein L22 OS=Homo sapiens OX=9606 GN=RPL22 PE=1 SV=2	53	6	18	6	14.8	RPL22	881446	531736	686724	312621	537507	690865	502198	352468	445050	413719	304752	447709	364972	548935	557769	404907	260628	233127
High	Master Protein	P62829	60S ribosomal protein L23 OS=Homo sapiens OX=9606 GN=RPL23 PE=1 SV=1	64	9	27	9	14.9	RPL23	2.10952e+06	1.56422e+06	1.65094e+06	1.4696e+06	1.31457e+06	1.65589e+06	2.66616e+06	1.97096e+06	1.99928e+06	2.15831e+06	1.67007e+06	1.6278e+06	1.81001e+06	1.60163e+06	1.40678e+06	1.78924e+06	1.07751e+06	1.00979e+06
High	Master Protein	P62750	60S ribosomal protein L23a OS=Homo sapiens OX=9606 GN=RPL23A PE=1 SV=1	59	15	30	15	17.7	RPL23A	5.3955e+06	4.5908e+06	4.78577e+06	4.27552e+06	4.03692e+06	5.90227e+06	6.98663e+06	4.91415e+06	5.80221e+06	4.89253e+06	4.47338e+06	4.54839e+06	4.79959e+06	5.06596e+06	4.62555e+06	5.41374e+06	3.56187e+06	3.19515e+06
High	Master Protein	P83731	60S ribosomal protein L24 OS=Homo sapiens OX=9606 GN=RPL24 PE=1 SV=1	48	11	29	11	17.8	RPL24	1.81039e+06	1.46635e+06	1.6337e+06	1.11338e+06	1.35398e+06	1.70287e+06	2.373e+06	1.81966e+06	1.89439e+06	1.87915e+06	1.48956e+06	1.65055e+06	1.61735e+06	1.66134e+06	1.38192e+06	1.62677e+06	1.08909e+06	931260
High	Master Protein	P61254	60S ribosomal protein L26 OS=Homo sapiens OX=9606 GN=RPL26 PE=1 SV=1	49	12	20	12	17.2	RPL26	1.88571e+06	1.52148e+06	1.64306e+06	1.92993e+06	1.32287e+06	1.45796e+06	2.83323e+06	1.26334e+06	1.38333e+06	1.49664e+06	1.11941e+06	1.02991e+06	1.03278e+06	1.04098e+06	914444	1.14711e+06	777204	804241
High	Master Protein	P61353	60S ribosomal protein L27 OS=Homo sapiens OX=9606 GN=RPL27 PE=1 SV=2	49	7	18	7	15.8	RPL27	1.77009e+06	1.61616e+06	1.45303e+06	1.91888e+06	1.30451e+06	1.69544e+06	3.22064e+06	2.0902e+06	2.30992e+06	2.7e+06	2.02325e+06	1.6515e+06	1.89841e+06	1.43155e+06	1.28006e+06	2.29947e+06	1.34819e+06	1.37659e+06
High	Master Protein	P46776	60S ribosomal protein L27a OS=Homo sapiens OX=9606 GN=RPL27A PE=1 SV=2	39	8	18	8	16.6	RPL27A	2.84519e+06	2.22284e+06	2.43941e+06	1.32686e+06	2.09039e+06	2.3523e+06	2.30342e+06	2.28875e+06	2.08497e+06	1.63204e+06	1.56721e+06	2.15653e+06	1.70997e+06	2.37099e+06	2.20828e+06	1.8757e+06	1.13012e+06	1.03128e+06
High	Master Protein	P46779	60S ribosomal protein L28 OS=Homo sapiens OX=9606 GN=RPL28 PE=1 SV=3	40	9	17	9	15.7	RPL28	1.04674e+06	889465	779817	846910	680001	970509	1.61252e+06	1.04754e+06	1.15392e+06	1.28096e+06	944680	887764	1.00886e+06	828224	711584	1.05795e+06	657222	655078
High	Master Protein	P47914	60S ribosomal protein L29 OS=Homo sapiens OX=9606 GN=RPL29 PE=1 SV=2	30	7	12	7	17.7	RPL29	6.21363e+06	5.06465e+06	4.97668e+06	4.0452e+06	4.90971e+06	5.39325e+06	5.29686e+06	4.02682e+06	4.60517e+06	4.73593e+06	3.40244e+06	3.87305e+06	4.02326e+06	4.1177e+06	3.7114e+06	4.71576e+06	2.89217e+06	2.67973e+06
High	Master Protein	P39023	60S ribosomal protein L3 OS=Homo sapiens OX=9606 GN=RPL3 PE=1 SV=2	38	20	40	20	46.1	RPL3	6.33059e+06	4.28121e+06	4.5968e+06	3.39471e+06	3.64299e+06	4.4669e+06	5.79874e+06	4.1387e+06	4.43983e+06	3.60828e+06	2.39659e+06	2.96023e+06	2.948e+06	3.14039e+06	2.91758e+06	3.09279e+06	1.88278e+06	1.80685e+06
High	Master Protein	P62888	60S ribosomal protein L30 OS=Homo sapiens OX=9606 GN=RPL30 PE=1 SV=2	50	6	24	6	12.8	RPL30	352210	229482	253322	217727	187388	232311	356922	266647	265501	276476	204041	216485	255671	200330	214962	278735	155817	168784
High	Master Protein	P62899	60S ribosomal protein L31 OS=Homo sapiens OX=9606 GN=RPL31 PE=1 SV=1	54	10	26	10	14.5	RPL31	4.98562e+06	4.24358e+06	3.56317e+06	3.70145e+06	3.72179e+06	4.6606e+06	7.26911e+06	5.12425e+06	5.83633e+06	4.96131e+06	4.34216e+06	4.34803e+06	5.22354e+06	4.47619e+06	3.62071e+06	5.23073e+06	3.30846e+06	2.69341e+06
High	Master Protein	P62910	60S ribosomal protein L32 OS=Homo sapiens OX=9606 GN=RPL32 PE=1 SV=2	47	11	24	11	15.9	RPL32	5.07921e+06	4.82095e+06	4.65029e+06	4.81039e+06	3.75309e+06	4.90635e+06	8.88658e+06	6.41387e+06	6.34828e+06	7.72068e+06	5.63454e+06	4.61766e+06	5.81961e+06	4.64344e+06	3.78123e+06	5.99693e+06	3.74019e+06	3.55136e+06
High	Master Protein	P49207	60S ribosomal protein L34 OS=Homo sapiens OX=9606 GN=RPL34 PE=1 SV=3	45	8	21	8	13.3	RPL34	1.19125e+06	723068	879834	629687	692534	882270	1.06729e+06	822540	845975	912048	625661	710072	737417	789731	768327	807279	485335	485415
High	Master Protein	P42766	60S ribosomal protein L35 OS=Homo sapiens OX=9606 GN=RPL35 PE=1 SV=2	38	6	13	6	14.5	RPL35	2.69139e+06	2.33343e+06	2.48763e+06	1.75431e+06	2.01778e+06	2.41933e+06	3.09915e+06	2.59389e+06	2.91413e+06	2.71287e+06	2.04765e+06	2.15979e+06	2.45761e+06	2.54028e+06	2.42823e+06	2.42923e+06	1.5946e+06	1.40149e+06
High	Master Protein	P18077	60S ribosomal protein L35a OS=Homo sapiens OX=9606 GN=RPL35A PE=1 SV=2	57	10	17	10	12.5	RPL35A	1.78202e+06	1.3221e+06	1.26487e+06	1.15234e+06	1.11565e+06	1.34885e+06	2.13532e+06	1.42393e+06	1.52726e+06	1.73104e+06	1.11791e+06	1.16293e+06	1.45863e+06	1.09612e+06	1.22852e+06	1.4163e+06	797095	803344
High	Master Protein	Q9Y3U8	60S ribosomal protein L36 OS=Homo sapiens OX=9606 GN=RPL36 PE=1 SV=3	21	3	7	3	12.2	RPL36	492621	368439	407652	234401	337869	391907	441116	316439	386430	382207	262524	326025	337015	382763	340419	359119	245443	229330
High	Master Protein	P83881	60S ribosomal protein L36a OS=Homo sapiens OX=9606 GN=RPL36A PE=1 SV=2	45	7	12	2	12.4	RPL36A	1.37838e+06	1.26553e+06	1.27497e+06	1.86588e+06	1.00652e+06	1.5369e+06	3.53335e+06	2.23712e+06	2.51054e+06	2.40276e+06	2.45124e+06	1.72479e+06	2.25895e+06	1.39707e+06	1.09396e+06	2.25922e+06	1.44904e+06	1.11154e+06
High	Master Protein	Q969Q0	60S ribosomal protein L36a-like OS=Homo sapiens OX=9606 GN=RPL36AL PE=1 SV=3	45	7	13	2	12.5	RPL36AL	221454	159433	180842	87346.9	148476	182202	145277	126370	130289	112454	74844.9	128624	109037	157593	140358	117856	73468.8	60549
High	Master Protein	P61927	60S ribosomal protein L37 OS=Homo sapiens OX=9606 GN=RPL37 PE=1 SV=2	40	6	9	6	11.1	RPL37	943519	675895	593025	710104	535373	739641	1.54044e+06	963258	966876	1.16484e+06	1.02116e+06	680254	942965	770615	575339	870325	636031	562205
High	Master Protein	P61513	60S ribosomal protein L37a OS=Homo sapiens OX=9606 GN=RPL37A PE=1 SV=2	27	2	2	2	10.3	RPL37A	1.44058e+06	1.20739e+06	1.19184e+06	730652	1.07742e+06	1.22294e+06	1.09444e+06	1.09857e+06	1.01468e+06	825867	857857	779120	803152	753149	748617	941968	542297	493276
High	Master Protein	P63173	60S ribosomal protein L38 OS=Homo sapiens OX=9606 GN=RPL38 PE=1 SV=2	34	4	16	4	8.2	RPL38	461194	356012	384301	267007	321679	398563	408059	349427	350795	364474	283337	333781	293842	398036	367652	300731	213087	191008
High	Master Protein	P62891	60S ribosomal protein L39 OS=Homo sapiens OX=9606 GN=RPL39 PE=1 SV=2	24	2	2	2	6.4	RPL39	331671	232861	324260	190182	213778	262650	255454	213281	251523	258587	239328	276945	214445	193389	281999	198944	108515	73105.3
High	Master Protein	P36578	60S ribosomal protein L4 OS=Homo sapiens OX=9606 GN=RPL4 PE=1 SV=5	46	25	55	25	47.7	RPL4	7.17979e+06	4.77271e+06	5.77403e+06	3.11969e+06	4.66849e+06	5.48274e+06	5.26897e+06	4.30001e+06	4.57142e+06	4.72467e+06	3.12296e+06	3.91726e+06	3.63158e+06	4.47614e+06	4.18414e+06	4.05002e+06	2.48712e+06	2.43382e+06
High	Master Protein	P46777	60S ribosomal protein L5 OS=Homo sapiens OX=9606 GN=RPL5 PE=1 SV=3	37	13	33	13	34.3	RPL5	1.80879e+06	1.30776e+06	1.38147e+06	1.11522e+06	1.28038e+06	1.46111e+06	1.81391e+06	1.37295e+06	1.43175e+06	1.51611e+06	1.17877e+06	1.3512e+06	1.37783e+06	1.3859e+06	1.28007e+06	1.42818e+06	929085	853629
High	Master Protein	Q02878	60S ribosomal protein L6 OS=Homo sapiens OX=9606 GN=RPL6 PE=1 SV=3	49	18	41	18	32.7	RPL6	4.74277e+06	3.92214e+06	3.86781e+06	4.64678e+06	3.27421e+06	4.41777e+06	8.59332e+06	5.23209e+06	5.99559e+06	7.17431e+06	4.99375e+06	4.17362e+06	5.11076e+06	3.98578e+06	3.48157e+06	5.26803e+06	3.3496e+06	3.17038e+06
High	Master Protein	P18124	60S ribosomal protein L7 OS=Homo sapiens OX=9606 GN=RPL7 PE=1 SV=1	49	16	42	16	29.2	RPL7	6.38883e+06	4.56188e+06	4.89795e+06	2.7593e+06	4.354e+06	5.25811e+06	4.40508e+06	3.58535e+06	3.95411e+06	4.10005e+06	2.64695e+06	3.96776e+06	3.29049e+06	4.62678e+06	4.74927e+06	3.55195e+06	2.14234e+06	2.23302e+06
High	Master Protein	P62424	60S ribosomal protein L7a OS=Homo sapiens OX=9606 GN=RPL7A PE=1 SV=2	48	17	47	17	30	RPL7A	8.15516e+06	5.94314e+06	6.12678e+06	5.31124e+06	5.62262e+06	7.19943e+06	8.83165e+06	6.35162e+06	6.84398e+06	7.23695e+06	5.32917e+06	5.4294e+06	5.84729e+06	5.93726e+06	5.43145e+06	6.19266e+06	3.6874e+06	3.6199e+06
High	Master Protein	Q6DKI1	60S ribosomal protein L7-like 1 OS=Homo sapiens OX=9606 GN=RPL7L1 PE=1 SV=2	12	2	4	2	29.7	RPL7L1	31392	23161.9	23514.6	16930.8	20977.2	24220.1	31979.2	21515.9	27431.7	24517.7	21744.8	21161.1	34197.7	35317.1	31017.3	30063.3	19690.2	16952.5
High	Master Protein	P62917	60S ribosomal protein L8 OS=Homo sapiens OX=9606 GN=RPL8 PE=1 SV=2	44	14	24	14	28	RPL8	3.28332e+06	2.37989e+06	2.43066e+06	1.3715e+06	2.36972e+06	2.66244e+06	2.48504e+06	1.9407e+06	2.09497e+06	2.1965e+06	1.46661e+06	2.06992e+06	1.73558e+06	2.42967e+06	2.14739e+06	1.75589e+06	1.14577e+06	984710
High	Master Protein	P32969	60S ribosomal protein L9 OS=Homo sapiens OX=9606 GN=RPL9P9 PE=1 SV=1	41	6	19	6	21.9	RPL9; RPL9P7; RPL9P8; RPL9P9	957174	926503	876024	764726	725222	923330	1.37707e+06	1.06809e+06	1.10652e+06	1.28758e+06	918882	917219	1.04409e+06	943900	816707	993250	658811	660839
High	Master Protein	P52209	6-phosphogluconate dehydrogenase, decarboxylating OS=Homo sapiens OX=9606 GN=PGD PE=1 SV=3	60	29	72	29	53.1	PGD	7.17884e+06	4.93207e+06	5.52359e+06	4.35888e+06	4.80854e+06	5.84003e+06	8.13054e+06	6.00966e+06	6.80931e+06	7.41828e+06	5.79754e+06	6.50633e+06	6.54626e+06	6.98516e+06	6.65727e+06	8.88879e+06	5.47822e+06	4.87864e+06
High	Master Protein	O95336	6-phosphogluconolactonase OS=Homo sapiens OX=9606 GN=PGLS PE=1 SV=2	48	8	20	8	27.5	PGLS	629451	338235	496690	427367	313931	412677	769628	427701	521326	684174	536139	426155	698873	694344	571233	794658	599742	486128
High	Master Protein	Q9UBM7	7-dehydrocholesterol reductase OS=Homo sapiens OX=9606 GN=DHCR7 PE=1 SV=1	12	5	7	5	54.5	DHCR7	169262	135582	158119	117038	80139.4	123215	146577	98987.9	125520	125703	95364.8	110860	150188	122601	94186.5	110649	75040.6	60635.3
High	Master Protein	Q7L2J0	7SK snRNA methylphosphate capping enzyme OS=Homo sapiens OX=9606 GN=MEPCE PE=1 SV=1	4	3	4	3	74.3	MEPCE	9814.71	5128.85	5147.74	4957.17	4071.88	5722.92	12141.4	7262.26	10481.3	12148.9	11791.8	7227.88	12285.7	7181.98	7061.17	10033.4	8520.47	6879.44
High	Master Protein	Q96FZ2	Abasic site processing protein HMCES OS=Homo sapiens OX=9606 GN=HMCES PE=1 SV=1	6	2	3	2	40.5	HMCES	31834.1	28662.8	28566.5	21970.8	21633.6	23994.1	35889.8	28073.2	27975.6	31503.9	26172	22220.3	27479.9	25083.1	27998	26933.5	19973.2	17741.4
High	Master Protein	Q8IZP0	Abl interactor 1 OS=Homo sapiens OX=9606 GN=ABI1 PE=1 SV=4	5	2	4	1	55	ABI1	135471	106951	94858.3	111488	98810.8	108033	209479	124391	140684	135120	121077	121077	146913	129258	123112	136620	99286.9	96880
High	Master Protein	Q9NYB9	Abl interactor 2 OS=Homo sapiens OX=9606 GN=ABI2 PE=1 SV=1	9	3	4	2	55.6	ABI2	93827	110860	98856.1	94564.5	84538.3	95461.5	212838	141499	144121	180392	153658	148034	168883	154401	147601	217251	138387	132943
High	Master Protein	Q86V21	Acetoacetyl-CoA synthetase OS=Homo sapiens OX=9606 GN=AACS PE=1 SV=1	5	4	8	4	75.1	AACS	168085	136367	139674	102514	73839.9	100987	179824	132001	142788	158441	109260	104439	127302	88305.3	100732	129181	88673.5	78645.4
High	Master Protein	Q9BWD1	Acetyl-CoA acetyltransferase, cytosolic OS=Homo sapiens OX=9606 GN=ACAT2 PE=1 SV=2	57	15	33	15	41.3	ACAT2	3.06465e+06	2.37287e+06	2.09164e+06	1.40622e+06	2.18498e+06	2.64888e+06	2.56767e+06	1.91755e+06	2.35746e+06	1.4232e+06	2.0506e+06	2.49561e+06	2.39181e+06	2.83703e+06	2.61264e+06	2.62945e+06	1.78737e+06	1.0158e+06
High	Master Protein	P24752	Acetyl-CoA acetyltransferase, mitochondrial OS=Homo sapiens OX=9606 GN=ACAT1 PE=1 SV=1	22	7	14	7	45.2	ACAT1	593986	473751	517525	494577	389473	550528	572571	352465	430228	622865	476811	431685	501580	485891	373263	733031	488915	410253
High	Master Protein	Q13085	Acetyl-CoA carboxylase 1 OS=Homo sapiens OX=9606 GN=ACACA PE=1 SV=2	12	23	43	23	265.4	ACACA	875541	695367	822472	663458	569779	723172	1.46368e+06	879620	1.09591e+06	1.20656e+06	959904	906532	837874	662726	607609	841855	587792	524727
High	Master Protein	Q13510	Acid ceramidase OS=Homo sapiens OX=9606 GN=ASAH1 PE=1 SV=5	12	4	8	4	44.6	ASAH1	224499	187545	199837	223982	138945	257301	219281	158983	154547	148748	126726	129107	136385	116197	104187	281794	235352	244529
High	Master Protein	P39687	Acidic leucine-rich nuclear phosphoprotein 32 family member A OS=Homo sapiens OX=9606 GN=ANP32A PE=1 SV=1	52	16	42	10	28.6	ANP32A	2.32583e+06	1.7467e+06	1.74927e+06	1.45357e+06	1.25304e+06	1.52378e+06	4.16643e+06	3.30643e+06	3.28482e+06	3.58917e+06	2.92841e+06	2.83425e+06	3.98029e+06	3.47903e+06	3.1858e+06	4.72644e+06	2.89563e+06	2.62073e+06
High	Master Protein	Q92688	Acidic leucine-rich nuclear phosphoprotein 32 family member B OS=Homo sapiens OX=9606 GN=ANP32B PE=1 SV=1	29	9	32	3	28.8	ANP32B	296630	157458	159972	188563	100029	132056	986315	732774	733178	797932	611869	540751	943877	635888	524888	993832	690607	603888
High	Master Protein	Q9BTT0	Acidic leucine-rich nuclear phosphoprotein 32 family member E OS=Homo sapiens OX=9606 GN=ANP32E PE=1 SV=1	21	6	14	6	30.7	ANP32E	679311	482478	563390	317303	465469	515642	578827	481190	522522	622319	504391	611879	547275	704819	744413	761179	463101	456897
High	Master Protein	Q9BV57	Acireductone dioxygenase OS=Homo sapiens OX=9606 GN=ADI1 PE=1 SV=1	17	3	5	3	21.5	ADI1	154343	100418	119298	116304	75038.4	126747	309638	183625	255245	203424	143995	128240	166218	146982	126103	123486	84003.2	89019.2
High	Master Protein	Q99798	Aconitate hydratase, mitochondrial OS=Homo sapiens OX=9606 GN=ACO2 PE=1 SV=2	32	21	41	21	85.4	ACO2	1.69221e+06	1.2576e+06	1.37043e+06	1.38983e+06	1.13015e+06	1.40149e+06	1.86726e+06	1.34978e+06	1.37128e+06	1.63413e+06	1.35835e+06	1.26384e+06	1.89432e+06	1.72446e+06	1.3887e+06	2.18571e+06	1.48942e+06	1.3905e+06
High	Master Protein	P68032	Actin, alpha cardiac muscle 1 OS=Homo sapiens OX=9606 GN=ACTC1 PE=1 SV=1	40	20	359	2	42	ACTC1	2.25938e+06	2.59645e+06	2.10825e+06	2.84896e+06	1.74847e+06	2.43087e+06	4.17841e+06	2.93563e+06	3.0043e+06	3.31198e+06	2.91939e+06	2.3574e+06	4.23831e+06	3.02154e+06	2.74894e+06	5.46532e+06	3.73735e+06	3.54631e+06
High	Master Protein	P60709	Actin, cytoplasmic 1 OS=Homo sapiens OX=9606 GN=ACTB PE=1 SV=1	70	30	537	8	41.7	ACTB	7.88381e+07	6.15995e+07	6.70418e+07	5.26037e+07	5.43259e+07	6.53703e+07	8.22317e+07	5.80549e+07	7.02901e+07	6.75624e+07	5.56021e+07	5.74575e+07	8.46075e+07	7.81679e+07	7.55085e+07	1.09076e+08	8.17566e+07	7.07417e+07
High	Master Protein	Q9Y6W5	Actin-binding protein WASF2 OS=Homo sapiens OX=9606 GN=WASF2 PE=1 SV=3	5	2	3	2	54.3	WASF2	16973	11524.6	7173.45	9831.97	7965.44	10217.6	12036.8	13854.9	14287.7	15261.8	11066.6	7526.46	10292.6	13738.1	11571.5	11572.6	7978.12	15857.4
High	Master Protein	O96019	Actin-like protein 6A OS=Homo sapiens OX=9606 GN=ACTL6A PE=1 SV=1	24	9	18	9	47.4	ACTL6A	310169	240964	247691	209522	219246	248850	360317	244494	287369	309471	256341	279504	307115	334559	314198	367683	243022	233912
High	Master Protein	Q9NZ32	Actin-related protein 10 OS=Homo sapiens OX=9606 GN=ACTR10 PE=1 SV=1	11	3	5	3	46.3	ACTR10	193193	117809	151805	151396	128417	148159	264665	178600	206452	236681	190041	171628	242936	218569	221705	294702	218068	203094
High	Master Protein	P61160	Actin-related protein 2 OS=Homo sapiens OX=9606 GN=ACTR2 PE=1 SV=1	17	5	12	5	44.7	ACTR2	388263	286089	308722	309507	259980	318003	622059	437231	499805	537817	438307	380829	560203	491697	414861	629604	447592	404623
High	Master Protein	Q92747	Actin-related protein 2/3 complex subunit 1A OS=Homo sapiens OX=9606 GN=ARPC1A PE=1 SV=2	14	5	9	5	41.5	ARPC1A	464741	329884	314549	330628	269728	371777	574900	417218	513572	539772	480009	448883	529572	515269	448268	646937	512826	473446
High	Master Protein	O15143	Actin-related protein 2/3 complex subunit 1B OS=Homo sapiens OX=9606 GN=ARPC1B PE=1 SV=3	8	3	6	3	40.9	ARPC1B	200388	156531	196341	167449	162271	143648	326044	245857	268704	270952	204847	209641	254369	189071	177230	240498	163665	148901
High	Master Protein	O15144	Actin-related protein 2/3 complex subunit 2 OS=Homo sapiens OX=9606 GN=ARPC2 PE=1 SV=1	39	11	17	11	34.3	ARPC2	987020	923400	822640	758202	662770	841192	1.69553e+06	1.19366e+06	1.30172e+06	1.37522e+06	1.16389e+06	1.02704e+06	1.55117e+06	1.27354e+06	1.06395e+06	1.65812e+06	1.15382e+06	974487
High	Master Protein	O15145	Actin-related protein 2/3 complex subunit 3 OS=Homo sapiens OX=9606 GN=ARPC3 PE=1 SV=3	27	6	9	6	20.5	ARPC3	396710	350506	373484	318300	276197	337690	605303	496529	518809	539445	455750	411949	556048	504756	496087	648269	416258	364362
High	Master Protein	P59998	Actin-related protein 2/3 complex subunit 4 OS=Homo sapiens OX=9606 GN=ARPC4 PE=1 SV=3	37	6	11	6	19.7	ARPC4	636675	486543	507196	409207	398218	554690	871014	626974	660175	765214	633870	578281	839950	736486	601970	863646	517682	572498
High	Master Protein	O15511	Actin-related protein 2/3 complex subunit 5 OS=Homo sapiens OX=9606 GN=ARPC5 PE=1 SV=3	17	3	5	3	16.3	ARPC5	152733	118905	122545	161651	98702.6	120307	291197	228746	234371	277555	218549	178338	290748	198038	148028	297631	213002	190225
High	Master Protein	Q9BPX5	Actin-related protein 2/3 complex subunit 5-like protein OS=Homo sapiens OX=9606 GN=ARPC5L PE=1 SV=1	37	2	3	2	16.9	ARPC5L	57433.4	50858.7	48589.9	47377.7	35235.1	42008.6	65537.9	50910.1	56189.8	64949.4	51508	52315.7	54919.8	53733.1	41574.5	65878.6	43867.5	42211
High	Master Protein	P61158	Actin-related protein 3 OS=Homo sapiens OX=9606 GN=ACTR3 PE=1 SV=3	32	11	21	11	47.3	ACTR3	521736	417163	455725	469611	302103	439473	1.06438e+06	742346	780454	855152	687197	595566	903044	665379	562515	1.00493e+06	709923	628091
High	Master Protein	P53999	Activated RNA polymerase II transcriptional coactivator p15 OS=Homo sapiens OX=9606 GN=SUB1 PE=1 SV=3	50	9	19	9	14.4	SUB1	470038	429629	376375	748605	313929	424949	1.31281e+06	816886	833205	1.13131e+06	874055	594762	874516	453767	372826	1.05843e+06	708861	691159
High	Master Protein	Q8N3C0	Activating signal cointegrator 1 complex subunit 3 OS=Homo sapiens OX=9606 GN=ASCC3 PE=1 SV=3	3	5	9	5	251.3	ASCC3	124107	89569.5	110718	103015	87474.1	99463.9	148569	110079	114117	129071	104765	97273.6	113338	99475	98415.1	121114	77729	78687.3
High	Master Protein	O95433	Activator of 90 kDa heat shock protein ATPase homolog 1 OS=Homo sapiens OX=9606 GN=AHSA1 PE=1 SV=1	40	14	26	14	38.3	AHSA1	569087	460693	468500	479700	379928	459166	873133	590475	672482	715463	543174	537988	593929	492084	422666	585006	428804	370979
High	Master Protein	Q12979	Active breakpoint cluster region-related protein OS=Homo sapiens OX=9606 GN=ABR PE=1 SV=2	7	4	6	3	97.5	ABR	156560	117029	136234	107769	91902.3	109283	227516	157976	186525	221024	178996	158181	243163	209544	185740	298112	213296	190072
High	Master Protein	Q9H2P0	Activity-dependent neuroprotector homeobox protein OS=Homo sapiens OX=9606 GN=ADNP PE=1 SV=1	8	9	14	9	123.5	ADNP	150465	113244	130502	114562	108278	112226	268117	175753	200382	225066	196163	192988	223614	174815	171008	262985	185027	185002
High	Master Protein	P13798	Acylamino-acid-releasing enzyme OS=Homo sapiens OX=9606 GN=APEH PE=1 SV=4	30	15	28	15	81.2	APEH	1.23537e+06	1.04808e+06	968364	936117	674944	970967	1.33298e+06	893447	1.02619e+06	1.13706e+06	821603	827599	1.04944e+06	828420	754748	1.35237e+06	942191	934397
High	Master Protein	O95864	Acyl-CoA 6-desaturase OS=Homo sapiens OX=9606 GN=FADS2 PE=1 SV=1	12	5	9	5	52.2	FADS2	670540	504391	479357	533692	424981	542531	761328	578340	747750	353802	608580	447005	571674	346837	423131	729437	473364	384781
High	Master Protein	P07108	Acyl-CoA-binding protein OS=Homo sapiens OX=9606 GN=DBI PE=1 SV=2	28	2	3	2	10	DBI	31132.7	20365.7	31566.6	26043.4	13342.6	18657.9	57037.3	39743.2	46536.3	60009.6	43730.4	17761.3	38428.5	28256.6	21810.8	37137.2	20981.1	27799.9
High	Master Protein	Q9NPJ3	Acyl-coenzyme A thioesterase 13 OS=Homo sapiens OX=9606 GN=ACOT13 PE=1 SV=1	25	3	5	3	15	ACOT13	1.2273e+06	953116	915296	742238	733103	895649	683105	513023	573664	614252	470856	425760	769351	803016	708310	939019	678445	516557
High	Master Protein	O14734	Acyl-coenzyme A thioesterase 8 OS=Homo sapiens OX=9606 GN=ACOT8 PE=1 SV=1	12	2	3	2	35.9	ACOT8	41345.8	33971.6	27987	27993.6	27701.3	26297.1	29842.5	20359	21298.5	26297.1	17895.8	20668.4	29238.2	23819	21046.4	40596.6	20749.7	19885.2
High	Master Protein	Q9Y305	Acyl-coenzyme A thioesterase 9, mitochondrial OS=Homo sapiens OX=9606 GN=ACOT9 PE=1 SV=2	6	2	3	2	49.9	ACOT9	39114.2	33213	32117.7	43303.9	25905.4	29790	71773.7	43637.4	49215.1	52447.9	51436.5	35523.7	43769	47335.3	31582.5	48897.3	36555.6	30573.5
High	Master Protein	Q53H12	Acylglycerol kinase, mitochondrial OS=Homo sapiens OX=9606 GN=AGK PE=1 SV=2	12	4	7	4	47.1	AGK	70906.3	75200	59406.1	84724.3	47855.2	65371.6	200333	119464	137004	171620	148609	108172	166424	110302	69269	188514	134037	119610
High	Master Protein	P07311	Acylphosphatase-1 OS=Homo sapiens OX=9606 GN=ACYP1 PE=1 SV=2	42	4	7	4	11.3	ACYP1	28372.5	24781	24425.9	30711.2	23012.8	24120.6	91889.1	63063.3	69147.9	74141.9	79433.9	64708.5	77972	46194.1	45998.2	85218.6	59858	46393
High	Master Protein	O75608	Acyl-protein thioesterase 1 OS=Homo sapiens OX=9606 GN=LYPLA1 PE=1 SV=1	23	4	8	4	24.7	LYPLA1	693703	524989	545965	407209	379285	514191	677604	500871	531561	629541	473310	430562	615540	602402	511435	715967	468471	410900
High	Master Protein	O95372	Acyl-protein thioesterase 2 OS=Homo sapiens OX=9606 GN=LYPLA2 PE=1 SV=1	10	3	4	3	24.7	LYPLA2	174649	91217.8	152717	136960	89754.5	107170	214339	118521	169462	153639	159941	125848	174980	147112	129935	132572	104182	113949
High	Master Protein	P46108	Adapter molecule crk OS=Homo sapiens OX=9606 GN=CRK PE=1 SV=2	28	7	13	7	33.8	CRK	134534	113735	111688	123016	102867	111318	279503	178351	218575	226674	204478	173984	227340	192140	154439	233057	189615	172891
High	Master Protein	O75368	Adapter SH3BGRL OS=Homo sapiens OX=9606 GN=SH3BGRL PE=1 SV=1	67	7	13	7	12.8	SH3BGRL	414487	231696	331344	262685	227230	313090	430509	228814	309859	415335	333136	325784	551662	586506	438059	810281	623548	526433
High	Master Protein	Q9NVZ3	Adaptin ear-binding coat-associated protein 2 OS=Homo sapiens OX=9606 GN=NECAP2 PE=1 SV=1	23	3	4	3	28.3	NECAP2	49407.8	37133.9	48707.7	28574.6	36345.5	46206.9	70198.9	63235	67252.5	67034.7	52883	59243.3	58218.8	72366.3	52153	62503.2	38844.4	44067.8
High	Master Protein	P07741	Adenine phosphoribosyltransferase OS=Homo sapiens OX=9606 GN=APRT PE=1 SV=2	48	10	23	10	19.6	APRT	1.36952e+06	1.05543e+06	1.1176e+06	980224	831076	991707	1.45154e+06	869803	1.03661e+06	1.14698e+06	930215	821313	815673	711641	632606	684038	544032	470734
High	Master Protein	Q8TB61	Adenosine 3'-phospho 5'-phosphosulfate transporter 1 OS=Homo sapiens OX=9606 GN=SLC35B2 PE=1 SV=1	5	2	2	2	47.5	SLC35B2	131848	90645.5	113608	102182	84745.8	108696	179317	113712	137558	154192	110944	102346	114662	95612.8	90490.3	159907	109052	99194.2
High	Master Protein	P49773	Adenosine 5'-monophosphoramidase HINT1 OS=Homo sapiens OX=9606 GN=HINT1 PE=1 SV=2	33	3	6	3	13.8	HINT1	442847	332222	355113	309745	246020	427940	506719	355433	444202	453323	361473	350399	425664	508448	414570	560905	349633	280841
High	Master Protein	P55263	Adenosine kinase OS=Homo sapiens OX=9606 GN=ADK PE=1 SV=2	7	2	2	2	40.5	ADK	149854	121207	127630	140520	96325.7	122000	298640	186387	198362	258906	192016	125140	196236	135142	118229	158667	137980	95283.9
High	Master Protein	P23526	Adenosylhomocysteinase OS=Homo sapiens OX=9606 GN=AHCY PE=1 SV=4	45	21	54	19	47.7	AHCY	4.29206e+06	3.42499e+06	3.43419e+06	3.10095e+06	2.88465e+06	3.39599e+06	6.41401e+06	4.3801e+06	4.85844e+06	5.58926e+06	4.43807e+06	4.11423e+06	4.59746e+06	4.69535e+06	3.99746e+06	5.04413e+06	3.55066e+06	3.06303e+06
High	Master Protein	P54819	Adenylate kinase 2, mitochondrial OS=Homo sapiens OX=9606 GN=AK2 PE=1 SV=2	26	4	8	4	26.5	AK2	181980	145740	164649	158999	120324	173126	206319	165145	175768	182570	155085	134728	227336	237606	234012	272310	201654	179263
High	Master Protein	P00568	Adenylate kinase isoenzyme 1 OS=Homo sapiens OX=9606 GN=AK1 PE=1 SV=3	28	5	10	5	21.6	AK1	192853	162497	215986	244566	176433	231082	368728	239378	273016	349895	274880	294965	611187	556531	452982	697314	477193	451187
High	Master Protein	P30566	Adenylosuccinate lyase OS=Homo sapiens OX=9606 GN=ADSL PE=1 SV=2	21	9	14	9	54.9	ADSL	862877	709848	651234	678101	538685	630298	1.13373e+06	737371	862085	857160	727618	691364	668954	611426	552829	697154	486375	427740
High	Master Protein	P30520	Adenylosuccinate synthetase isozyme 2 OS=Homo sapiens OX=9606 GN=ADSS2 PE=1 SV=3	34	12	24	12	50.1	ADSS2	608205	466936	540013	555232	382661	481597	717091	475989	592990	609147	497206	489289	568422	437497	402027	645817	474507	468373
High	Master Protein	Q01518	Adenylyl cyclase-associated protein 1 OS=Homo sapiens OX=9606 GN=CAP1 PE=1 SV=5	41	16	42	15	51.9	CAP1	2.33986e+06	1.80993e+06	1.86437e+06	2.13351e+06	1.45735e+06	2.00443e+06	4.12099e+06	2.94144e+06	3.13424e+06	3.12682e+06	2.4197e+06	2.11897e+06	3.42428e+06	2.87463e+06	2.31408e+06	3.93218e+06	2.65486e+06	2.39353e+06
High	Master Protein	P40123	Adenylyl cyclase-associated protein 2 OS=Homo sapiens OX=9606 GN=CAP2 PE=1 SV=1	9	5	7	4	52.8	CAP2	45104	40641	40233.6	67084.7	27104.8	41927.7	133195	82397.8	95925.5	121805	97398.5	70485.5	159625	75869.8	59972.2	214637	146098	135727
High	Master Protein	O95490	Adhesion G protein-coupled receptor L2 OS=Homo sapiens OX=9606 GN=ADGRL2 PE=1 SV=2	2	2	2	2	163.2	ADGRL2	18619.7	15331.8	13582.5	14870	12773	15381.5	24286.6	16777.9	19249.4	18695.3	15627.4	13997.5	20594.7	14492.1	16450.6	34322.7	24492.4	21650.8
High	Master Protein	Q9HDC9	Adipocyte plasma membrane-associated protein OS=Homo sapiens OX=9606 GN=APMAP PE=1 SV=2	24	9	17	9	46.5	APMAP	365059	243179	280244	291838	229130	294706	527126	318066	407203	496404	402160	338990	535438	487907	396178	654622	455037	439615
High	Master Protein	P12235	ADP/ATP translocase 1 OS=Homo sapiens OX=9606 GN=SLC25A4 PE=1 SV=4	32	11	29	3	33	SLC25A4	261193	275402	225857	260245	193692	247289	320216	218639	242138	298786	228859	198374	230283	217634	161187	366143	235822	203994
High	Master Protein	P05141	ADP/ATP translocase 2 OS=Homo sapiens OX=9606 GN=SLC25A5 PE=1 SV=7	38	14	38	4	32.8	SLC25A5	5.99794e+06	4.34589e+06	5.44037e+06	4.26579e+06	3.79941e+06	5.39577e+06	6.40738e+06	4.33138e+06	4.85173e+06	4.9469e+06	3.85233e+06	3.60538e+06	4.29911e+06	4.35122e+06	3.76698e+06	4.47486e+06	3.03413e+06	2.68995e+06
High	Master Protein	P12236	ADP/ATP translocase 3 OS=Homo sapiens OX=9606 GN=SLC25A6 PE=1 SV=4	33	12	34	1	32.8	SLC25A6	1.02028e+06	820705	840555	812185	737971	875169	1.2049e+06	915426	867927	991048	797691	798404	779734	822218	692006	903998	669100	602070
High	Master Protein	Q9Y530	ADP-ribose glycohydrolase OARD1 OS=Homo sapiens OX=9606 GN=OARD1 PE=1 SV=2	20	3	5	3	17	OARD1	159050	135786	110343	169695	108227	119266	244688	182326	180552	240088	184470	152805	267626	160726	151929	323807	217958	176476
High	Master Protein	P61204	ADP-ribosylation factor 3 OS=Homo sapiens OX=9606 GN=ARF3 PE=1 SV=2	51	8	34	4	20.6	ARF3	3.04903e+06	2.5567e+06	2.42444e+06	2.51712e+06	1.98022e+06	2.61113e+06	4.69521e+06	3.21952e+06	3.56756e+06	3.547e+06	2.79208e+06	2.69038e+06	3.71238e+06	3.30431e+06	2.60942e+06	3.79211e+06	2.52113e+06	2.30234e+06
High	Master Protein	P18085	ADP-ribosylation factor 4 OS=Homo sapiens OX=9606 GN=ARF4 PE=1 SV=3	45	7	31	4	20.5	ARF4	786401	701986	653013	628806	525119	679120	1.05055e+06	795093	868873	929959	736157	675671	1.09247e+06	984714	800390	1.13592e+06	768704	681770
High	Master Protein	P84085	ADP-ribosylation factor 5 OS=Homo sapiens OX=9606 GN=ARF5 PE=1 SV=2	32	5	30	1	20.5	ARF5	30186.2	19764.7	23075.6	22040.7	19819.5	30437.1	39355.9	26179.9	33551.6	25840.8	30101.9	21291.6	32048.3	31423.5	23545.7	47722.6	32938.5	21383.5
High	Master Protein	P62330	ADP-ribosylation factor 6 OS=Homo sapiens OX=9606 GN=ARF6 PE=1 SV=2	28	4	8	3	20.1	ARF6	96491.9	61335.2	74466.2	61252.7	55028.9	77095.5	139185	112919	117936	106895	88468.7	82707.1	100347	88569.9	79700.6	99975.4	70793.7	66975.5
High	Master Protein	Q8N6T3	ADP-ribosylation factor GTPase-activating protein 1 OS=Homo sapiens OX=9606 GN=ARFGAP1 PE=1 SV=2	15	4	7	4	44.6	ARFGAP1	49957.7	52088.6	58877.6	54375.5	45876	49886.6	95653.5	60563.9	77705.1	81632.7	65712.6	59720.7	72805.2	65246.2	54426.2	78831.8	58856.4	52803.6
High	Master Protein	Q8N6H7	ADP-ribosylation factor GTPase-activating protein 2 OS=Homo sapiens OX=9606 GN=ARFGAP2 PE=1 SV=1	12	5	10	5	56.7	ARFGAP2	56941.1	41488.4	44935.7	30107	33347.5	44943.5	67347.6	51636.3	57580.6	60500.9	51787.8	51367.4	57284.6	53975.6	50932.6	69852.6	50560.4	40703.4
High	Master Protein	Q9UJY4	ADP-ribosylation factor-binding protein GGA2 OS=Homo sapiens OX=9606 GN=GGA2 PE=1 SV=3	13	5	7	5	67.1	GGA2	86402.3	57708.5	94591.8	83754.7	65218.9	44076.2	96612.3	50457.8	72181.5	100437	74103	70036.2	94878.1	68253.1	56836	84690	74283.6	56340.7
High	Master Protein	P40616	ADP-ribosylation factor-like protein 1 OS=Homo sapiens OX=9606 GN=ARL1 PE=1 SV=1	33	4	8	4	20.4	ARL1	164833	134984	136545	145703	99072.3	140614	182281	138026	147370	147281	105152	111459	131340	125138	98284.4	152040	96236.2	97997.3
High	Master Protein	P36404	ADP-ribosylation factor-like protein 2 OS=Homo sapiens OX=9606 GN=ARL2 PE=1 SV=4	30	5	9	5	20.9	ARL2	275008	236012	228483	233815	180834	229540	394264	268079	294619	352034	270383	251409	270622	193620	197409	315848	219611	190314
High	Master Protein	P36405	ADP-ribosylation factor-like protein 3 OS=Homo sapiens OX=9606 GN=ARL3 PE=1 SV=2	48	8	19	8	20.4	ARL3	223400	201417	183977	269571	154561	216311	426657	280802	321711	503297	371323	320248	432812	318119	295624	587538	419129	369094
High	Master Protein	Q15041	ADP-ribosylation factor-like protein 6-interacting protein 1 OS=Homo sapiens OX=9606 GN=ARL6IP1 PE=1 SV=2	21	3	8	3	23.3	ARL6IP1	342157	293496	252898	247645	247707	295115	353104	222579	284925	353841	309992	240838	269851	290944	249875	392666	288761	234639
High	Master Protein	Q96BM9	ADP-ribosylation factor-like protein 8A OS=Homo sapiens OX=9606 GN=ARL8A PE=1 SV=1	43	5	9	1	21.4	ARL8A	26981.7	23590.4	26588.7	22811.1	17944.1	24886	35757.3	23418.4	27243.6	29495.3	24655	21343.4	32286.3	33052.6	21279.6	41825.4	25242	25242
High	Master Protein	Q9NVJ2	ADP-ribosylation factor-like protein 8B OS=Homo sapiens OX=9606 GN=ARL8B PE=1 SV=1	39	5	9	1	21.5	ARL8B	147982	99763.6	112925	136496	91096.4	102639	187592	111899	156900	125865	125862	110253	170253	147384	127964	213870	127866	127361
High	Master Protein	Q9NX46	ADP-ribosylhydrolase ARH3 OS=Homo sapiens OX=9606 GN=ADPRS PE=1 SV=1	9	3	5	3	38.9	ADPRS	125628	90914.7	93020.1	87608.7	80535.3	88426.5	165943	114132	131491	152493	121525	121573	176872	179354	156658	194440	141193	132936
High	Master Protein	Q9UKK9	ADP-sugar pyrophosphatase OS=Homo sapiens OX=9606 GN=NUDT5 PE=1 SV=1	24	6	11	6	24.3	NUDT5	2.45841e+06	1.76212e+06	1.9082e+06	1.358e+06	1.67408e+06	1.97695e+06	2.1499e+06	1.64177e+06	1.95023e+06	1.88352e+06	1.56167e+06	1.71109e+06	1.87743e+06	2.31668e+06	2.10701e+06	2.07555e+06	1.41525e+06	1.35982e+06
High	Master Protein	P55196	Afadin OS=Homo sapiens OX=9606 GN=AFDN PE=1 SV=3	8	10	17	10	206.7	AFDN	265877	211311	212769	257430	172665	219082	370185	236379	262122	341694	304524	207218	325869	248591	220319	444398	293617	242313
High	Master Protein	Q9Y4W6	AFG3-like protein 2 OS=Homo sapiens OX=9606 GN=AFG3L2 PE=1 SV=2	18	12	18	12	88.5	AFG3L2	621995	460266	525577	446189	360363	482096	765328	511109	573775	615310	510163	454943	554878	481865	435724	594595	438865	350806
High	Master Protein	O43488	Aflatoxin B1 aldehyde reductase member 2 OS=Homo sapiens OX=9606 GN=AKR7A2 PE=1 SV=3	18	5	12	5	39.6	AKR7A2	90820.6	46637.5	68429.3	68684.2	49545.1	70999.7	155012	108740	99621.8	135667	112826	99516.7	198269	171981	157457	211378	167411	122976
High	Master Protein	O00468	Agrin OS=Homo sapiens OX=9606 GN=AGRN PE=1 SV=6	1	2	3	2	217.2	AGRN	14105.4	10671.5	7028.81	7760.95	6598.47	12575.4	17356.9	11401.5	15492.1	12869.3	9747.81	7721.58	16078.8	13745.5	16078.8	15990.8	14512.8	13351.8
High	Master Protein	O00170	AH receptor-interacting protein OS=Homo sapiens OX=9606 GN=AIP PE=1 SV=3	7	2	3	2	37.6	AIP	147919	124695	140486	128586	104012	134334	288025	202775	223787	277137	215731	185037	233076	217730	181195	264905	183606	139553
High	Master Protein	Q02952	A-kinase anchor protein 12 OS=Homo sapiens OX=9606 GN=AKAP12 PE=1 SV=4	8	11	16	11	191.4	AKAP12	420751	392214	410563	448941	370598	411367	728190	468472	531120	801223	702080	624424	688738	721907	591623	598251	485927	587785
High	Master Protein	Q9NRG9	Aladin OS=Homo sapiens OX=9606 GN=AAAS PE=1 SV=1	14	6	10	6	59.5	AAAS	347954	262324	294996	244925	221744	276811	417744	283146	333452	289541	263098	248730	255514	245845	234702	266354	189713	191789
High	Master Protein	P49588	Alanine--tRNA ligase, cytoplasmic OS=Homo sapiens OX=9606 GN=AARS1 PE=1 SV=2	36	28	58	28	106.7	AARS1	5.02194e+06	3.82835e+06	4.04323e+06	3.2207e+06	3.08476e+06	4.12083e+06	5.17615e+06	3.99906e+06	4.01307e+06	3.9986e+06	3.36613e+06	3.28097e+06	3.57159e+06	3.19554e+06	3.12489e+06	3.35463e+06	2.33272e+06	2.07005e+06
High	Master Protein	Q5JTZ9	Alanine--tRNA ligase, mitochondrial OS=Homo sapiens OX=9606 GN=AARS2 PE=1 SV=1	8	3	6	3	107.3	AARS2	4834.32	4684.58	5909.7	4483.31	3472.68	5539.45	10213.7	9111.7	7644.39	8641.93	4949.66	6548.31	6143.31	4658.56	7077.82	7407.13	6792.68	7811.23
High	Master Protein	Q9BTE6	Alanyl-tRNA editing protein Aarsd1 OS=Homo sapiens OX=9606 GN=AARSD1 PE=1 SV=2	6	3	5	3	45.5	AARSD1	59269.9	46546.5	47320.3	37135.5	32741.9	43974.5	70741.5	50361.8	51144.2	67147.1	51502.6	47178.7	51502.6	47507.5	47079	61297.6	42600.6	41317.4
High	Master Protein	P02768	Albumin OS=Homo sapiens OX=9606 GN=ALB PE=1 SV=2	9	8	66	8	69.3	ALB	7.33814e+07	3.31275e+07	2.60423e+07	7.98893e+07	4.94292e+07	4.53943e+07	2.50005e+07	9.67591e+06	1.11211e+07	2.26945e+07	1.82732e+07	8.60976e+06	2.6801e+07	8.63088e+06	2.31603e+07	1.63434e+07	8.46019e+06	4.56544e+07
High	Master Protein	P11766	Alcohol dehydrogenase class-3 OS=Homo sapiens OX=9606 GN=ADH5 PE=1 SV=4	35	14	32	14	39.7	ADH5	3.18778e+06	2.25236e+06	2.16649e+06	1.97862e+06	2.02671e+06	2.29876e+06	3.32574e+06	2.82609e+06	2.67118e+06	3.28936e+06	2.51739e+06	2.54073e+06	3.18141e+06	3.13986e+06	2.59107e+06	4.13161e+06	2.47276e+06	2.32509e+06
High	Master Protein	P00352	Aldehyde dehydrogenase 1A1 OS=Homo sapiens OX=9606 GN=ALDH1A1 PE=1 SV=2	16	6	7	4	54.8	ALDH1A1	0	0	2898.05	2367.22	2776.73	0	4681.3	4705.74	6255.2	2738.96	2762.38	0	7305.74	10826.3	6126.71	39344.8	30283.8	27261.1
High	Master Protein	Q8IZ83	Aldehyde dehydrogenase family 16 member A1 OS=Homo sapiens OX=9606 GN=ALDH16A1 PE=1 SV=2	12	6	9	6	85.1	ALDH16A1	300141	185100	212879	171836	142565	216853	262852	192735	236980	247552	205705	194674	207106	226761	220936	289466	213613	200960
High	Master Protein	P51648	Aldehyde dehydrogenase family 3 member A2 OS=Homo sapiens OX=9606 GN=ALDH3A2 PE=1 SV=1	18	7	15	7	54.8	ALDH3A2	360058	326464	313368	355500	315559	360804	1.03392e+06	706181	869692	786771	783181	710356	881210	752416	696357	1.25356e+06	846636	743260
High	Master Protein	P30837	Aldehyde dehydrogenase X, mitochondrial OS=Homo sapiens OX=9606 GN=ALDH1B1 PE=1 SV=4	28	12	26	11	57.2	ALDH1B1	692600	489919	726372	473777	476929	601525	648268	405609	537851	671715	484157	469937	411510	454009	368551	553795	445643	388054
High	Master Protein	P05091	Aldehyde dehydrogenase, mitochondrial OS=Homo sapiens OX=9606 GN=ALDH2 PE=1 SV=2	44	18	39	16	56.3	ALDH2	812825	642298	690625	818774	544860	840876	2.07283e+06	1.30605e+06	1.21439e+06	3.7006e+06	2.93416e+06	1.92937e+06	2.76758e+06	2.21569e+06	1.69371e+06	5.60774e+06	4.18448e+06	3.61145e+06
High	Master Protein	P14550	Aldo-keto reductase family 1 member A1 OS=Homo sapiens OX=9606 GN=AKR1A1 PE=1 SV=3	44	14	44	13	36.6	AKR1A1	1.4279e+06	1.12218e+06	1.07637e+06	1.01484e+06	852706	1.12294e+06	1.70556e+06	1.10551e+06	1.28941e+06	1.46106e+06	1.20061e+06	1.22945e+06	1.37005e+06	1.15724e+06	1.04904e+06	1.61026e+06	1.10176e+06	937002
High	Master Protein	P15121	Aldo-keto reductase family 1 member B1 OS=Homo sapiens OX=9606 GN=AKR1B1 PE=1 SV=3	57	13	39	12	35.8	AKR1B1	1.47302e+06	1.10298e+06	1.002e+06	1.06851e+06	894404	1.18827e+06	2.2566e+06	1.60009e+06	1.64189e+06	1.97529e+06	1.62627e+06	1.58799e+06	2.16872e+06	2.04589e+06	1.81628e+06	2.8374e+06	1.78466e+06	1.46203e+06
High	Master Protein	P05186	Alkaline phosphatase, tissue-nonspecific isozyme OS=Homo sapiens OX=9606 GN=ALPL PE=1 SV=4	13	5	9	5	57.3	ALPL	222796	188980	182892	171323	136860	194575	443122	223420	321636	250331	275746	227536	171387	165582	127154	181135	131053	104526
High	Master Protein	O00116	Alkyldihydroxyacetonephosphate synthase, peroxisomal OS=Homo sapiens OX=9606 GN=AGPS PE=1 SV=1	19	10	20	10	72.9	AGPS	146658	129153	123017	130859	116674	158550	276434	156387	206843	201882	178849	150632	160124	121120	112591	234330	173538	162262
High	Master Protein	P30533	Alpha-2-macroglobulin receptor-associated protein OS=Homo sapiens OX=9606 GN=LRPAP1 PE=1 SV=1	18	7	10	7	41.4	LRPAP1	255654	188959	155744	185887	175060	170912	294162	186836	277901	213666	200165	194257	264456	239759	204059	337055	221109	183971
High	Master Protein	P12814	Alpha-actinin-1 OS=Homo sapiens OX=9606 GN=ACTN1 PE=1 SV=2	49	38	81	26	103	ACTN1	5.69301e+06	5.22555e+06	4.84455e+06	4.5555e+06	4.37344e+06	5.7688e+06	7.98297e+06	5.54505e+06	6.38234e+06	4.52905e+06	5.17877e+06	4.6463e+06	5.28192e+06	4.906e+06	4.16629e+06	5.82008e+06	4.23938e+06	3.61168e+06
High	Master Protein	O43707	Alpha-actinin-4 OS=Homo sapiens OX=9606 GN=ACTN4 PE=1 SV=2	46	34	73	22	104.8	ACTN4	1.54346e+06	1.46697e+06	1.47073e+06	1.46008e+06	1.25966e+06	1.56605e+06	2.77965e+06	1.94456e+06	2.26705e+06	2.34729e+06	2.01805e+06	1.86307e+06	2.29121e+06	1.90534e+06	1.79661e+06	2.47871e+06	1.86495e+06	1.84529e+06
High	Master Protein	P35611	Alpha-adducin OS=Homo sapiens OX=9606 GN=ADD1 PE=1 SV=2	13	8	17	8	80.9	ADD1	630869	469179	541871	489215	440129	552930	870835	570066	744616	867725	669028	658992	718603	687369	651753	840172	659571	643276
High	Master Protein	P49419	Alpha-aminoadipic semialdehyde dehydrogenase OS=Homo sapiens OX=9606 GN=ALDH7A1 PE=1 SV=5	43	19	43	19	58.5	ALDH7A1	2.60495e+06	1.87439e+06	1.90151e+06	1.65001e+06	1.65891e+06	2.02823e+06	3.08536e+06	2.2297e+06	2.36685e+06	3.05073e+06	2.25382e+06	2.31089e+06	2.97894e+06	3.10351e+06	2.58843e+06	3.18409e+06	2.20293e+06	1.88732e+06
High	Master Protein	Q9UDR5	Alpha-aminoadipic semialdehyde synthase, mitochondrial OS=Homo sapiens OX=9606 GN=AASS PE=1 SV=1	19	14	23	14	102.1	AASS	626027	538203	569238	413164	345633	444183	384139	231225	285776	348467	298961	241054	175168	181608	136792	232405	156281	148388
High	Master Protein	P61163	Alpha-centractin OS=Homo sapiens OX=9606 GN=ACTR1A PE=1 SV=1	20	5	12	2	42.6	ACTR1A	613386	455450	471862	549207	445063	530255	1.26174e+06	818371	1.04724e+06	1.14029e+06	975329	807366	1.1876e+06	1.03942e+06	931940	1.41448e+06	1.01719e+06	966241
High	Master Protein	O43768	Alpha-endosulfine OS=Homo sapiens OX=9606 GN=ENSA PE=1 SV=1	16	2	2	1	13.4	ENSA	128485	91905.2	131663	92673.3	59523.4	72537.7	155309	154111	186416	182361	151348	171838	208155	192173	201276	172893	126910	148934
High	Master Protein	P06733	Alpha-enolase OS=Homo sapiens OX=9606 GN=ENO1 PE=1 SV=2	80	38	316	34	47.1	ENO1	2.01889e+07	1.46302e+07	1.23596e+07	1.11014e+07	1.11074e+07	1.24291e+07	2.61281e+07	1.99415e+07	2.26657e+07	1.81985e+07	1.4694e+07	1.59292e+07	2.73983e+07	2.37826e+07	2.19778e+07	2.49118e+07	1.75535e+07	1.53977e+07
High	Master Protein	P06280	Alpha-galactosidase A OS=Homo sapiens OX=9606 GN=GLA PE=1 SV=1	7	2	5	2	48.7	GLA	138062	103838	113426	86250.6	104337	121723	81197.5	77887.6	76569.4	81708.3	61389.3	69217.1	51319.4	65427.2	64886.2	86479.3	69935.1	68115.5
High	Master Protein	Q12800	Alpha-globin transcription factor CP2 OS=Homo sapiens OX=9606 GN=TFCP2 PE=1 SV=2	18	7	16	5	57.2	TFCP2	381461	220442	300889	218643	227649	258217	328330	226436	275073	303627	259853	248082	260743	274103	226804	308540	213261	180502
High	Master Protein	Q16352	Alpha-internexin OS=Homo sapiens OX=9606 GN=INA PE=1 SV=2	7	2	5	1	55.4	INA	0	0	0	0	0	0	4709.35	2950.61	3423.58	3980.78	0	1589.77	9273.14	7109.45	7625.55	11777	7870.15	7587.68
High	Master Protein	Q9C0B1	Alpha-ketoglutarate-dependent dioxygenase FTO OS=Homo sapiens OX=9606 GN=FTO PE=1 SV=3	23	9	19	9	58.2	FTO	306220	308964	276025	419866	257596	306338	810399	533774	603339	790363	603772	525738	626083	441889	362076	802274	549465	516186
High	Master Protein	Q9NTJ4	Alpha-mannosidase 2C1 OS=Homo sapiens OX=9606 GN=MAN2C1 PE=1 SV=1	3	2	3	2	115.8	MAN2C1	12537.9	8385.27	8852.3	7681.43	5028.48	7757.91	14522.4	13817.6	10232.1	11507.8	9514.7	9830.69	15211.8	12719.4	8900.46	16389.6	11344.1	11745.4
High	Master Protein	P17050	Alpha-N-acetylgalactosaminidase OS=Homo sapiens OX=9606 GN=NAGA PE=1 SV=2	8	2	5	2	46.5	NAGA	108249	106767	109393	125471	89950.3	116528	139886	96127.3	110189	130168	96454.4	82489.9	160172	140517	101933	222625	171482	158431
High	Master Protein	P54802	Alpha-N-acetylglucosaminidase OS=Homo sapiens OX=9606 GN=NAGLU PE=1 SV=2	4	2	3	2	82.2	NAGLU	41157	35510	38041.9	34370.3	32636.6	37273.7	35469.5	22779.6	26933.7	23310.8	18464.7	18606.6	24576.5	22210	20916.9	33473.5	26067	22787.3
High	Master Protein	Q9NVD7	Alpha-parvin OS=Homo sapiens OX=9606 GN=PARVA PE=1 SV=1	12	4	6	4	42.2	PARVA	110063	82846.1	96197.2	108018	70381.1	105141	269363	199786	222197	242450	215145	169504	264712	231107	181052	313787	231286	236640
High	Master Protein	P54920	Alpha-soluble NSF attachment protein OS=Homo sapiens OX=9606 GN=NAPA PE=1 SV=3	36	8	16	8	33.2	NAPA	256485	215898	230784	217988	186647	236584	428989	303368	321218	360168	282311	258800	345634	324725	279767	433960	293490	298469
High	Master Protein	P40222	Alpha-taxilin OS=Homo sapiens OX=9606 GN=TXLNA PE=1 SV=3	8	5	6	5	61.9	TXLNA	263966	223397	226007	248391	206854	256671	474718	293876	369873	411589	331191	289574	292525	229995	226953	367985	260439	257572
High	Master Protein	Q06203	Amidophosphoribosyltransferase OS=Homo sapiens OX=9606 GN=PPAT PE=1 SV=1	27	12	23	12	57.4	PPAT	1.15329e+06	891731	891373	840391	715176	882290	1.51347e+06	1.05298e+06	1.16184e+06	1.29785e+06	1.02438e+06	1.08872e+06	1.05962e+06	847890	893058	1.1809e+06	820178	724424
High	Master Protein	Q12904	Aminoacyl tRNA synthase complex-interacting multifunctional protein 1 OS=Homo sapiens OX=9606 GN=AIMP1 PE=1 SV=2	26	7	15	7	34.3	AIMP1	850551	658897	670666	585457	543073	727168	1.03722e+06	753909	764824	907655	798919	657892	793126	738764	678645	741728	543798	518660
High	Master Protein	Q13155	Aminoacyl tRNA synthase complex-interacting multifunctional protein 2 OS=Homo sapiens OX=9606 GN=AIMP2 PE=1 SV=2	18	2	3	2	35.3	AIMP2	11772.9	10331.6	8299.83	8523	7827.3	10874.7	19574.6	15940.1	15950.8	16712.2	16614.7	10586	13344.1	10339.1	7693.14	16035.1	8963.08	10104.8
High	Master Protein	Q03154	Aminoacylase-1 OS=Homo sapiens OX=9606 GN=ACY1 PE=1 SV=1	11	3	5	3	45.9	ACY1	32567.8	18273.6	31979.3	17938	19430.2	19800.8	24154.1	16285.1	23170.3	18017.4	13620.1	13973.1	23898.4	30066.7	22708.9	14871.5	9983.93	11724.2
High	Master Protein	Q9H4A4	Aminopeptidase B OS=Homo sapiens OX=9606 GN=RNPEP PE=1 SV=2	20	12	23	12	72.5	RNPEP	1.02978e+06	665809	774774	635523	609919	711568	1.5284e+06	1.24051e+06	1.19601e+06	1.10297e+06	872388	881217	1.08911e+06	1.2174e+06	1.01692e+06	1.10726e+06	707265	604138
High	Master Protein	Q6FI81	Anamorsin OS=Homo sapiens OX=9606 GN=CIAPIN1 PE=1 SV=2	18	6	11	6	33.6	CIAPIN1	297965	208871	239831	172936	158794	230730	370263	282751	290474	313281	234061	233512	308230	246467	260500	315329	277203	245898
High	Master Protein	Q9UJX4	Anaphase-promoting complex subunit 5 OS=Homo sapiens OX=9606 GN=ANAPC5 PE=1 SV=2	5	2	3	2	85	ANAPC5	28600.3	22468.2	29472	25653.9	20722.9	23917.6	45441.3	24474.9	39474.9	37522.4	32672.6	31480.2	26111.6	23389.8	16296.2	34082.2	24088.8	22447.6
High	Master Protein	Q9UJX3	Anaphase-promoting complex subunit 7 OS=Homo sapiens OX=9606 GN=ANAPC7 PE=1 SV=5	3	2	2	2	63.1	ANAPC7	63101.4	58639.5	73981	62767.4	41964	47870	86414.8	52742.8	52221.9	91071.4	84040.3	68713.4	48023.1	53358.9	53692.4	60695.8	51447.6	59164.8
High	Master Protein	Q9P0K7	Ankycorbin OS=Homo sapiens OX=9606 GN=RAI14 PE=1 SV=2	2	2	3	2	110	RAI14	27321.3	24072.2	21451.5	28674.2	18547.9	19209.5	37170.8	19626.1	31664.7	37575.7	30380.4	21361.9	44042.1	33888.1	30254.3	61206	46124.3	44429.7
High	Master Protein	Q8IWZ3	Ankyrin repeat and KH domain-containing protein 1 OS=Homo sapiens OX=9606 GN=ANKHD1 PE=1 SV=1	2	3	5	3	269.3	ANKHD1	73681.3	64201.3	77298	92887.1	59961.4	76860.7	192172	113446	142147	170926	143288	117270	117571	83218.7	78995.8	136504	111138	99294.1
High	Master Protein	Q8IV38	Ankyrin repeat and MYND domain-containing protein 2 OS=Homo sapiens OX=9606 GN=ANKMY2 PE=1 SV=1	4	2	2	2	49.3	ANKMY2	7784.2	5937.86	6606.03	8169.06	4314.14	4887.12	21435.9	16338.1	15301.7	17093.8	13102.4	10459.4	16489.8	8890.51	8884.06	21794.7	17256.8	12207.6
High	Master Protein	Q12955	Ankyrin-3 OS=Homo sapiens OX=9606 GN=ANK3 PE=1 SV=3	1	2	3	2	480.1	ANK3	11622.4	6294.88	6316.65	12319.6	8236	8428.48	12911.2	8273.05	10562.4	9027.75	11194.7	4105.47	10166.1	14260.9	6050.22	13353.2	11437.1	8046.99
High	Master Protein	P50995	Annexin A11 OS=Homo sapiens OX=9606 GN=ANXA11 PE=1 SV=1	8	3	4	3	54.4	ANXA11	197769	147016	153456	98005.1	117887	154328	124048	134333	162335	111324	88607.6	93130.1	90886.5	190376	156170	151082	123502	115578
High	Master Protein	P07355	Annexin A2 OS=Homo sapiens OX=9606 GN=ANXA2 PE=1 SV=2	21	7	13	7	38.6	ANXA2	652999	477300	582259	309372	247634	378031	958403	1.07404e+06	1.02623e+06	197754	132184	230674	822967	1.33251e+06	693311	324768	209980	284412
High	Master Protein	P08758	Annexin A5 OS=Homo sapiens OX=9606 GN=ANXA5 PE=1 SV=2	72	27	54	27	35.9	ANXA5	3.21096e+06	2.50502e+06	2.50604e+06	2.54801e+06	2.32307e+06	2.96614e+06	4.01897e+06	3.02637e+06	3.25798e+06	2.51664e+06	2.10202e+06	2.05006e+06	3.13117e+06	3.69839e+06	2.70948e+06	3.11531e+06	2.22755e+06	1.97468e+06
High	Master Protein	P08133	Annexin A6 OS=Homo sapiens OX=9606 GN=ANXA6 PE=1 SV=3	39	21	35	21	75.8	ANXA6	780825	719449	797264	524278	527592	800355	744179	491898	530032	472761	414218	483408	1.09779e+06	1.20319e+06	691652	548152	312698	488440
High	Master Protein	P20073	Annexin A7 OS=Homo sapiens OX=9606 GN=ANXA7 PE=1 SV=3	11	5	9	5	52.7	ANXA7	935584	661135	655157	633329	624905	762577	834599	595498	663223	730219	480475	487333	317135	647068	549824	831051	553554	470342
High	Master Protein	Q9NW15	Anoctamin-10 OS=Homo sapiens OX=9606 GN=ANO10 PE=1 SV=2	3	2	4	2	76.3	ANO10	3877.62	2778.25	2771.83	4142.12	2019.91	2403.24	4673.78	2626.54	2786.58	5003.7	2607.78	2617.48	4751.41	1282.46	2116.03	5403.16	2831.31	2470.31
High	Master Protein	Q10567	AP-1 complex subunit beta-1 OS=Homo sapiens OX=9606 GN=AP1B1 PE=1 SV=3	23	16	28	8	104.5	AP1B1	302766	247584	280818	267024	168697	253594	424767	287490	326331	360359	286928	266227	367954	312497	271413	438526	303244	281435
High	Master Protein	O43747	AP-1 complex subunit gamma-1 OS=Homo sapiens OX=9606 GN=AP1G1 PE=1 SV=5	15	10	15	10	91.3	AP1G1	194847	140943	154560	133234	108457	162904	255372	188043	220907	232283	167354	169081	211342	190810	175143	283938	184888	160048
High	Master Protein	Q9BXS5	AP-1 complex subunit mu-1 OS=Homo sapiens OX=9606 GN=AP1M1 PE=1 SV=3	28	10	14	10	48.6	AP1M1	185285	137354	160972	162148	107767	178637	354889	252336	252138	336200	256972	247975	324950	272360	257583	425269	290781	266957
High	Master Protein	P56377	AP-1 complex subunit sigma-2 OS=Homo sapiens OX=9606 GN=AP1S2 PE=1 SV=1	17	3	4	3	18.6	AP1S2	127795	115896	91566.9	91160.8	77343.4	97445.9	118390	99327	107343	106368	96404.3	80329.4	113562	91564.8	91010.4	120349	85699.6	59896.5
High	Master Protein	O95782	AP-2 complex subunit alpha-1 OS=Homo sapiens OX=9606 GN=AP2A1 PE=1 SV=3	24	18	37	9	107.5	AP2A1	1.16176e+06	896981	923303	958274	745996	1.00909e+06	1.59038e+06	1.06347e+06	1.27255e+06	1.22672e+06	1.0569e+06	964953	1.24504e+06	1.14464e+06	1.00291e+06	1.5255e+06	997298	1.05175e+06
High	Master Protein	O94973	AP-2 complex subunit alpha-2 OS=Homo sapiens OX=9606 GN=AP2A2 PE=1 SV=2	25	17	33	8	103.9	AP2A2	480138	424579	377767	316645	347260	447800	543540	373700	506974	339412	458917	379114	628719	528217	479048	831497	533533	412721
High	Master Protein	P63010	AP-2 complex subunit beta OS=Homo sapiens OX=9606 GN=AP2B1 PE=1 SV=1	26	20	41	12	104.5	AP2B1	1.32057e+06	1.10945e+06	1.0755e+06	1.09486e+06	864882	1.14764e+06	1.89236e+06	1.32555e+06	1.52809e+06	1.57539e+06	1.25159e+06	1.10052e+06	1.54375e+06	1.34842e+06	1.08414e+06	1.9468e+06	1.299e+06	1.19843e+06
High	Master Protein	Q96CW1	AP-2 complex subunit mu OS=Homo sapiens OX=9606 GN=AP2M1 PE=1 SV=2	29	11	22	11	49.6	AP2M1	416385	292429	335700	383110	305115	367708	563424	379032	465300	521714	416559	376401	432926	457558	386594	595032	415898	380586
High	Master Protein	P53680	AP-2 complex subunit sigma OS=Homo sapiens OX=9606 GN=AP2S1 PE=1 SV=2	25	4	7	4	17	AP2S1	274667	245293	249778	231505	216563	259128	422892	304713	321223	347545	269598	250346	332742	318571	288578	413825	297513	275414
High	Master Protein	O00203	AP-3 complex subunit beta-1 OS=Homo sapiens OX=9606 GN=AP3B1 PE=1 SV=3	23	22	34	22	121.2	AP3B1	1.24396e+06	1.04735e+06	1.15455e+06	1.08062e+06	990954	1.2241e+06	2.05691e+06	1.3495e+06	1.70013e+06	1.88929e+06	1.62628e+06	1.40919e+06	1.42872e+06	1.31835e+06	1.16425e+06	1.76988e+06	1.36267e+06	1.19483e+06
High	Master Protein	O14617	AP-3 complex subunit delta-1 OS=Homo sapiens OX=9606 GN=AP3D1 PE=1 SV=1	11	10	18	10	130.1	AP3D1	545643	394412	460609	429902	344779	461567	759839	501572	588084	680668	498361	533085	560563	504460	434837	636708	445700	427951
High	Master Protein	Q9Y2T2	AP-3 complex subunit mu-1 OS=Homo sapiens OX=9606 GN=AP3M1 PE=1 SV=1	32	9	15	9	46.9	AP3M1	471458	330896	367975	393379	341386	391510	660366	483214	547590	636594	507986	451944	529876	473693	398577	585591	435415	353846
High	Master Protein	P04114	Apolipoprotein B-100 OS=Homo sapiens OX=9606 GN=APOB PE=1 SV=2	0	2	2	1	515.3	APOB	256599	214691	269323	225100	133601	187678	539706	536996	422010	196599	180871	149007	468117	648867	374102	150064	107282	148439
High	Master Protein	P02649	Apolipoprotein E OS=Homo sapiens OX=9606 GN=APOE PE=1 SV=1	44	12	22	12	36.1	APOE	963366	656856	782153	533778	517908	723449	422912	316178	339725	385614	289173	284516	256402	258428	255264	214041	132776	206076
High	Master Protein	Q9BZZ5	Apoptosis inhibitor 5 OS=Homo sapiens OX=9606 GN=API5 PE=1 SV=3	38	18	36	18	59	API5	1.80916e+06	1.40315e+06	1.41283e+06	1.48158e+06	1.17434e+06	1.56065e+06	3.03833e+06	2.0891e+06	2.29749e+06	2.8361e+06	2.12721e+06	1.91002e+06	2.25226e+06	1.90347e+06	1.67603e+06	2.60978e+06	1.70569e+06	1.61095e+06
High	Master Protein	Q07812	Apoptosis regulator BAX OS=Homo sapiens OX=9606 GN=BAX PE=1 SV=1	25	3	6	3	21.2	BAX	42056.5	29089.4	28321.7	28249.4	23367.7	30942.3	58436.9	32628.2	37405.7	45408	40925.1	33014.8	46049.2	46764.4	30316.3	43621.5	33294.6	27754.1
High	Master Protein	O95831	Apoptosis-inducing factor 1, mitochondrial OS=Homo sapiens OX=9606 GN=AIFM1 PE=1 SV=1	21	10	19	10	66.9	AIFM1	727613	578498	618524	569670	446265	610167	981198	652547	802127	1.05288e+06	814802	806475	929336	789327	649475	990886	702369	604086
High	Master Protein	Q9UKV3	Apoptotic chromatin condensation inducer in the nucleus OS=Homo sapiens OX=9606 GN=ACIN1 PE=1 SV=2	13	15	25	15	151.8	ACIN1	766630	591429	650644	636556	496280	622683	974400	659817	833643	911707	734541	689189	688170	690971	649278	967482	683441	638225
High	Master Protein	P53367	Arfaptin-1 OS=Homo sapiens OX=9606 GN=ARFIP1 PE=1 SV=2	8	3	5	3	41.7	ARFIP1	55812.2	32115.2	52712	51981.7	31871.3	46842.8	76434.1	34757.7	58234.5	69795.7	48614.1	41595.4	55826.9	42537.3	35297.5	40720.6	40857.6	37960.8
High	Master Protein	P52594	Arf-GAP domain and FG repeat-containing protein 1 OS=Homo sapiens OX=9606 GN=AGFG1 PE=1 SV=2	14	5	9	5	58.2	AGFG1	13596.7	9701.24	11290.3	12284.6	6525.83	11054.1	22487.4	13971.5	21546	21413.9	13906.3	17080.5	17053.3	18909.4	12174.4	19381.7	15262.5	14220.5
High	Master Protein	Q15057	Arf-GAP with coiled-coil, ANK repeat and PH domain-containing protein 2 OS=Homo sapiens OX=9606 GN=ACAP2 PE=1 SV=3	3	2	4	2	88	ACAP2	72126.1	44957.5	45119.3	21831.9	37223.3	50294.2	59662.8	49129.3	44087.1	51037.8	48996.3	42580.1	56487.3	57745.6	49103.5	58620.5	28940.2	30749
High	Master Protein	P78540	Arginase-2, mitochondrial OS=Homo sapiens OX=9606 GN=ARG2 PE=1 SV=1	18	5	7	5	38.6	ARG2	68248.4	64250.8	55764.2	168490	59194.1	105950	248147	140025	197430	230458	186830	159267	184434	92967.4	67615.1	232061	187386	133917
High	Master Protein	Q9NWB6	Arginine and glutamate-rich protein 1 OS=Homo sapiens OX=9606 GN=ARGLU1 PE=1 SV=1	14	6	10	6	33.2	ARGLU1	335130	246869	266438	222649	195625	272524	461886	339591	382692	483342	443551	392103	382466	403328	346208	543005	357032	351558
High	Master Protein	P54136	Arginine--tRNA ligase, cytoplasmic OS=Homo sapiens OX=9606 GN=RARS1 PE=1 SV=2	38	23	48	23	75.3	RARS1	2.25271e+06	1.70421e+06	1.7619e+06	1.8511e+06	1.30711e+06	1.71989e+06	3.04269e+06	2.23442e+06	2.37297e+06	2.5303e+06	1.9907e+06	1.79432e+06	2.22452e+06	1.95702e+06	1.82914e+06	2.33957e+06	1.52602e+06	1.59985e+06
High	Master Protein	P04424	Argininosuccinate lyase OS=Homo sapiens OX=9606 GN=ASL PE=1 SV=4	16	5	7	5	51.6	ASL	303519	270498	286211	287316	208320	275960	357105	251620	315566	272547	210068	213606	254607	215908	194823	260364	189521	192657
High	Master Protein	Q6NXE6	Armadillo repeat-containing protein 6 OS=Homo sapiens OX=9606 GN=ARMC6 PE=1 SV=2	5	2	2	2	54.1	ARMC6	111994	84341.5	99341.7	92248.1	81067.2	118312	155027	113299	131622	124784	94849.3	100732	78611.5	84863.6	75453.6	94472	68417.8	68412.7
High	Master Protein	P08243	Asparagine synthetase [glutamine-hydrolyzing] OS=Homo sapiens OX=9606 GN=ASNS PE=1 SV=4	9	5	8	5	64.3	ASNS	549662	380861	425453	378855	368719	559824	528299	400003	347692	358168	380338	215022	225588	179794	226404	194631	150372	139027
High	Master Protein	O43776	Asparagine--tRNA ligase, cytoplasmic OS=Homo sapiens OX=9606 GN=NARS1 PE=1 SV=1	34	17	37	17	62.9	NARS1	1.57597e+06	1.30626e+06	1.24666e+06	1.2884e+06	986054	1.29534e+06	2.00176e+06	1.48026e+06	1.49953e+06	1.55125e+06	1.26387e+06	1.11463e+06	1.40093e+06	1.13039e+06	881826	1.47802e+06	933477	877435
High	Master Protein	P17174	Aspartate aminotransferase, cytoplasmic OS=Homo sapiens OX=9606 GN=GOT1 PE=1 SV=3	24	8	16	8	46.2	GOT1	528439	411837	458310	391976	330414	428711	644798	434227	474564	513232	409107	422709	533049	510130	429521	576043	453770	387241
High	Master Protein	P00505	Aspartate aminotransferase, mitochondrial OS=Homo sapiens OX=9606 GN=GOT2 PE=1 SV=3	25	11	23	11	47.5	GOT2	2.49049e+06	1.84691e+06	1.83459e+06	1.83101e+06	1.72671e+06	2.00001e+06	2.62785e+06	1.88382e+06	2.02706e+06	2.51879e+06	1.82166e+06	1.87523e+06	2.26621e+06	2.19417e+06	1.74903e+06	3.16068e+06	2.13231e+06	1.75493e+06
High	Master Protein	P14868	Aspartate--tRNA ligase, cytoplasmic OS=Homo sapiens OX=9606 GN=DARS1 PE=1 SV=2	44	21	44	21	57.1	DARS1	2.84615e+06	2.11417e+06	1.92365e+06	1.81187e+06	1.63237e+06	2.01912e+06	3.49278e+06	2.43042e+06	2.75835e+06	2.38103e+06	2.10197e+06	2.13504e+06	2.93168e+06	2.49118e+06	2.27913e+06	2.79689e+06	1.84903e+06	1.60833e+06
High	Master Protein	Q6PI48	Aspartate--tRNA ligase, mitochondrial OS=Homo sapiens OX=9606 GN=DARS2 PE=1 SV=1	6	3	8	3	73.5	DARS2	52155.7	40657.5	48914	42777.6	33176.3	46540.7	65651	46738.6	47608.7	53139.7	44380.5	52492.6	32344.2	28891.4	29287.5	49712.8	36013.4	33917
High	Master Protein	Q12797	Aspartyl/asparaginyl beta-hydroxylase OS=Homo sapiens OX=9606 GN=ASPH PE=1 SV=3	20	12	18	12	85.8	ASPH	403037	291928	328769	445659	308205	408217	887011	489240	729693	856980	712921	639588	815773	644793	540980	882775	678575	632834
High	Master Protein	Q9UBB4	Ataxin-10 OS=Homo sapiens OX=9606 GN=ATXN10 PE=1 SV=1	26	12	22	12	53.5	ATXN10	970608	791257	710261	819118	701891	823659	2.07814e+06	1.41647e+06	1.57268e+06	1.5116e+06	1.43937e+06	1.27123e+06	1.98086e+06	1.71278e+06	1.4428e+06	2.42131e+06	1.62638e+06	1.19633e+06
High	Master Protein	Q8WWM7	Ataxin-2-like protein OS=Homo sapiens OX=9606 GN=ATXN2L PE=1 SV=2	12	11	15	10	113.3	ATXN2L	201062	175830	217022	226098	140770	170016	443244	305418	364686	437001	358534	283409	301778	252875	193975	303920	215347	218158
High	Master Protein	Q8WXF7	Atlastin-1 OS=Homo sapiens OX=9606 GN=ATL1 PE=1 SV=1	5	2	4	1	63.5	ATL1	5127.41	2451.59	3568.01	4081	2535.17	3812.14	6948.23	3505.15	5070.33	11070.3	7374.24	8952.01	10295.4	6405.46	9388.65	22049.2	16479.3	12513
High	Master Protein	Q8NHH9	Atlastin-2 OS=Homo sapiens OX=9606 GN=ATL2 PE=1 SV=2	8	3	6	2	66.2	ATL2	149608	102109	111174	111316	88864	117934	176493	112590	138224	118243	107646	90747.5	123906	115396	98784.4	138143	107560	94787.8
High	Master Protein	P24539	ATP synthase F(0) complex subunit B1, mitochondrial OS=Homo sapiens OX=9606 GN=ATP5PB PE=1 SV=2	31	7	16	7	28.9	ATP5PB	1.06945e+06	873377	925878	902072	745710	989999	1.41866e+06	1.03598e+06	1.0715e+06	1.36126e+06	1.03795e+06	883028	1.02968e+06	969589	832636	1.34998e+06	1.0463e+06	876605
High	Master Protein	Q5TC12	ATP synthase mitochondrial F1 complex assembly factor 1 OS=Homo sapiens OX=9606 GN=ATPAF1 PE=1 SV=1	5	2	2	2	36.4	ATPAF1	74078.9	65585.4	65028.5	53265.5	46257.4	63017.3	86816.4	56420.1	67374.9	70191.5	54656.9	50425.4	95802	85688	58717.4	112840	89279.5	67885.3
High	Master Protein	P25705	ATP synthase subunit alpha, mitochondrial OS=Homo sapiens OX=9606 GN=ATP5F1A PE=1 SV=1	53	29	94	29	59.7	ATP5F1A	5.23153e+06	4.34301e+06	4.63142e+06	3.99744e+06	3.87895e+06	4.99319e+06	7.09872e+06	5.20373e+06	5.28339e+06	6.52058e+06	4.89107e+06	4.72309e+06	5.05232e+06	5.16484e+06	4.42966e+06	6.69892e+06	4.24762e+06	3.95298e+06
High	Master Protein	P06576	ATP synthase subunit beta, mitochondrial OS=Homo sapiens OX=9606 GN=ATP5F1B PE=1 SV=3	62	23	87	23	56.5	ATP5F1B	3.97488e+06	2.91496e+06	3.68272e+06	2.74369e+06	2.88746e+06	3.57265e+06	4.24323e+06	3.0749e+06	3.25275e+06	3.90389e+06	3.17071e+06	3.2806e+06	3.17962e+06	3.59757e+06	3.16035e+06	4.03092e+06	2.72384e+06	2.63396e+06
High	Master Protein	O75947	ATP synthase subunit d, mitochondrial OS=Homo sapiens OX=9606 GN=ATP5PD PE=1 SV=3	48	7	15	7	18.5	ATP5PD	892568	515222	796721	777831	506875	724646	1.13336e+06	583278	672938	1.06558e+06	886728	717333	725078	839248	615294	917316	682640	649878
High	Master Protein	P30049	ATP synthase subunit delta, mitochondrial OS=Homo sapiens OX=9606 GN=ATP5F1D PE=1 SV=2	14	2	4	2	17.5	ATP5F1D	106727	60795.7	78864.4	76099.2	46103.7	61209.6	138325	72979.1	84173.8	128941	78811	74559.6	79728.4	79251.1	79405.4	102593	86384.7	80690
High	Master Protein	P56381	ATP synthase subunit epsilon, mitochondrial OS=Homo sapiens OX=9606 GN=ATP5F1E PE=1 SV=2	29	2	2	2	5.8	ATP5F1E	227064	137631	203049	73367.3	164179	182225	70266.9	98200.2	94955.3	74599.6	51655.7	145472	84700.1	211181	232451	73376.6	72521.3	66340.5
High	Master Protein	P56134	ATP synthase subunit f, mitochondrial OS=Homo sapiens OX=9606 GN=ATP5MF PE=1 SV=3	26	2	7	2	10.9	ATP5MF	15858.6	12767.7	13235.6	12157.5	10321.6	13912.3	15080.8	10822.1	11237.9	15261.2	13001.8	11978.4	10165.2	13759.6	10587	16314.3	10800.4	11010.3
High	Master Protein	O75964	ATP synthase subunit g, mitochondrial OS=Homo sapiens OX=9606 GN=ATP5MG PE=1 SV=3	54	6	14	6	11.4	ATP5MG	1.00197e+06	674362	893475	583089	682923	870471	957520	698019	716214	835437	621720	700356	694996	800576	663605	929556	594320	535469
High	Master Protein	P36542	ATP synthase subunit gamma, mitochondrial OS=Homo sapiens OX=9606 GN=ATP5F1C PE=1 SV=1	36	9	21	9	33	ATP5F1C	1.04894e+06	865189	923048	847594	764638	1.01995e+06	1.46023e+06	1.05305e+06	1.16305e+06	1.35694e+06	1.03823e+06	1.01096e+06	1.07851e+06	1.0962e+06	851046	1.46106e+06	971439	956414
High	Master Protein	P48047	ATP synthase subunit O, mitochondrial OS=Homo sapiens OX=9606 GN=ATP5PO PE=1 SV=1	48	8	20	8	23.3	ATP5PO	1.16032e+06	893197	968076	738779	834742	1.04476e+06	1.13404e+06	837792	924531	1.09381e+06	824884	861248	888643	957994	810193	1.1404e+06	738590	712748
High	Master Protein	Q9NVI7	ATPase family AAA domain-containing protein 3A OS=Homo sapiens OX=9606 GN=ATAD3A PE=1 SV=2	12	8	12	2	71.3	ATAD3A	239386	195095	230597	247949	182884	218434	431465	262447	322676	377300	319664	229989	223899	145129	143989	249370	174558	166961
High	Master Protein	Q5T9A4	ATPase family AAA domain-containing protein 3B OS=Homo sapiens OX=9606 GN=ATAD3B PE=1 SV=1	10	7	11	1	72.5	ATAD3B	38778.8	29857.8	34767.1	61536.3	35476.6	39970.3	94367.8	44786.2	75954.5	63247.6	69638.5	45423.3	37948.6	26640.7	34469.9	43890	35965	34882
High	Master Protein	O43681	ATPase GET3 OS=Homo sapiens OX=9606 GN=GET3 PE=1 SV=2	16	6	13	6	38.8	GET3	284444	231076	235491	207830	165525	226883	364174	222158	294684	305118	229440	211219	238278	224741	192723	256900	173586	162592
High	Master Protein	Q9UII2	ATPase inhibitor, mitochondrial OS=Homo sapiens OX=9606 GN=ATP5IF1 PE=1 SV=1	25	4	9	4	12.2	ATP5IF1	551356	426632	448446	421535	314213	430014	530710	403620	413177	547203	397246	403005	595337	530790	423164	575574	479987	404121
High	Master Protein	P61221	ATP-binding cassette sub-family E member 1 OS=Homo sapiens OX=9606 GN=ABCE1 PE=1 SV=1	32	15	33	15	67.3	ABCE1	1.4424e+06	1.10962e+06	1.09614e+06	1.02205e+06	909496	1.06354e+06	1.96698e+06	1.3767e+06	1.53215e+06	1.50024e+06	1.21154e+06	1.20866e+06	1.30323e+06	1.17001e+06	1.06762e+06	1.19311e+06	859625	764374
High	Master Protein	Q8NE71	ATP-binding cassette sub-family F member 1 OS=Homo sapiens OX=9606 GN=ABCF1 PE=1 SV=2	13	8	16	7	95.9	ABCF1	352199	298193	295798	324487	235046	271643	592004	388478	429735	490063	410001	338690	385471	309693	287404	464326	317899	281396
High	Master Protein	Q9NUQ8	ATP-binding cassette sub-family F member 3 OS=Homo sapiens OX=9606 GN=ABCF3 PE=1 SV=2	3	2	4	2	79.7	ABCF3	60319.6	51638.4	56964.3	54113.9	44533.1	57498.1	80864	58190.4	65856.9	67231.8	57346.5	43137.8	42927.9	41700.8	38556.9	55082.8	37104	34840.1
High	Master Protein	P53396	ATP-citrate synthase OS=Homo sapiens OX=9606 GN=ACLY PE=1 SV=3	36	41	91	41	120.8	ACLY	3.98001e+06	2.98278e+06	3.00284e+06	2.52198e+06	2.3844e+06	3.07279e+06	5.44922e+06	3.78515e+06	4.59806e+06	4.00759e+06	3.33653e+06	3.22632e+06	4.24473e+06	3.68601e+06	3.55975e+06	3.08954e+06	2.11723e+06	1.84311e+06
High	Master Protein	P17858	ATP-dependent 6-phosphofructokinase, liver type OS=Homo sapiens OX=9606 GN=PFKL PE=1 SV=6	29	18	32	14	85	PFKL	1.46479e+06	1.17248e+06	1.11039e+06	1.07992e+06	788539	1.00323e+06	2.1745e+06	1.5467e+06	1.73038e+06	1.56745e+06	1.2843e+06	1.21136e+06	2.09551e+06	1.71421e+06	1.43401e+06	1.90992e+06	1.36656e+06	1.25869e+06
High	Master Protein	P08237	ATP-dependent 6-phosphofructokinase, muscle type OS=Homo sapiens OX=9606 GN=PFKM PE=1 SV=2	26	17	31	15	85.1	PFKM	1.04276e+06	844035	823506	756532	642202	781754	1.52311e+06	1.04338e+06	1.15142e+06	1.50049e+06	1.17862e+06	1.1781e+06	1.47653e+06	1.45355e+06	1.1994e+06	1.63621e+06	1.05593e+06	1.01098e+06
High	Master Protein	Q01813	ATP-dependent 6-phosphofructokinase, platelet type OS=Homo sapiens OX=9606 GN=PFKP PE=1 SV=2	20	13	24	9	85.5	PFKP	399321	284490	284068	220477	208529	235772	299622	265161	261245	181516	149906	152053	295203	340075	281501	125245	91875.9	118631
High	Master Protein	O76031	ATP-dependent Clp protease ATP-binding subunit clpX-like, mitochondrial OS=Homo sapiens OX=9606 GN=CLPX PE=1 SV=2	5	3	4	3	69.2	CLPX	59609.4	39333	70726.9	60868.4	43556.6	59507.7	79501.3	58787.2	68416.4	77165.2	60214.1	50258.1	61085.8	47747.6	46953.1	60121	42616.3	44778.8
High	Master Protein	P46063	ATP-dependent DNA helicase Q1 OS=Homo sapiens OX=9606 GN=RECQL PE=1 SV=3	17	11	18	11	73.4	RECQL	464071	372090	377652	432054	347043	409265	651489	430897	490873	491867	440251	418982	456443	425276	404963	493137	341820	359693
High	Master Protein	Q9H2U1	ATP-dependent DNA/RNA helicase DHX36 OS=Homo sapiens OX=9606 GN=DHX36 PE=1 SV=2	6	5	11	5	114.7	DHX36	76767	50478.4	52678.5	41363	41609.9	52804.5	68511.7	57100.7	59301.7	66867.1	47990.1	56867.5	50337	54783.8	53572.4	56480.6	37339.3	38447.8
High	Master Protein	Q08211	ATP-dependent RNA helicase A OS=Homo sapiens OX=9606 GN=DHX9 PE=1 SV=4	35	39	88	39	140.9	DHX9	5.94485e+06	4.18198e+06	4.80215e+06	4.23168e+06	3.77427e+06	4.61552e+06	7.71377e+06	5.52316e+06	6.38979e+06	7.25844e+06	5.45892e+06	5.5403e+06	5.50297e+06	5.49248e+06	5.06336e+06	7.44386e+06	5.1307e+06	4.69614e+06
High	Master Protein	Q92499	ATP-dependent RNA helicase DDX1 OS=Homo sapiens OX=9606 GN=DDX1 PE=1 SV=2	39	24	47	24	82.4	DDX1	1.7093e+06	1.36641e+06	1.29667e+06	1.53002e+06	1.04725e+06	1.32588e+06	2.81732e+06	1.91901e+06	2.15591e+06	2.32219e+06	1.95081e+06	1.7844e+06	2.36707e+06	1.67695e+06	1.57013e+06	2.99409e+06	2.08979e+06	1.81784e+06
High	Master Protein	Q9NVP1	ATP-dependent RNA helicase DDX18 OS=Homo sapiens OX=9606 GN=DDX18 PE=1 SV=2	17	10	17	10	75.4	DDX18	612172	472200	529036	341751	367704	436337	639418	439023	493591	457229	383102	390758	354171	357284	306869	337668	260009	199884
High	Master Protein	Q9UMR2	ATP-dependent RNA helicase DDX19B OS=Homo sapiens OX=9606 GN=DDX19B PE=1 SV=1	27	10	16	10	53.9	DDX19B	949896	663270	751180	601561	650494	750044	1.09749e+06	847875	990927	1.06436e+06	805872	781036	983187	902289	872281	1.15576e+06	814230	712025
High	Master Protein	Q9GZR7	ATP-dependent RNA helicase DDX24 OS=Homo sapiens OX=9606 GN=DDX24 PE=1 SV=1	4	2	3	2	96.3	DDX24	36149.3	24252.6	31392	21465.4	28019.3	26389.3	35297	29384.3	39330.4	29728	28827.7	25913.5	26347.6	24481.5	26302.3	25740.3	20050.6	20538.6
High	Master Protein	O00148	ATP-dependent RNA helicase DDX39A OS=Homo sapiens OX=9606 GN=DDX39A PE=1 SV=2	32	14	30	3	49.1	DDX39A	13337	11604	9605.98	17660.9	12772.6	8545.01	24438	19453.8	15737.1	24550.1	22467	12818.9	16100.2	16251.2	2678.35	12872.1	11387.2	3928.24
High	Master Protein	O00571	ATP-dependent RNA helicase DDX3X OS=Homo sapiens OX=9606 GN=DDX3X PE=1 SV=3	43	25	50	24	73.2	DDX3X	1.42162e+06	1.2326e+06	1.19635e+06	1.40603e+06	960378	1.28497e+06	2.24146e+06	1.61146e+06	1.82285e+06	1.9924e+06	1.61341e+06	1.31106e+06	1.52127e+06	1.17806e+06	1.20955e+06	1.86065e+06	1.32331e+06	1.10506e+06
High	Master Protein	Q86XP3	ATP-dependent RNA helicase DDX42 OS=Homo sapiens OX=9606 GN=DDX42 PE=1 SV=1	17	13	22	13	102.9	DDX42	840070	622420	707994	592230	561245	626583	983597	682529	826657	821162	681594	703642	718848	627526	648290	865272	570523	541410
High	Master Protein	Q9BQ39	ATP-dependent RNA helicase DDX50 OS=Homo sapiens OX=9606 GN=DDX50 PE=1 SV=1	14	9	13	7	82.5	DDX50	189613	131242	156488	144104	126211	160100	248384	173537	221939	226618	207620	183653	176094	150921	160062	190653	132293	131268
High	Master Protein	O43143	ATP-dependent RNA helicase DHX15 OS=Homo sapiens OX=9606 GN=DHX15 PE=1 SV=2	29	23	40	23	90.9	DHX15	2.99895e+06	2.38668e+06	2.23002e+06	2.18163e+06	1.79306e+06	2.28074e+06	4.58021e+06	3.05274e+06	3.50296e+06	3.07855e+06	3.14915e+06	2.81709e+06	3.10688e+06	2.46342e+06	2.27245e+06	3.5289e+06	2.55579e+06	1.83835e+06
High	Master Protein	Q7Z478	ATP-dependent RNA helicase DHX29 OS=Homo sapiens OX=9606 GN=DHX29 PE=1 SV=2	4	4	6	4	155.1	DHX29	44661.2	40627.2	38227.3	32252	30919.5	41407.9	48951.7	39660.7	45751.8	38427.8	29359	31523.1	29778.6	28400.8	28342.2	37391.4	23654.5	20751.5
High	Master Protein	Q7L2E3	ATP-dependent RNA helicase DHX30 OS=Homo sapiens OX=9606 GN=DHX30 PE=1 SV=1	6	7	8	7	133.9	DHX30	324024	232757	271718	253139	216811	289371	517520	331758	405899	363080	394452	339865	321595	258891	269125	342981	242825	242307
High	Master Protein	Q14562	ATP-dependent RNA helicase DHX8 OS=Homo sapiens OX=9606 GN=DHX8 PE=1 SV=1	3	2	4	2	139.2	DHX8	17397.7	17932.7	9972.37	9939.55	8853.83	14988.9	22920.8	13036.6	10953.2	15095.5	13317.5	15454.4	12619.5	13203.4	8372.76	14735.4	16083.2	11881.1
High	Master Protein	Q96TA2	ATP-dependent zinc metalloprotease YME1L1 OS=Homo sapiens OX=9606 GN=YME1L1 PE=1 SV=2	5	3	5	3	86.4	YME1L1	148656	118637	136179	117787	102463	147151	226117	158767	174611	184797	178375	147125	136755	120816	111505	195268	144284	133011
High	Master Protein	O14497	AT-rich interactive domain-containing protein 1A OS=Homo sapiens OX=9606 GN=ARID1A PE=1 SV=3	7	12	18	10	241.9	ARID1A	758998	619497	623596	616992	498809	624116	1.08081e+06	708019	835745	972683	748681	720701	852730	645708	620891	946918	646783	661621
High	Master Protein	Q68CP9	AT-rich interactive domain-containing protein 2 OS=Homo sapiens OX=9606 GN=ARID2 PE=1 SV=2	4	5	7	5	197.3	ARID2	15683.4	11377.4	13268	13120.9	10229.8	13688.9	22506.4	16591.1	17027.3	22821.3	17921.1	17017.4	18634.5	16654.1	13225.3	21242.8	13609.4	13155.9
High	Master Protein	Q99856	AT-rich interactive domain-containing protein 3A OS=Homo sapiens OX=9606 GN=ARID3A PE=1 SV=2	8	3	5	2	62.9	ARID3A	17918	14461	19702	13100	9308.04	11945.3	58640.6	42277.2	42817	39725.2	30443.6	30118.5	29214.9	27814.4	23206.1	12343.7	7815.99	8646.44
High	Master Protein	Q8IVW6	AT-rich interactive domain-containing protein 3B OS=Homo sapiens OX=9606 GN=ARID3B PE=1 SV=2	12	6	10	5	60.6	ARID3B	102169	68917.3	96066.7	60215.8	58204.8	71174	117292	72600.3	83399.5	74190.9	61494.9	67371.2	69949.7	64218	74828.1	61136.9	38020.5	47819.5
High	Master Protein	Q96BJ3	Axin interactor, dorsalization-associated protein OS=Homo sapiens OX=9606 GN=AIDA PE=1 SV=1	12	3	4	3	35	AIDA	6577.04	8508.42	7202.29	19027.7	4635.52	9347.66	35015.4	20541.7	23713.9	27824	23467.9	14691.4	24247.1	12751	5637.79	27363.9	19205.1	17005
High	Master Protein	Q9NR09	Baculoviral IAP repeat-containing protein 6 OS=Homo sapiens OX=9606 GN=BIRC6 PE=1 SV=3	1	4	5	4	529.9	BIRC6	21373.2	19011.1	17893.3	19227.1	14491	16557.5	30122.8	16599.8	21817	21791	18259.6	15928.5	17852.4	14486.2	14688	16621.9	13922.9	12036.4
High	Master Protein	Q9UL15	BAG family molecular chaperone regulator 5 OS=Homo sapiens OX=9606 GN=BAG5 PE=1 SV=1	7	2	6	2	51.2	BAG5	63299.6	46000.8	44252.3	46005.3	38815.3	41890.2	87552.3	63267.1	64796.1	67882.1	69999.1	55499.6	70079.8	60149.2	55920.8	85563.8	56539.3	60792.6
High	Master Protein	O43491	Band 4.1-like protein 2 OS=Homo sapiens OX=9606 GN=EPB41L2 PE=1 SV=1	21	18	31	17	112.5	EPB41L2	714006	600037	587395	766707	534336	624997	1.74185e+06	1.19347e+06	1.24581e+06	1.2263e+06	1.0333e+06	826495	1.45647e+06	1.07286e+06	955789	1.39416e+06	1.05531e+06	1.00609e+06
High	Master Protein	Q9HCM4	Band 4.1-like protein 5 OS=Homo sapiens OX=9606 GN=EPB41L5 PE=1 SV=3	15	7	12	7	81.8	EPB41L5	156846	122170	164229	134524	117276	142996	408524	261046	289662	407990	357904	289104	352625	316448	289368	336876	259210	222587
High	Master Protein	P50895	Basal cell adhesion molecule OS=Homo sapiens OX=9606 GN=BCAM PE=1 SV=2	5	3	5	3	67.4	BCAM	75691.4	58786.3	61279.3	35749.3	35836.8	44888.4	63543.3	58966.3	49214.7	30281.3	23879.1	20781	53473.4	56253.1	42978.3	28731.7	25311.3	19857.7
High	Master Protein	P98160	Basement membrane-specific heparan sulfate proteoglycan core protein OS=Homo sapiens OX=9606 GN=HSPG2 PE=1 SV=4	3	9	15	9	468.5	HSPG2	66921.1	63664.3	58605.7	55712.9	55337.1	63706.3	358908	157224	152009	314278	239124	106077	285976	150695	258729	262655	187851	507104
High	Master Protein	P35613	Basigin OS=Homo sapiens OX=9606 GN=BSG PE=1 SV=2	19	8	19	8	42.2	BSG	2.55427e+06	1.94451e+06	1.887e+06	1.30939e+06	1.70043e+06	1.97193e+06	1.40579e+06	1.24783e+06	1.47465e+06	1.10673e+06	827875	1.08058e+06	1.43871e+06	1.676e+06	1.49177e+06	1.29219e+06	878465	924027
High	Master Protein	Q9UHQ4	B-cell receptor-associated protein 29 OS=Homo sapiens OX=9606 GN=BCAP29 PE=1 SV=2	7	2	2	2	28.3	BCAP29	5559.2	5220.52	4627.97	7331.2	3866.05	4740.84	11090.2	7347.87	8033.89	10353.8	8572.34	7013.73	13789.1	9984.83	8966.94	12322.7	12477.6	8301.19
High	Master Protein	P51572	B-cell receptor-associated protein 31 OS=Homo sapiens OX=9606 GN=BCAP31 PE=1 SV=3	30	9	15	9	28	BCAP31	1.61095e+06	1.24533e+06	1.37331e+06	1.33116e+06	1.02104e+06	1.34414e+06	2.60654e+06	1.87578e+06	2.22766e+06	2.18225e+06	1.69596e+06	1.78892e+06	2.25718e+06	1.99322e+06	1.75476e+06	2.38152e+06	1.63361e+06	1.51962e+06
High	Master Protein	Q9NYF8	Bcl-2-associated transcription factor 1 OS=Homo sapiens OX=9606 GN=BCLAF1 PE=1 SV=2	18	16	27	15	106.1	BCLAF1	702833	575318	587224	513971	472474	630334	1.06477e+06	753925	821492	1.15137e+06	781075	767964	787592	731799	704738	933208	708727	741565
High	Master Protein	Q5T5X7	BEN domain-containing protein 3 OS=Homo sapiens OX=9606 GN=BEND3 PE=1 SV=1	2	2	2	2	94.4	BEND3	66771.4	57098.7	53417.1	66661.6	39778.7	52564.7	59706.6	41315.7	50312.9	44993.7	38172.4	36577.6	32638.1	22011.3	20434.3	46402.9	26110.5	23698.1
High	Master Protein	P35612	Beta-adducin OS=Homo sapiens OX=9606 GN=ADD2 PE=1 SV=3	10	6	10	6	80.8	ADD2	489347	353502	411314	371585	343456	404047	506008	301092	420319	458844	382681	368240	373671	297164	293974	490394	369325	369912
High	Master Protein	Q8WYA6	Beta-catenin-like protein 1 OS=Homo sapiens OX=9606 GN=CTNNBL1 PE=1 SV=1	17	9	15	9	65.1	CTNNBL1	471106	402640	352291	316030	307558	368324	610471	430471	528945	569311	490439	428609	527194	446832	435670	618987	442071	349585
High	Master Protein	P13929	Beta-enolase OS=Homo sapiens OX=9606 GN=ENO3 PE=1 SV=5	25	6	25	2	47	ENO3	1288.53	738.176	995.883	642.082	765.621	899.789	928.519	1148.76	1476.94	2052.2	1787.95	1605.95	2300.77	1949.73	2335.13	2595.99	875.18	1968.21
High	Master Protein	P16278	Beta-galactosidase OS=Homo sapiens OX=9606 GN=GLB1 PE=1 SV=2	11	6	12	6	76	GLB1	522895	424272	402000	404661	387914	517745	419378	312945	340843	380671	274246	270234	345876	341746	293392	549449	390720	427105
High	Master Protein	P06865	Beta-hexosaminidase subunit alpha OS=Homo sapiens OX=9606 GN=HEXA PE=1 SV=2	11	6	10	6	60.7	HEXA	296266	244060	216720	247593	202818	261524	263648	177277	211288	216555	153756	166563	205946	200300	192491	273939	201596	191538
High	Master Protein	P07686	Beta-hexosaminidase subunit beta OS=Homo sapiens OX=9606 GN=HEXB PE=1 SV=4	20	11	20	11	63.1	HEXB	605659	558154	550603	809884	493983	701937	741093	497346	622375	575899	451108	365717	496106	390791	297448	924234	615307	637113
High	Master Protein	O00462	Beta-mannosidase OS=Homo sapiens OX=9606 GN=MANBA PE=1 SV=3	5	4	5	4	100.8	MANBA	68188.2	70277.9	58225.3	73176.3	47909	71683.6	75555.6	50745	71048.6	69685.3	52686.8	37182	36635.5	27546	25474.7	112982	69987.1	70882.2
High	Master Protein	O43252	Bifunctional 3'-phosphoadenosine 5'-phosphosulfate synthase 1 OS=Homo sapiens OX=9606 GN=PAPSS1 PE=1 SV=2	20	10	17	10	70.8	PAPSS1	701691	533059	598485	729497	503088	614636	1.54851e+06	1.19367e+06	1.15438e+06	1.15753e+06	968091	831147	1.44399e+06	1.28644e+06	964094	1.11097e+06	792299	710403
High	Master Protein	Q13057	Bifunctional coenzyme A synthase OS=Homo sapiens OX=9606 GN=COASY PE=1 SV=4	7	3	5	3	62.3	COASY	30687.2	20184.3	21548.8	14447.1	22026.1	27633.9	33475.6	24208.6	26604.4	24995.6	21111.9	21725	24315	27346.8	27682.3	31177.3	22810.1	18207.8
High	Master Protein	P34913	Bifunctional epoxide hydrolase 2 OS=Homo sapiens OX=9606 GN=EPHX2 PE=1 SV=2	18	5	9	5	62.6	EPHX2	35379.6	24642	28352.1	25733.5	25442.9	30608.6	41228.8	27446.4	42908.3	41241	40555.1	37620.1	81917.2	77635	64835.2	82993.8	56751.2	67106.7
High	Master Protein	P07814	Bifunctional glutamate/proline--tRNA ligase OS=Homo sapiens OX=9606 GN=EPRS1 PE=1 SV=5	24	36	68	35	170.5	EPRS1	3.82838e+06	3.01276e+06	3.1533e+06	3.18916e+06	2.49819e+06	3.165e+06	5.28174e+06	3.49891e+06	4.03346e+06	4.04851e+06	3.62005e+06	3.21547e+06	3.74716e+06	3.06995e+06	2.93011e+06	3.93795e+06	2.74246e+06	2.51108e+06
High	Master Protein	P22234	Bifunctional phosphoribosylaminoimidazole carboxylase/phosphoribosylaminoimidazole succinocarboxamide synthetase OS=Homo sapiens OX=9606 GN=PAICS PE=1 SV=3	50	22	54	22	47	PAICS	4.72345e+06	3.69844e+06	3.3384e+06	3.00521e+06	3.06374e+06	3.6823e+06	6.35584e+06	4.53137e+06	4.94758e+06	5.45991e+06	4.22466e+06	4.45873e+06	4.71429e+06	4.76229e+06	3.73905e+06	5.41406e+06	3.6381e+06	2.96191e+06
High	Master Protein	Q96T60	Bifunctional polynucleotide phosphatase/kinase OS=Homo sapiens OX=9606 GN=PNKP PE=1 SV=1	22	7	13	7	57	PNKP	260059	198794	221891	173766	164175	189006	252066	176111	193783	211367	183461	180608	180884	168277	167509	214150	145640	147874
High	Master Protein	P31939	Bifunctional purine biosynthesis protein ATIC OS=Homo sapiens OX=9606 GN=ATIC PE=1 SV=3	43	20	46	20	64.6	ATIC	1.57636e+06	1.2329e+06	1.23639e+06	1.21108e+06	849252	1.32277e+06	2.06866e+06	1.43975e+06	1.64216e+06	1.3125e+06	1.21143e+06	1.24691e+06	1.58851e+06	1.24788e+06	1.1396e+06	1.60886e+06	1.12832e+06	1.01514e+06
High	Master Protein	P53004	Biliverdin reductase A OS=Homo sapiens OX=9606 GN=BLVRA PE=1 SV=2	19	5	12	5	33.4	BLVRA	304811	254225	260457	230829	204597	245548	322780	199211	248442	350700	304760	259202	363010	324456	280017	456529	331865	288717
High	Master Protein	Q13867	Bleomycin hydrolase OS=Homo sapiens OX=9606 GN=BLMH PE=1 SV=1	22	10	20	10	52.5	BLMH	1.1476e+06	866547	852962	902208	803636	987182	1.31042e+06	923102	1.13233e+06	1.06813e+06	966742	872706	1.29816e+06	1.1581e+06	1.00828e+06	1.9856e+06	1.23944e+06	1.11333e+06
High	Master Protein	Q9H3K6	BolA-like protein 2 OS=Homo sapiens OX=9606 GN=BOLA2B PE=1 SV=1	27	2	3	2	10.1	BOLA2; BOLA2B	171427	88548.4	124201	86938.4	44251.2	81437	188532	90174	99286.2	135916	116081	102218	100570	79103.1	74157.9	78054.4	71073.4	70200.3
High	Master Protein	P80723	Brain acid soluble protein 1 OS=Homo sapiens OX=9606 GN=BASP1 PE=1 SV=2	84	12	23	12	22.7	BASP1	328475	177974	384492	1.78386e+06	142457	182938	416490	385025	356253	732550	900193	827702	1.26071e+06	737855	726950	676599	936183	834065
High	Master Protein	P54687	Branched-chain-amino-acid aminotransferase, cytosolic OS=Homo sapiens OX=9606 GN=BCAT1 PE=1 SV=3	19	6	13	6	42.9	BCAT1	278980	231022	223849	336362	259255	359657	677835	427286	571864	750284	622315	510023	718007	517921	497185	696486	550784	355988
High	Master Protein	O15382	Branched-chain-amino-acid aminotransferase, mitochondrial OS=Homo sapiens OX=9606 GN=BCAT2 PE=1 SV=2	7	2	5	2	44.3	BCAT2	175426	145570	136551	213343	128527	185249	366024	200928	286372	316613	261528	200822	269451	212858	151057	292449	261715	218742
High	Master Protein	Q9P287	BRCA2 and CDKN1A-interacting protein OS=Homo sapiens OX=9606 GN=BCCIP PE=1 SV=1	19	5	7	5	36	BCCIP	17774.6	14793.2	22106.3	11118	13523.7	15519.8	23114	15854.9	20364.1	22726.5	21878.6	16749.4	14069.6	8889.92	11770.3	14578.6	8454.72	2834.56
High	Master Protein	P11274	Breakpoint cluster region protein OS=Homo sapiens OX=9606 GN=BCR PE=1 SV=2	3	3	6	2	142.7	BCR	9855.89	8063.87	8019.98	6436.48	3978.19	7133.07	9462.88	6610.73	8432.65	7977.84	7823.93	6824.18	7223.97	4697.08	7057.04	5708.64	5475.3	5451.22
High	Master Protein	Q9Y6D6	Brefeldin A-inhibited guanine nucleotide-exchange protein 1 OS=Homo sapiens OX=9606 GN=ARFGEF1 PE=1 SV=2	3	5	10	4	208.6	ARFGEF1	258642	203809	211726	188642	170075	212997	160452	109121	139989	146503	122304	95936.7	125634	120247	102062	156661	116802	97928.8
High	Master Protein	Q9Y6D5	Brefeldin A-inhibited guanine nucleotide-exchange protein 2 OS=Homo sapiens OX=9606 GN=ARFGEF2 PE=1 SV=3	2	2	4	1	201.9	ARFGEF2	2781.75	2335.05	2169.76	2504.87	1524.4	2381.18	3304.72	2474.48	2893.02	2894.93	2083.52	2546.46	2978.21	1929.95	1826.15	2316.39	1413.51	1440.01
High	Master Protein	Q9NXR7	BRISC and BRCA1-A complex member 2 OS=Homo sapiens OX=9606 GN=BABAM2 PE=1 SV=2	9	3	3	3	43.5	BABAM2	109337	65961.2	74706.4	57901.8	55676.9	88502.2	102101	63208.5	79172.7	78763.3	74484.4	72820.3	81121.6	86467	89782.3	89219.8	67270.4	62831.9
High	Master Protein	Q15018	BRISC complex subunit Abraxas 2 OS=Homo sapiens OX=9606 GN=ABRAXAS2 PE=1 SV=2	7	2	4	2	46.9	ABRAXAS2	68647.9	47484.1	55727.7	50225	37734.6	53970.4	92026.2	70402.6	67437.2	83487.4	64275.5	57333.6	76884.1	71886	74102.6	87166.8	63291.1	58275.3
High	Master Protein	Q5VW32	BRO1 domain-containing protein BROX OS=Homo sapiens OX=9606 GN=BROX PE=1 SV=1	21	4	7	4	46.4	BROX	246843	171538	196187	184458	138133	165128	317144	232553	230021	285904	232860	215899	282085	277711	226375	394230	274225	246058
High	Master Protein	P25440	Bromodomain-containing protein 2 OS=Homo sapiens OX=9606 GN=BRD2 PE=1 SV=2	2	2	3	2	88	BRD2	33511.1	23480	27252.2	24903.1	17342.3	24122.8	52157.4	35760.8	36379.8	34127.9	35107.1	34292.5	30718.7	26032.7	25803.7	37564.6	30783.7	22528.1
High	Master Protein	Q15059	Bromodomain-containing protein 3 OS=Homo sapiens OX=9606 GN=BRD3 PE=1 SV=1	9	6	10	4	79.5	BRD3	148259	105202	131057	115337	87165.5	118377	199114	134649	168306	176663	179671	175557	141408	128346	150316	177548	125830	125909
High	Master Protein	O60885	Bromodomain-containing protein 4 OS=Homo sapiens OX=9606 GN=BRD4 PE=1 SV=2	10	12	24	10	152.1	BRD4	441166	344024	399376	418284	321113	382540	838420	558584	615090	768155	642927	548070	585046	464419	474438	607390	491293	441116
High	Master Protein	O43670	BUB3-interacting and GLEBS motif-containing protein ZNF207 OS=Homo sapiens OX=9606 GN=ZNF207 PE=1 SV=1	7	3	5	3	50.7	ZNF207	948809	809996	854272	849937	603919	835982	1.65041e+06	1.18236e+06	1.16166e+06	1.30145e+06	1.13449e+06	1.07207e+06	1.26457e+06	928142	829914	1.44961e+06	979236	891084
High	Master Protein	Q13895	Bystin OS=Homo sapiens OX=9606 GN=BYSL PE=1 SV=3	5	2	3	2	49.6	BYSL	61787.9	51657.1	58287.2	44958.4	54455.4	50580.4	109534	77533.6	94363.9	88408.8	72372.5	76881.1	57168.1	55138.9	50113	53705	37595.6	43521.1
High	Master Protein	P11586	C-1-tetrahydrofolate synthase, cytoplasmic OS=Homo sapiens OX=9606 GN=MTHFD1 PE=1 SV=4	38	32	70	32	101.5	MTHFD1	4.25335e+06	3.30208e+06	3.38045e+06	3.03069e+06	2.53876e+06	3.27592e+06	5.56625e+06	3.94208e+06	4.31791e+06	3.5798e+06	3.44857e+06	3.15934e+06	3.68355e+06	3.06258e+06	2.76472e+06	3.89524e+06	2.61656e+06	2.29142e+06
High	Master Protein	Q86YS7	C2 domain-containing protein 5 OS=Homo sapiens OX=9606 GN=C2CD5 PE=1 SV=1	3	2	3	2	110.4	C2CD5	3501.04	2002.14	2453.11	3638.04	1536.17	2572.19	6406.66	3650.52	3798.74	3036.94	2350.67	3592.71	2366.77	3284.49	2833.68	5313.15	2946.38	4199.72
High	Master Protein	O75844	CAAX prenyl protease 1 homolog OS=Homo sapiens OX=9606 GN=ZMPSTE24 PE=1 SV=2	7	3	5	3	54.8	ZMPSTE24	74769.9	48764.4	53878.1	46103.2	47238.1	56664.9	65076.3	50472	62763.9	58587.1	49549.8	45810.1	51693.1	47056.7	54571.3	82271.3	48244.4	41985.7
High	Master Protein	P27708	CAD protein OS=Homo sapiens OX=9606 GN=CAD PE=1 SV=3	22	40	71	37	242.8	CAD	3.42673e+06	2.68596e+06	2.50627e+06	2.64265e+06	2.11325e+06	2.74395e+06	4.00655e+06	2.59721e+06	3.2843e+06	3.18276e+06	2.43053e+06	2.61565e+06	2.41909e+06	2.02087e+06	1.90261e+06	2.384e+06	1.66628e+06	1.61795e+06
High	Master Protein	P12830	Cadherin-1 OS=Homo sapiens OX=9606 GN=CDH1 PE=1 SV=3	7	2	3	2	97.4	CDH1	22267	27691.1	33198.1	32253.4	18218.5	26395.3	34642.6	30863.7	24514.8	18384.1	13166.8	11335.8	20045	10463.7	4921.31	13324	16075.3	12970.3
High	Master Protein	P19022	Cadherin-2 OS=Homo sapiens OX=9606 GN=CDH2 PE=1 SV=4	18	10	18	10	99.7	CDH2	159586	98575	118207	145116	111673	168595	513411	341960	388517	684033	536311	511347	483634	400646	389127	1.0534e+06	740844	694550
High	Master Protein	Q99653	Calcineurin B homologous protein 1 OS=Homo sapiens OX=9606 GN=CHP1 PE=1 SV=3	18	2	4	2	22.4	CHP1	27468.4	15634.2	19279.8	19743.3	15477.5	22126.7	32843.5	24481.6	25333	28939.6	23395.6	23473.8	26765.3	26155	29313.2	28916.7	21483.3	18204.2
High	Master Protein	Q8IWX8	Calcium homeostasis endoplasmic reticulum protein OS=Homo sapiens OX=9606 GN=CHERP PE=1 SV=3	5	5	9	5	103.6	CHERP	836182	575767	726466	690127	496885	618442	1.22849e+06	917709	907644	1.04649e+06	887399	889316	927735	694900	651231	1.09629e+06	798899	699350
High	Master Protein	Q9UM00	Calcium load-activated calcium channel OS=Homo sapiens OX=9606 GN=TMCO1 PE=1 SV=2	9	2	3	2	27.1	TMCO1	96414.4	81165.2	92105.4	102317	74767.9	85418.6	196672	119674	134907	129014	108826	130591	123836	123086	116331	157215	129130	106615
High	Master Protein	Q8NE86	Calcium uniporter protein, mitochondrial OS=Homo sapiens OX=9606 GN=MCU PE=1 SV=1	6	2	4	2	39.8	MCU	132955	107945	110559	96859.8	79708.9	111987	131305	86042	102507	132614	115537	98102.5	98972.2	83575.8	72371.4	117445	79864.2	73821.8
High	Master Protein	Q13555	Calcium/calmodulin-dependent protein kinase type II subunit gamma OS=Homo sapiens OX=9606 GN=CAMK2G PE=1 SV=4	8	3	6	3	62.6	CAMK2G	134248	87482.1	100962	108948	88544.5	87730.5	166154	124725	148682	138461	110542	118347	182162	180866	176438	194960	139224	149924
High	Master Protein	Q6NUK1	Calcium-binding mitochondrial carrier protein SCaMC-1 OS=Homo sapiens OX=9606 GN=SLC25A24 PE=1 SV=2	14	6	10	6	53.3	SLC25A24	278645	226180	237389	246081	189284	256844	676045	483277	550679	657149	533108	479943	841163	807982	570767	948141	698583	673907
High	Master Protein	Q9Y376	Calcium-binding protein 39 OS=Homo sapiens OX=9606 GN=CAB39 PE=1 SV=1	20	7	11	7	39.8	CAB39	402982	316625	376440	288055	289920	321769	458462	284964	382950	438314	401104	294504	461349	436923	404247	567394	428955	384229
High	Master Protein	Q9Y2V2	Calcium-regulated heat-stable protein 1 OS=Homo sapiens OX=9606 GN=CARHSP1 PE=1 SV=2	16	2	4	2	15.9	CARHSP1	319943	258513	265149	259132	202168	271100	343046	276366	302421	352700	275694	267772	287152	235037	229111	353032	258416	223387
High	Master Protein	Q9HB71	Calcyclin-binding protein OS=Homo sapiens OX=9606 GN=CACYBP PE=1 SV=2	48	10	20	10	26.2	CACYBP	1.41586e+06	1.25067e+06	1.17744e+06	1.21674e+06	916761	1.1922e+06	2.53914e+06	1.61135e+06	1.88956e+06	2.20231e+06	1.64911e+06	1.49919e+06	1.55063e+06	1.26474e+06	1.08565e+06	1.59782e+06	1.05194e+06	864691
High	Master Protein	Q05682	Caldesmon OS=Homo sapiens OX=9606 GN=CALD1 PE=1 SV=3	17	10	22	10	93.2	CALD1	374088	250445	335460	278936	256579	322787	389733	328336	342863	365551	283789	338449	373358	479342	392010	386100	256211	281563
High	Master Protein	P0DP25	Calmodulin-3 OS=Homo sapiens OX=9606 GN=CALM3 PE=1 SV=1	62	6	13	6	16.8	CALM3	539589	279604	307330	347881	262930	296632	705837	373046	439991	795229	375866	215137	806525	934989	602843	584507	92351.1	351861
High	Master Protein	P27824	Calnexin OS=Homo sapiens OX=9606 GN=CANX PE=1 SV=2	38	25	65	25	67.5	CANX	2.54102e+06	2.09009e+06	1.98274e+06	2.41521e+06	1.63963e+06	2.12245e+06	4.68516e+06	2.90439e+06	3.43395e+06	3.79398e+06	3.29341e+06	2.57228e+06	3.79473e+06	2.87653e+06	2.37544e+06	5.31233e+06	3.39142e+06	2.77107e+06
High	Master Protein	P04632	Calpain small subunit 1 OS=Homo sapiens OX=9606 GN=CAPNS1 PE=1 SV=1	39	4	5	4	28.3	CAPNS1	50517.5	32297.9	39405.9	32159.9	28962.6	36835.2	48926.8	32867.3	32316.3	35764.6	27925.6	21707.8	39330.6	41131.3	27955.2	34125.6	29682.4	22067
High	Master Protein	P07384	Calpain-1 catalytic subunit OS=Homo sapiens OX=9606 GN=CAPN1 PE=1 SV=1	17	11	18	11	81.8	CAPN1	860530	653957	677110	518355	463709	612100	603271	506874	533180	435655	338763	334637	404347	460777	336351	418675	285141	246433
High	Master Protein	P17655	Calpain-2 catalytic subunit OS=Homo sapiens OX=9606 GN=CAPN2 PE=1 SV=6	3	3	4	3	79.9	CAPN2	80495.4	56839.9	57133.7	88234.7	33597	72694.1	133290	70491	88852.7	107693	96590.8	68636.4	112210	119713	78400.7	163489	101379	132275
High	Master Protein	Q9Y6Q1	Calpain-6 OS=Homo sapiens OX=9606 GN=CAPN6 PE=1 SV=2	8	4	7	4	74.5	CAPN6	40113.2	30371.8	38259.5	51187.1	42006.3	50001.6	52675.7	29308.9	56323.2	209692	180343	295461	41620.1	25068.4	31746.3	64492.8	46655.1	49951.5
High	Master Protein	Q99439	Calponin-2 OS=Homo sapiens OX=9606 GN=CNN2 PE=1 SV=4	20	5	9	4	33.7	CNN2	1.26828e+06	1.09194e+06	1.11725e+06	1.13445e+06	1.03014e+06	1.28716e+06	1.71912e+06	1.17562e+06	1.45139e+06	1.44667e+06	1.14625e+06	1.01506e+06	1.11664e+06	1.05508e+06	847311	1.37419e+06	968935	998707
High	Master Protein	Q15417	Calponin-3 OS=Homo sapiens OX=9606 GN=CNN3 PE=1 SV=1	40	10	28	9	36.4	CNN3	826236	573619	670857	599910	511185	603457	1.20819e+06	834534	941199	1.23839e+06	930776	933983	1.08846e+06	1.01155e+06	909120	1.64806e+06	1.07322e+06	967504
High	Master Protein	P27797	Calreticulin OS=Homo sapiens OX=9606 GN=CALR PE=1 SV=1	70	26	90	26	48.1	CALR	8.90433e+06	6.5906e+06	6.50003e+06	7.46492e+06	6.10825e+06	8.12422e+06	1.21967e+07	8.73404e+06	9.37738e+06	8.78351e+06	8.16561e+06	7.06194e+06	9.9302e+06	9.24818e+06	7.20534e+06	1.27431e+07	7.63511e+06	6.69006e+06
High	Master Protein	O43852	Calumenin OS=Homo sapiens OX=9606 GN=CALU PE=1 SV=2	46	11	21	11	37.1	CALU	427643	407250	355945	984576	318399	536870	2.17057e+06	1.12641e+06	1.10575e+06	1.53156e+06	1.65649e+06	899477	1.59868e+06	769761	473033	1.69829e+06	1.54277e+06	1.13182e+06
High	Master Protein	P17612	cAMP-dependent protein kinase catalytic subunit alpha OS=Homo sapiens OX=9606 GN=PRKACA PE=1 SV=2	18	6	10	2	40.6	PRKACA	559340	391038	481837	466760	404515	509946	686508	539134	527112	663828	576626	499561	1.01818e+06	947978	789809	1.32523e+06	820159	813810
High	Master Protein	P10644	cAMP-dependent protein kinase type I-alpha regulatory subunit OS=Homo sapiens OX=9606 GN=PRKAR1A PE=1 SV=1	11	3	7	3	43	PRKAR1A	33045.8	34857.6	30155.8	28119.5	22858.3	29632.7	50770.1	47850.6	48469.5	44633	39700.7	26911.6	69453.8	55301.2	46392.9	66983.7	42756.5	37335.9
High	Master Protein	P13861	cAMP-dependent protein kinase type II-alpha regulatory subunit OS=Homo sapiens OX=9606 GN=PRKAR2A PE=1 SV=2	30	9	13	6	45.5	PRKAR2A	118387	109908	95910.6	103251	92132.6	87831.4	193658	121117	134206	150003	137911	122498	174753	172213	118047	215201	153965	148914
High	Master Protein	P31323	cAMP-dependent protein kinase type II-beta regulatory subunit OS=Homo sapiens OX=9606 GN=PRKAR2B PE=1 SV=3	22	6	14	3	46.3	PRKAR2B	40473.1	28599	38448.6	28306.9	23909.5	33901.7	58284.5	32847.9	42664.7	48716.9	39941.1	39487.7	53770.3	48668.7	44447.2	63664.2	44480.1	44464.6
High	Master Protein	P56211	cAMP-regulated phosphoprotein 19 OS=Homo sapiens OX=9606 GN=ARPP19 PE=1 SV=2	17	2	4	1	12.3	ARPP19	64760.5	53640	93856.6	72937.3	40659.9	61667.5	214820	199156	198929	257938	238886	242774	296947	199665	211009	167900	166792	216830
High	Master Protein	Q9BSD7	Cancer-related nucleoside-triphosphatase OS=Homo sapiens OX=9606 GN=NTPCR PE=1 SV=1	26	3	3	3	20.7	NTPCR	52578.6	42134.8	49649.7	47642.8	42620.7	48501.1	72632.4	55162.2	65968.1	65880.1	54129.5	55726.2	63486.5	68702.1	63344.8	66149.5	54944.6	48195.5
High	Master Protein	Q14444	Caprin-1 OS=Homo sapiens OX=9606 GN=CAPRIN1 PE=1 SV=2	14	11	22	11	78.3	CAPRIN1	1.63423e+06	1.37775e+06	1.4164e+06	1.40534e+06	1.18047e+06	1.52619e+06	2.32997e+06	1.63505e+06	1.92452e+06	2.09472e+06	1.59579e+06	1.48602e+06	1.39835e+06	1.08979e+06	1.07511e+06	1.83612e+06	1.23268e+06	1.14939e+06
High	Master Protein	Q8N1G2	Cap-specific mRNA (nucleoside-2'-O-)-methyltransferase 1 OS=Homo sapiens OX=9606 GN=CMTR1 PE=1 SV=1	4	3	4	2	95.3	CMTR1	60784.3	47263.7	42539.4	35957.4	28528.1	36792	65414.1	58740.4	58542	71388.2	57107.2	57998.1	67541.1	53175.9	40174.6	70629.8	55601.4	41614.9
High	Master Protein	P31327	Carbamoyl-phosphate synthase [ammonia], mitochondrial OS=Homo sapiens OX=9606 GN=CPS1 PE=1 SV=2	5	7	13	4	164.8	CPS1	55473.3	43650.6	47795.5	43244.9	37933.9	50986.8	131079	88108	102385	130381	112987	96562.9	108090	113342	91312.3	139925	98759.7	84576.1
High	Master Protein	P00918	Carbonic anhydrase 2 OS=Homo sapiens OX=9606 GN=CA2 PE=1 SV=2	21	4	6	4	29.2	CA2	64123.7	38251.2	54803	45242.4	42633.7	64060	241506	204355	194286	150438	125952	111267	208301	250662	184721	211045	145466	168647
High	Master Protein	P16152	Carbonyl reductase [NADPH] 1 OS=Homo sapiens OX=9606 GN=CBR1 PE=1 SV=3	37	7	17	7	30.4	CBR1	1.14133e+06	876459	701183	458809	578783	774198	1.11402e+06	718327	910764	439923	651913	649579	958386	904161	831096	757903	532859	463312
High	Master Protein	Q96DG6	Carboxymethylenebutenolidase homolog OS=Homo sapiens OX=9606 GN=CMBL PE=1 SV=1	14	4	8	4	28	CMBL	129210	100330	131008	120015	101452	134133	304711	198482	238337	256325	216832	249241	367002	295053	295679	402130	294068	270043
High	Master Protein	O75976	Carboxypeptidase D OS=Homo sapiens OX=9606 GN=CPD PE=1 SV=2	5	5	11	5	152.8	CPD	161841	119246	145999	125993	102973	136451	160582	124923	140988	136803	116659	103789	119631	106440	96713.2	191237	141949	149488
High	Master Protein	P23786	Carnitine O-palmitoyltransferase 2, mitochondrial OS=Homo sapiens OX=9606 GN=CPT2 PE=1 SV=2	10	5	8	5	73.7	CPT2	194428	135597	174463	143451	135312	155573	205073	160471	162290	203931	170909	140897	183528	163413	166824	224180	150559	139108
High	Master Protein	O75718	Cartilage-associated protein OS=Homo sapiens OX=9606 GN=CRTAP PE=1 SV=1	8	3	4	3	46.5	CRTAP	144486	111166	123631	112985	100551	127662	231252	151878	194299	205942	163426	173242	206846	212023	153303	200269	157625	139721
High	Master Protein	P48729	Casein kinase I isoform alpha OS=Homo sapiens OX=9606 GN=CSNK1A1 PE=1 SV=2	6	2	3	2	38.9	CSNK1A1	310148	219405	249885	192377	204359	242378	303598	222759	271689	261188	235675	204227	227028	218403	228375	284051	202538	184146
High	Master Protein	P68400	Casein kinase II subunit alpha OS=Homo sapiens OX=9606 GN=CSNK2A1 PE=1 SV=1	27	10	20	9	45.1	CSNK2A1	438848	444309	375547	678423	336164	434670	1.2183e+06	766319	831374	1.03685e+06	850352	573488	898662	447250	337746	1.09666e+06	767433	631727
High	Master Protein	P19784	Casein kinase II subunit alpha' OS=Homo sapiens OX=9606 GN=CSNK2A2 PE=1 SV=1	33	9	15	8	41.2	CSNK2A2	679158	513981	545824	514957	449266	573216	872865	594781	635421	736697	627248	552292	572283	540293	454147	707489	521029	441519
High	Master Protein	P67870	Casein kinase II subunit beta OS=Homo sapiens OX=9606 GN=CSNK2B PE=1 SV=1	20	4	7	4	24.9	CSNK2B	138490	139402	112903	185760	87321.9	106596	374688	224159	254368	285687	256005	173908	221684	142142	97699.9	298563	210896	171807
High	Master Protein	P55212	Caspase-6 OS=Homo sapiens OX=9606 GN=CASP6 PE=1 SV=2	17	4	9	4	33.3	CASP6	91119.4	78469.6	76996.6	85050.8	73190.3	77471.1	208832	152194	165176	155901	114480	113035	162914	144856	106557	172015	127190	107367
High	Master Protein	P04040	Catalase OS=Homo sapiens OX=9606 GN=CAT PE=1 SV=3	3	2	2	2	59.7	CAT	269658	220684	197751	119863	80841.6	105213	580594	325085	434332	274633	237511	192849	592340	367288	312156	474754	343218	408209
High	Master Protein	P35221	Catenin alpha-1 OS=Homo sapiens OX=9606 GN=CTNNA1 PE=1 SV=1	43	30	54	22	100	CTNNA1	1.91582e+06	1.61359e+06	1.62276e+06	1.47711e+06	1.21286e+06	1.48274e+06	2.68709e+06	2.01048e+06	2.20339e+06	2.00734e+06	1.79221e+06	1.57398e+06	1.96513e+06	1.62311e+06	1.38398e+06	2.96687e+06	2.06678e+06	1.73691e+06
High	Master Protein	P26232	Catenin alpha-2 OS=Homo sapiens OX=9606 GN=CTNNA2 PE=1 SV=5	12	10	16	2	105.2	CTNNA2	80013.3	72152.5	81798.3	71642.4	69118.4	72698	136117	90464.4	110177	161778	129425	116304	237353	221188	182464	277910	196655	184678
High	Master Protein	P35222	Catenin beta-1 OS=Homo sapiens OX=9606 GN=CTNNB1 PE=1 SV=1	31	21	45	19	85.4	CTNNB1	1.88458e+06	1.32399e+06	1.42616e+06	1.05969e+06	1.09829e+06	1.3144e+06	2.40201e+06	1.79808e+06	1.87724e+06	2.01134e+06	1.65904e+06	1.40222e+06	1.72004e+06	1.44939e+06	1.41517e+06	2.61718e+06	1.77397e+06	1.67595e+06
High	Master Protein	O60716	Catenin delta-1 OS=Homo sapiens OX=9606 GN=CTNND1 PE=1 SV=1	17	12	19	12	108.1	CTNND1	222681	202078	189460	268351	148983	200517	519199	354686	392266	382050	320209	231191	353951	204835	195579	364663	269442	251733
High	Master Protein	P07858	Cathepsin B OS=Homo sapiens OX=9606 GN=CTSB PE=1 SV=3	15	4	6	4	37.8	CTSB	145282	87421.8	104627	128408	87546.3	142623	197557	150425	158364	192564	141497	106805	197664	204189	161732	357236	250875	255876
High	Master Protein	P07339	Cathepsin D OS=Homo sapiens OX=9606 GN=CTSD PE=1 SV=1	38	13	56	13	44.5	CTSD	5.35222e+06	3.49418e+06	4.06654e+06	3.22205e+06	3.70181e+06	4.7588e+06	2.34424e+06	1.76275e+06	2.05798e+06	1.812e+06	1.38624e+06	1.6735e+06	1.49022e+06	1.8559e+06	2.13458e+06	2.65847e+06	1.63316e+06	1.91995e+06
High	Master Protein	Q9UBR2	Cathepsin Z OS=Homo sapiens OX=9606 GN=CTSZ PE=1 SV=1	7	2	3	2	33.8	CTSZ	35855.1	27838	29917.7	24772.2	36928.7	34329	31510.2	27448.5	30248.9	31239.7	20394.7	20087.7	35905.3	50874.9	38873.6	43050.6	26493	38099.2
High	Master Protein	P11717	Cation-independent mannose-6-phosphate receptor OS=Homo sapiens OX=9606 GN=IGF2R PE=1 SV=3	5	13	17	13	274.2	IGF2R	315468	217109	280444	294436	195985	260568	378886	250318	306574	316638	291749	248225	257392	228673	189922	364506	246933	278304
High	Master Protein	Q96Q11	CCA tRNA nucleotidyltransferase 1, mitochondrial OS=Homo sapiens OX=9606 GN=TRNT1 PE=1 SV=2	12	4	9	4	50.1	TRNT1	159571	136102	115124	119426	101003	130376	212947	140042	162933	135136	149939	136114	161106	144486	124850	172324	124456	108803
High	Master Protein	Q03701	CCAAT/enhancer-binding protein zeta OS=Homo sapiens OX=9606 GN=CEBPZ PE=1 SV=3	4	4	5	4	120.9	CEBPZ	395700	307735	345763	278853	216190	270680	383853	274217	319060	334586	296845	269105	287418	238195	222111	262183	176301	166968
High	Master Protein	A5YKK6	CCR4-NOT transcription complex subunit 1 OS=Homo sapiens OX=9606 GN=CNOT1 PE=1 SV=2	13	27	39	27	266.8	CNOT1	746442	529152	598241	511534	478787	584500	842006	583832	684625	728884	557226	575911	643826	610747	614526	712267	498301	472176
High	Master Protein	Q9H9A5	CCR4-NOT transcription complex subunit 10 OS=Homo sapiens OX=9606 GN=CNOT10 PE=1 SV=1	3	2	5	2	82.3	CNOT10	33412	23665	26273.4	24816.8	16866.7	20810.2	49046	36662.8	30823.8	44069.1	36345.4	30417.6	35490.5	28360.7	26048.2	38708.8	29782.1	26082.3
High	Master Protein	Q9UKZ1	CCR4-NOT transcription complex subunit 11 OS=Homo sapiens OX=9606 GN=CNOT11 PE=1 SV=1	12	3	5	3	55.2	CNOT11	2726.88	2310.17	1804.12	2183.34	1840.5	827.406	3803.12	3160.19	3032.51	2602.66	2910.95	1905.25	3649.31	1745.77	2555.48	3495.09	1922.59	1293.35
High	Master Protein	O75175	CCR4-NOT transcription complex subunit 3 OS=Homo sapiens OX=9606 GN=CNOT3 PE=1 SV=1	4	3	7	3	81.8	CNOT3	225540	181785	175198	147489	146664	181619	310086	203962	261933	149396	214910	190061	268553	236784	221194	299967	212838	150924
High	Master Protein	Q92600	CCR4-NOT transcription complex subunit 9 OS=Homo sapiens OX=9606 GN=CNOT9 PE=1 SV=1	17	5	10	5	33.6	CNOT9	84274.3	56746.5	61779.7	62937.1	54870.5	71370.5	99085.6	74950.7	82877.9	87740.2	79891.5	61764.7	81085.5	69119.6	66604.9	91940.3	63761.1	65235.6
High	Master Protein	O95400	CD2 antigen cytoplasmic tail-binding protein 2 OS=Homo sapiens OX=9606 GN=CD2BP2 PE=1 SV=1	13	3	4	3	37.6	CD2BP2	84634.6	70031.4	65247.5	68006.9	58929.6	67498.5	145404	90921.9	104356	132704	101245	93409.7	109423	85890.6	86363.2	118398	87630.8	86011.2
High	Master Protein	Q5ZPR3	CD276 antigen OS=Homo sapiens OX=9606 GN=CD276 PE=1 SV=1	6	2	3	2	57.2	CD276	3970.78	2315.12	4823.76	2273.02	2427.51	3625.5	5633.3	5038.83	4751.81	6892.94	4295.42	4446.67	8076.6	6322.13	4355.92	10837.7	7686.69	6006.2
High	Master Protein	Q9Y5K6	CD2-associated protein OS=Homo sapiens OX=9606 GN=CD2AP PE=1 SV=1	8	4	7	4	71.4	CD2AP	131376	101875	108686	120382	91031.4	116458	150690	101915	105750	101323	76791	81283.2	70068.4	65388.3	68509.1	60936.4	36935.8	59406.9
High	Master Protein	P60033	CD81 antigen OS=Homo sapiens OX=9606 GN=CD81 PE=1 SV=1	19	3	5	3	25.8	CD81	152969	111805	119356	99887.1	77276.4	122298	133436	113776	115498	155976	151009	149629	124642	119483	112483	180934	110333	101763
High	Master Protein	Q15642	Cdc42-interacting protein 4 OS=Homo sapiens OX=9606 GN=TRIP10 PE=1 SV=3	6	3	5	3	68.3	TRIP10	68906.4	53708.5	59554.5	55528.2	38041.2	53431.8	62898.1	53462.3	56704.5	40286.2	27737	36073.9	46299.8	53494.5	40205	43354.4	36266	25392.2
High	Master Protein	Q9NZ45	CDGSH iron-sulfur domain-containing protein 1 OS=Homo sapiens OX=9606 GN=CISD1 PE=1 SV=1	34	3	7	3	12.2	CISD1	342993	243664	278721	325790	193638	292634	500709	316153	386441	354472	285743	276619	446215	372722	281498	543352	385143	349383
High	Master Protein	Q8N5K1	CDGSH iron-sulfur domain-containing protein 2 OS=Homo sapiens OX=9606 GN=CISD2 PE=1 SV=1	32	5	9	5	15.3	CISD2	252799	242341	188315	262280	152765	219098	457368	259125	387806	344713	290009	255600	360619	282640	234145	394897	317052	274443
High	Master Protein	Q96JB5	CDK5 regulatory subunit-associated protein 3 OS=Homo sapiens OX=9606 GN=CDK5RAP3 PE=1 SV=2	4	2	4	2	56.9	CDK5RAP3	48885.4	34455.4	35691.4	38054.3	31000.7	34046.9	67455.3	49444.6	54752.6	65871.3	48519.5	49403.2	65960.8	57571.9	53889.6	82783	59180.3	50924.5
High	Master Protein	Q8N163	Cell cycle and apoptosis regulator protein 2 OS=Homo sapiens OX=9606 GN=CCAR2 PE=1 SV=2	31	25	44	25	102.8	CCAR2	2.36399e+06	1.81482e+06	1.73607e+06	1.76097e+06	1.47134e+06	1.87341e+06	4.02682e+06	2.78002e+06	3.16133e+06	2.88954e+06	2.8913e+06	2.55921e+06	3.39758e+06	2.70013e+06	2.56552e+06	4.26087e+06	2.84934e+06	2.38577e+06
High	Master Protein	P60953	Cell division control protein 42 homolog OS=Homo sapiens OX=9606 GN=CDC42 PE=1 SV=2	31	6	15	6	21.2	CDC42	785271	505701	519305	481188	351044	476449	785940	792700	614138	621381	540147	515110	784778	644032	585848	991657	562706	540591
High	Master Protein	Q99459	Cell division cycle 5-like protein OS=Homo sapiens OX=9606 GN=CDC5L PE=1 SV=2	25	15	28	15	92.2	CDC5L	571338	472096	476246	438811	400024	496194	970757	673020	747902	899813	705770	664650	730431	616957	569991	804485	576354	546145
High	Master Protein	Q8IX12	Cell division cycle and apoptosis regulator protein 1 OS=Homo sapiens OX=9606 GN=CCAR1 PE=1 SV=2	9	9	15	9	132.7	CCAR1	205258	178538	219942	190609	150761	172827	359673	215637	248875	266936	263504	219087	267760	252404	252812	314598	238318	219381
High	Master Protein	O75794	Cell division cycle protein 123 homolog OS=Homo sapiens OX=9606 GN=CDC123 PE=1 SV=1	8	2	4	2	39.1	CDC123	112768	93614.7	78364.1	123872	72208.7	95748.5	176378	109480	138496	132413	101947	77893.3	85243.2	45473.3	46210.2	124593	83551.5	72531.8
High	Master Protein	Q13042	Cell division cycle protein 16 homolog OS=Homo sapiens OX=9606 GN=CDC16 PE=1 SV=2	6	3	5	3	71.6	CDC16	297407	244732	260511	247820	194572	236989	318621	225747	303087	339039	255709	234914	285470	275219	232493	307962	196339	213125
High	Master Protein	Q9UJX2	Cell division cycle protein 23 homolog OS=Homo sapiens OX=9606 GN=CDC23 PE=1 SV=3	8	5	9	5	68.8	CDC23	218627	153158	166773	171024	126834	160872	289321	190550	203344	251935	205338	187638	184548	160727	136554	209884	156396	144540
High	Master Protein	P30260	Cell division cycle protein 27 homolog OS=Homo sapiens OX=9606 GN=CDC27 PE=1 SV=2	4	2	4	2	91.8	CDC27	45318.1	42026.8	40982.4	42026.8	42090	44859.1	89541.4	56357.5	61139.5	72868.9	63293.3	50097.4	43949.1	30969.3	43274.9	65582	50378.1	40761
High	Master Protein	Q9NX58	Cell growth-regulating nucleolar protein OS=Homo sapiens OX=9606 GN=LYAR PE=1 SV=3	12	4	6	4	43.6	LYAR	24516.6	23133	24029.3	24029.3	18221.3	16057.5	44792.5	31773.4	38961.5	31570.7	24663.5	20191.9	26439.1	15618	20743.8	27777.8	24226.1	19187.9
High	Master Protein	P43121	Cell surface glycoprotein MUC18 OS=Homo sapiens OX=9606 GN=MCAM PE=1 SV=2	3	2	3	2	71.6	MCAM	128463	108196	113528	137494	92079	124409	208819	124770	157105	282544	233697	158377	282863	197669	199834	330824	255186	200559
High	Master Protein	Q9UHN6	Cell surface hyaluronidase OS=Homo sapiens OX=9606 GN=CEMIP2 PE=1 SV=1	4	4	7	4	154.3	CEMIP2	8274.81	6012.27	6287.87	9641.62	6938.34	9063.2	15004.1	8143.48	11110.4	19891.9	15295	12658.7	11056.4	8813.03	9105.31	26595.2	18588.6	24456.5
High	Master Protein	P29762	Cellular retinoic acid-binding protein 1 OS=Homo sapiens OX=9606 GN=CRABP1 PE=1 SV=2	69	11	26	10	15.6	CRABP1	2.6955e+06	2.00684e+06	2.07915e+06	1.83121e+06	2.09862e+06	2.19923e+06	2.26032e+06	1.48702e+06	2.02691e+06	3.97824e+06	2.71822e+06	3.47398e+06	4.07395e+06	3.56261e+06	4.61246e+06	1.15694e+07	7.19185e+06	9.70811e+06
High	Master Protein	P29373	Cellular retinoic acid-binding protein 2 OS=Homo sapiens OX=9606 GN=CRABP2 PE=1 SV=2	69	10	27	9	15.7	CRABP2	1.9439e+06	1.13075e+06	1.42435e+06	695419	1.16198e+06	1.30125e+06	2.17712e+06	2.36105e+06	2.10329e+06	1.74201e+06	1.26902e+06	1.99136e+06	3.01945e+06	5.90805e+06	5.15886e+06	2.34347e+06	1.50828e+06	1.50296e+06
High	Master Protein	P41208	Centrin-2 OS=Homo sapiens OX=9606 GN=CETN2 PE=1 SV=1	22	3	5	3	19.7	CETN2	97678.9	85531.8	74070.8	99508	74827.5	80005.5	197150	132680	167899	175967	141873	120267	197970	138709	130356	233833	168816	138871
High	Master Protein	Q7Z7K6	Centromere protein V OS=Homo sapiens OX=9606 GN=CENPV PE=1 SV=1	22	5	8	5	29.9	CENPV	130550	114344	104787	116037	97985.8	102438	344458	240106	263119	300930	287833	257426	351040	308732	226006	288233	182249	176779
High	Master Protein	O43264	Centromere/kinetochore protein zw10 homolog OS=Homo sapiens OX=9606 GN=ZW10 PE=1 SV=3	5	3	5	3	88.8	ZW10	1162.46	1201.25	1503.45	0	453.36	1088.84	1720.44	1687.88	600.606	1621.83	1214.54	469.671	1769.63	1166.84	553.227	1621.83	1990.29	917.911
High	Master Protein	Q5SW79	Centrosomal protein of 170 kDa OS=Homo sapiens OX=9606 GN=CEP170 PE=1 SV=1	1	2	2	2	175.2	CEP170	150037	116821	115796	113518	117868	124211	216771	153809	185710	216144	214371	184118	220653	205499	203801	242223	168178	156357
High	Master Protein	Q96G23	Ceramide synthase 2 OS=Homo sapiens OX=9606 GN=CERS2 PE=1 SV=1	7	2	3	2	44.8	CERS2	39000.6	32832.1	34029.8	48352.7	31436.8	34931.3	82708.3	58521.9	61524.2	63776.5	56319.8	41029.6	67693.8	30187.6	25499.8	41093.2	45863	31920.6
High	Master Protein	O75503	Ceroid-lipofuscinosis neuronal protein 5 OS=Homo sapiens OX=9606 GN=CLN5 PE=1 SV=2	8	3	4	3	41.5	CLN5	45447.1	36225.9	40594.8	44841.9	38264.2	49562	45235.2	27141.1	35511.5	41430.1	31774.5	32283.2	27261.3	22956.9	24835.2	85197.5	60627.2	59903.2
High	Master Protein	Q9UFW8	CGG triplet repeat-binding protein 1 OS=Homo sapiens OX=9606 GN=CGGBP1 PE=1 SV=2	14	2	3	2	18.8	CGGBP1	127092	83630.6	99419.3	109909	82266.6	99970.1	256552	182545	202778	233381	238452	191879	179114	147308	139901	217786	156277	146371
High	Master Protein	Q9HD42	Charged multivesicular body protein 1a OS=Homo sapiens OX=9606 GN=CHMP1A PE=1 SV=1	17	4	6	4	21.7	CHMP1A	225123	156763	181447	162147	146498	184647	315033	206998	232310	341561	243936	253175	213235	231339	198182	331185	268448	206316
High	Master Protein	Q7LBR1	Charged multivesicular body protein 1b OS=Homo sapiens OX=9606 GN=CHMP1B PE=1 SV=1	8	2	3	2	22.1	CHMP1B	187245	123581	131807	119837	134089	179359	144121	121217	123683	45959.7	103241	127560	174491	207196	178126	209118	147930	106802
High	Master Protein	O43633	Charged multivesicular body protein 2a OS=Homo sapiens OX=9606 GN=CHMP2A PE=1 SV=1	16	3	5	3	25.1	CHMP2A	118931	87776.5	116013	99050.3	67275	102130	175803	111202	129503	149829	117321	117517	126570	158616	125036	153765	122824	105562
High	Master Protein	Q9UQN3	Charged multivesicular body protein 2b OS=Homo sapiens OX=9606 GN=CHMP2B PE=1 SV=1	8	2	2	2	23.9	CHMP2B	6347.55	4478.35	5991.61	4998.22	1616.55	5843.3	8913.26	3349.06	6643.33	12406.8	4356.69	4287.81	6249.77	6190.54	3552.78	7079.62	8013.2	4252.96
High	Master Protein	Q9BY43	Charged multivesicular body protein 4a OS=Homo sapiens OX=9606 GN=CHMP4A PE=1 SV=3	15	3	4	2	25.1	CHMP4A	106255	95342.7	92023.2	86110	84304.9	113303	143328	81011.4	121708	99187.5	90311.5	92718.8	94185.2	76007.8	80036.6	128836	75885.6	92011.3
High	Master Protein	Q9H444	Charged multivesicular body protein 4b OS=Homo sapiens OX=9606 GN=CHMP4B PE=1 SV=1	29	6	13	6	24.9	CHMP4B	376208	279921	304463	301112	213838	334617	527483	395640	415496	453256	362637	362473	562868	415294	347659	622299	396355	384149
High	Master Protein	Q9NZZ3	Charged multivesicular body protein 5 OS=Homo sapiens OX=9606 GN=CHMP5 PE=1 SV=1	33	5	9	5	24.6	CHMP5	5073.18	6309.38	7022.41	15599.8	4188.86	9531.56	33665.5	16642.2	19950	25373.4	25087.2	12988.8	24607.6	11687.3	7074.11	22929	19012.6	16432
High	Master Protein	Q9BWS9	Chitinase domain-containing protein 1 OS=Homo sapiens OX=9606 GN=CHID1 PE=1 SV=1	13	5	9	5	44.9	CHID1	439828	304937	350633	388275	314317	362125	650463	457307	503657	521985	466784	423928	492801	457505	396344	607948	448691	412575
High	Master Protein	Q9BT22	Chitobiosyldiphosphodolichol beta-mannosyltransferase OS=Homo sapiens OX=9606 GN=ALG1 PE=1 SV=2	6	2	4	2	52.5	ALG1	27382.1	24346	22647.8	23208.2	17913.5	24055.3	30836.9	20991.2	25840	34414.2	25133.3	20562.8	20865.4	24397.4	17664.4	24184.8	16274.2	16477.6
High	Master Protein	O00299	Chloride intracellular channel protein 1 OS=Homo sapiens OX=9606 GN=CLIC1 PE=1 SV=4	62	12	33	12	26.9	CLIC1	1.41841e+06	1.0164e+06	1.06931e+06	971823	859013	1.02519e+06	1.62248e+06	1.27493e+06	1.341e+06	1.42135e+06	1.12408e+06	1.13798e+06	1.77071e+06	1.82615e+06	1.58024e+06	2.3691e+06	1.52237e+06	1.36931e+06
High	Master Protein	Q9Y696	Chloride intracellular channel protein 4 OS=Homo sapiens OX=9606 GN=CLIC4 PE=1 SV=4	48	7	18	7	28.8	CLIC4	785197	616704	648244	500861	462039	583968	781329	568418	575805	669062	541399	448959	532332	486307	419432	623877	449314	387893
High	Master Protein	Q8WWI5	Choline transporter-like protein 1 OS=Homo sapiens OX=9606 GN=SLC44A1 PE=1 SV=1	4	2	4	2	73.3	SLC44A1	57930.1	41818.6	48267.1	36146.8	38180	50775.5	29542.6	25768.9	29674.5	25137.1	23547.1	23978.2	26071.8	26446.4	24415.2	38019.8	26158.7	27734.7
High	Master Protein	Q8IWA5	Choline transporter-like protein 2 OS=Homo sapiens OX=9606 GN=SLC44A2 PE=1 SV=3	10	5	11	5	80.1	SLC44A2	348233	174298	222494	185725	166482	214927	215509	171281	181780	158240	145825	153967	266216	286753	297662	419533	246180	286879
High	Master Protein	Q9NRG0	Chromatin accessibility complex protein 1 OS=Homo sapiens OX=9606 GN=CHRAC1 PE=1 SV=1	26	2	2	2	14.7	CHRAC1	33251.9	24893.1	24038.1	24828.6	21670	20461.1	47711.3	29242	36260.7	39952.6	27603.7	30168.3	33896.2	27767.4	27163.1	40236.1	28012.2	29708.1
High	Master Protein	Q9HAF1	Chromatin modification-related protein MEAF6 OS=Homo sapiens OX=9606 GN=MEAF6 PE=1 SV=1	15	2	3	2	21.6	MEAF6	70976.7	45161.9	59368.3	51854.4	42528.5	57494.2	102708	60614.8	80376.7	101619	87079.7	68181.7	85249.3	58905.7	67245.6	90494.6	69550.3	65388.6
High	Master Protein	Q9BXF3	Chromatin remodeling regulator CECR2 OS=Homo sapiens OX=9606 GN=CECR2 PE=1 SV=2	6	6	8	6	164.1	CECR2	279321	248397	228965	265012	197623	230410	320074	189450	237128	364175	296255	245354	209015	162969	147751	265042	217220	204620
High	Master Protein	Q9Y3Y2	Chromatin target of PRMT1 protein OS=Homo sapiens OX=9606 GN=CHTOP PE=1 SV=2	20	4	7	4	26.4	CHTOP	50704.1	39570	41348.7	29917.1	30871.6	40029.3	34339.5	39551.8	44186.5	33591.5	42787	42653	35454.8	45056.6	46412.2	46475.9	41586.8	29049.7
High	Master Protein	P83916	Chromobox protein homolog 1 OS=Homo sapiens OX=9606 GN=CBX1 PE=1 SV=1	51	8	33	7	21.4	CBX1	374459	285874	295853	239675	207706	271852	458403	354819	438713	348101	361809	338789	325071	311836	299540	481371	289712	278758
High	Master Protein	Q14781	Chromobox protein homolog 2 OS=Homo sapiens OX=9606 GN=CBX2 PE=1 SV=2	8	3	5	3	56	CBX2	65188.2	50466.6	60341	62440.9	44195.4	63366.7	149566	92835.7	113930	161379	122161	112155	102685	76567.5	72550.4	129502	101999	92131.4
High	Master Protein	Q13185	Chromobox protein homolog 3 OS=Homo sapiens OX=9606 GN=CBX3 PE=1 SV=4	63	10	40	9	20.8	CBX3	1.93488e+06	1.54191e+06	1.5477e+06	1.65978e+06	1.30042e+06	1.59374e+06	2.82976e+06	2.08677e+06	2.36106e+06	2.21633e+06	1.9144e+06	1.73557e+06	1.60357e+06	1.20975e+06	1.32706e+06	1.74804e+06	1.39729e+06	1.21462e+06
High	Master Protein	P45973	Chromobox protein homolog 5 OS=Homo sapiens OX=9606 GN=CBX5 PE=1 SV=1	44	11	22	11	22.2	CBX5	2.31222e+06	1.60212e+06	1.85092e+06	1.58415e+06	1.37279e+06	1.96406e+06	2.78932e+06	2.33657e+06	2.71515e+06	2.52375e+06	2.40571e+06	2.45734e+06	1.62676e+06	1.44866e+06	1.61589e+06	2.24548e+06	1.6865e+06	1.61028e+06
High	Master Protein	Q86WJ1	Chromodomain-helicase-DNA-binding protein 1-like OS=Homo sapiens OX=9606 GN=CHD1L PE=1 SV=3	9	6	10	6	100.9	CHD1L	101950	90346.1	84642.8	122528	66541.3	83615.5	235790	126669	160136	208608	165656	131595	150901	103024	104279	149822	113353	117041
High	Master Protein	O14647	Chromodomain-helicase-DNA-binding protein 2 OS=Homo sapiens OX=9606 GN=CHD2 PE=1 SV=2	1	2	3	1	211.2	CHD2	69659.7	62580.3	64442.9	65187.9	55875.3	54385.3	112844	73382.9	100245	77153.9	75962.5	88734.8	55079.2	50989.4	51982.7	50327.2	45903	42473.5
High	Master Protein	Q14839	Chromodomain-helicase-DNA-binding protein 4 OS=Homo sapiens OX=9606 GN=CHD4 PE=1 SV=2	25	38	75	38	217.9	CHD4	2.05204e+06	1.70766e+06	1.78418e+06	1.79318e+06	1.47394e+06	1.80907e+06	4.11765e+06	2.79253e+06	3.11987e+06	3.69853e+06	3.00129e+06	2.58665e+06	3.04871e+06	2.46541e+06	2.37938e+06	3.66846e+06	2.53574e+06	2.31943e+06
High	Master Protein	Q9P2D1	Chromodomain-helicase-DNA-binding protein 7 OS=Homo sapiens OX=9606 GN=CHD7 PE=1 SV=3	3	8	14	5	335.7	CHD7	135764	114253	115991	153732	114432	137395	297480	205691	234913	268199	224508	194473	209586	132192	153875	281144	185916	167100
High	Master Protein	Q9HCK8	Chromodomain-helicase-DNA-binding protein 8 OS=Homo sapiens OX=9606 GN=CHD8 PE=1 SV=5	2	5	7	2	290.3	CHD8	78796.8	45816.6	66332.7	56616	43831.8	60046.1	89599.3	65120.9	75876.4	78979.1	73638.3	63367.9	59304.4	50228.9	57898.5	71262.5	62050	55726.8
High	Master Protein	Q96JM3	Chromosome alignment-maintaining phosphoprotein 1 OS=Homo sapiens OX=9606 GN=CHAMP1 PE=1 SV=2	14	10	18	10	89	CHAMP1	436533	317713	354682	421815	250225	326056	853827	549598	721945	853556	710787	632163	704010	625710	615805	851102	619386	572615
High	Master Protein	O95239	Chromosome-associated kinesin KIF4A OS=Homo sapiens OX=9606 GN=KIF4A PE=1 SV=3	10	10	16	10	139.8	KIF4A	317161	265493	283075	344532	223865	270141	657050	412452	480329	546577	519202	401815	403017	265249	265393	534116	386637	284234
High	Master Protein	Q96GD0	Chronophin OS=Homo sapiens OX=9606 GN=PDXP PE=1 SV=2	9	2	8	2	31.7	PDXP	10176.5	9829.46	6858.09	6975.72	6017.42	10442	19114.2	12686.3	16592.2	21716	12602.1	14829.9	20855.7	14554.6	15619.6	21560.7	17221.9	17209.1
High	Master Protein	Q9Y6A4	Cilia- and flagella-associated protein 20 OS=Homo sapiens OX=9606 GN=CFAP20 PE=1 SV=1	21	4	10	4	22.8	CFAP20	247596	194187	218600	189707	166566	219843	418457	300689	357982	382279	320288	304781	445552	404434	362767	491453	347606	302987
High	Master Protein	O75390	Citrate synthase, mitochondrial OS=Homo sapiens OX=9606 GN=CS PE=1 SV=2	22	10	20	10	51.7	CS	1.31084e+06	1.01264e+06	1.07993e+06	764557	814835	1.04206e+06	1.38097e+06	1.13475e+06	1.17239e+06	1.36454e+06	1.01488e+06	1.09792e+06	1.30191e+06	1.46259e+06	1.18956e+06	1.6393e+06	1.08564e+06	1.03715e+06
High	Master Protein	O14578	Citron Rho-interacting kinase OS=Homo sapiens OX=9606 GN=CIT PE=1 SV=2	2	3	4	3	231.3	CIT	56847.5	44735.6	41853.1	51505.6	32016.9	43554.4	84320.8	52105.7	64224.2	70444.8	59811.4	49959.4	38496.9	23638	28791.3	53553.9	39115.4	31583.5
High	Master Protein	O60271	C-Jun-amino-terminal kinase-interacting protein 4 OS=Homo sapiens OX=9606 GN=SPAG9 PE=1 SV=4	2	2	4	2	146.1	SPAG9	10090.4	7966.13	10292.6	7773.01	8448.2	10449.4	17258.5	13375.2	13456.8	16999.9	13685.2	14498.8	17331.9	11832.4	14495.1	18248.5	9994.57	14834.7
High	Master Protein	Q00610	Clathrin heavy chain 1 OS=Homo sapiens OX=9606 GN=CLTC PE=1 SV=5	48	64	151	64	191.5	CLTC	7.6107e+06	5.72189e+06	6.1262e+06	5.15116e+06	4.72694e+06	6.16628e+06	9.2271e+06	6.61888e+06	7.23106e+06	6.86714e+06	5.66862e+06	5.7246e+06	7.05192e+06	6.68818e+06	5.79283e+06	7.92915e+06	5.23173e+06	5.01929e+06
High	Master Protein	Q14677	Clathrin interactor 1 OS=Homo sapiens OX=9606 GN=CLINT1 PE=1 SV=1	9	4	7	4	68.2	CLINT1	74240.8	66644.4	86242.2	67305.2	65401.4	81158.4	143098	125616	175804	118231	101137	144163	98425.4	118511	125926	100749	80881.3	86246
High	Master Protein	P09496	Clathrin light chain A OS=Homo sapiens OX=9606 GN=CLTA PE=1 SV=1	16	6	12	6	27.1	CLTA	821964	340181	674998	807782	236373	373813	994686	503369	597294	844029	808586	736123	544368	646093	479613	485169	622761	565176
High	Master Protein	P56747	Claudin-6 OS=Homo sapiens OX=9606 GN=CLDN6 PE=1 SV=2	21	4	9	4	23.3	CLDN6	1.05559e+06	928963	900148	951097	712612	903242	450531	409365	447980	173426	142830	155438	137746	143713	99829	82382	48324.4	44579
High	Master Protein	Q10570	Cleavage and polyadenylation specificity factor subunit 1 OS=Homo sapiens OX=9606 GN=CPSF1 PE=1 SV=2	7	9	17	9	160.8	CPSF1	98115.2	81624.8	77792.3	76261.3	60709	75098.3	133180	83024.3	103770	115232	86710.3	82819	103549	78921	77085.4	123308	93599.5	84625.3
High	Master Protein	Q9P2I0	Cleavage and polyadenylation specificity factor subunit 2 OS=Homo sapiens OX=9606 GN=CPSF2 PE=1 SV=2	2	2	4	2	88.4	CPSF2	83505.2	64054.1	79737.5	50750.7	54736.4	65547	97991.2	63744.7	63528.6	78791.9	59207.7	49254.1	68522	55036.5	56020	83419.1	47536.5	48339.7
High	Master Protein	Q9UKF6	Cleavage and polyadenylation specificity factor subunit 3 OS=Homo sapiens OX=9606 GN=CPSF3 PE=1 SV=1	10	7	11	7	77.4	CPSF3	515486	379285	420531	347978	332341	438590	610832	407422	507600	455014	392445	385297	425459	384388	379084	534992	377578	312846
High	Master Protein	O43809	Cleavage and polyadenylation specificity factor subunit 5 OS=Homo sapiens OX=9606 GN=NUDT21 PE=1 SV=1	49	10	21	10	26.2	NUDT21	1.59177e+06	1.13004e+06	1.26564e+06	1.12879e+06	1.04021e+06	1.27123e+06	1.94151e+06	1.47334e+06	1.52422e+06	1.86012e+06	1.39914e+06	1.3835e+06	1.63679e+06	1.4591e+06	1.42337e+06	1.9192e+06	1.39305e+06	1.1854e+06
High	Master Protein	Q16630	Cleavage and polyadenylation specificity factor subunit 6 OS=Homo sapiens OX=9606 GN=CPSF6 PE=1 SV=2	23	11	23	11	59.2	CPSF6	728740	531761	619099	545003	429216	563331	930472	599618	692517	851248	629545	663487	694201	637391	596119	832422	560074	563374
High	Master Protein	Q8N684	Cleavage and polyadenylation specificity factor subunit 7 OS=Homo sapiens OX=9606 GN=CPSF7 PE=1 SV=1	23	9	17	9	52	CPSF7	344206	271000	255872	291707	226135	283625	711461	407961	503992	654132	535118	421785	557629	419285	395332	759214	491865	458585
High	Master Protein	Q05048	Cleavage stimulation factor subunit 1 OS=Homo sapiens OX=9606 GN=CSTF1 PE=1 SV=1	8	3	5	3	48.3	CSTF1	159537	108382	130018	90977.2	107189	125121	122641	78883.6	110078	99451.3	91414.9	98376.6	100378	122178	113912	102664	85873.9	81086.4
High	Master Protein	P33240	Cleavage stimulation factor subunit 2 OS=Homo sapiens OX=9606 GN=CSTF2 PE=1 SV=1	19	8	13	2	60.9	CSTF2	175416	138964	176566	188373	116434	164636	470808	288600	310756	407872	336705	284835	322333	253178	235653	364716	300446	237304
High	Master Protein	Q9H0L4	Cleavage stimulation factor subunit 2 tau variant OS=Homo sapiens OX=9606 GN=CSTF2T PE=1 SV=1	20	8	13	2	64.4	CSTF2T	3515.23	2498.01	3187.54	3769.72	2025.73	2442.79	4438.73	3228.46	3828.03	4817.06	3361.87	4562.66	4227.5	3697.65	2898.86	5596.41	4000.87	2268.1
High	Master Protein	Q12996	Cleavage stimulation factor subunit 3 OS=Homo sapiens OX=9606 GN=CSTF3 PE=1 SV=1	20	9	21	9	82.9	CSTF3	512657	416904	393451	435880	330945	412094	884791	575451	646054	603447	668396	537405	683205	533353	458336	768171	520897	433349
High	Master Protein	Q7Z460	CLIP-associating protein 1 OS=Homo sapiens OX=9606 GN=CLASP1 PE=1 SV=1	9	13	23	10	169.3	CLASP1	523914	381089	423760	429250	369872	445518	856060	557941	646776	876306	715926	628460	727882	582090	525730	940439	683027	603376
High	Master Protein	O75122	CLIP-associating protein 2 OS=Homo sapiens OX=9606 GN=CLASP2 PE=1 SV=3	4	5	8	2	141	CLASP2	2239.76	1177.31	2370.51	1916.72	972.726	2479.16	5100.68	1950.89	3449.5	4217.21	2803	3384.87	3136.69	1993.27	1895.36	3363.6	3069.95	2816.35
High	Master Protein	P10909	Clusterin OS=Homo sapiens OX=9606 GN=CLU PE=1 SV=1	10	4	5	4	52.5	CLU	15424.5	12327.4	16408.7	8706.2	9865.13	15738.7	7305.76	4518.93	4870.51	4147.24	2732.67	3722.18	4704.09	3049.02	2810.74	5758.12	3747.66	4704.09
High	Master Protein	Q14019	Coactosin-like protein OS=Homo sapiens OX=9606 GN=COTL1 PE=1 SV=3	48	8	17	8	15.9	COTL1	510791	467880	429851	552221	332976	443271	1.59315e+06	1.0033e+06	1.11964e+06	1.48733e+06	1.11265e+06	922220	1.6575e+06	1.1585e+06	919829	1.85287e+06	1.22977e+06	1.15621e+06
High	Master Protein	P53621	Coatomer subunit alpha OS=Homo sapiens OX=9606 GN=COPA PE=1 SV=2	23	22	43	22	138.3	COPA	1.47247e+06	1.16515e+06	1.18095e+06	1.13224e+06	1.03709e+06	1.33285e+06	2.27009e+06	1.67924e+06	1.79785e+06	1.80066e+06	1.48336e+06	1.37552e+06	1.75367e+06	1.75742e+06	1.45509e+06	1.91816e+06	1.23372e+06	1.10401e+06
High	Master Protein	P53618	Coatomer subunit beta OS=Homo sapiens OX=9606 GN=COPB1 PE=1 SV=3	29	21	36	21	107.1	COPB1	1.1972e+06	927370	938713	963411	839817	1.00789e+06	1.82237e+06	1.32499e+06	1.49238e+06	1.46373e+06	1.26369e+06	1.0437e+06	1.38952e+06	1.23871e+06	1.0581e+06	1.52316e+06	1.01563e+06	979708
High	Master Protein	P35606	Coatomer subunit beta' OS=Homo sapiens OX=9606 GN=COPB2 PE=1 SV=2	25	20	35	20	102.4	COPB2	1.20571e+06	897097	890130	797129	759668	959963	1.77111e+06	1.17394e+06	1.33048e+06	1.32066e+06	1.08568e+06	1.03051e+06	1.22303e+06	1.26178e+06	1.16757e+06	1.39577e+06	942497	876986
High	Master Protein	P48444	Coatomer subunit delta OS=Homo sapiens OX=9606 GN=ARCN1 PE=1 SV=1	32	16	24	16	57.2	ARCN1	1.52618e+06	1.19643e+06	1.19961e+06	1.10161e+06	1.08761e+06	1.28038e+06	2.13828e+06	1.54244e+06	1.83576e+06	1.48677e+06	1.38222e+06	1.38741e+06	1.66603e+06	1.62375e+06	1.39467e+06	1.83934e+06	1.28259e+06	1.11353e+06
High	Master Protein	O14579	Coatomer subunit epsilon OS=Homo sapiens OX=9606 GN=COPE PE=1 SV=3	30	7	14	7	34.5	COPE	135484	90072.9	99794.9	97736.8	73183.3	111711	224754	131984	178536	178653	170621	129060	169222	174345	134611	159793	137096	114016
High	Master Protein	Q9Y678	Coatomer subunit gamma-1 OS=Homo sapiens OX=9606 GN=COPG1 PE=1 SV=1	8	6	9	4	97.7	COPG1	62076	42409.8	62890	46374.9	39989.4	56484.6	120422	87337.9	90495.7	67848	57287.4	50954.3	67715.2	98473.7	90275.9	55987.1	37078.9	31092.2
High	Master Protein	Q9UBF2	Coatomer subunit gamma-2 OS=Homo sapiens OX=9606 GN=COPG2 PE=1 SV=1	24	18	33	16	97.6	COPG2	1.1199e+06	899981	841177	765202	784452	979679	1.55783e+06	1.0769e+06	1.29233e+06	964510	1.09385e+06	1.06809e+06	1.14169e+06	1.11467e+06	978887	1.49361e+06	1.01967e+06	831750
High	Master Protein	P61923	Coatomer subunit zeta-1 OS=Homo sapiens OX=9606 GN=COPZ1 PE=1 SV=1	34	5	9	5	20.2	COPZ1	63175	41853.8	57663.4	48485.9	38651.6	53320.9	144979	76078	95524.5	99780.4	89972.3	62370.2	92058.7	77426.6	69736.8	92962.4	82599.1	71673.6
High	Master Protein	P23528	Cofilin-1 OS=Homo sapiens OX=9606 GN=CFL1 PE=1 SV=3	65	16	49	10	18.5	CFL1	3.49501e+06	2.54734e+06	2.63987e+06	2.77175e+06	1.9974e+06	2.86251e+06	5.33292e+06	4.15372e+06	4.20119e+06	4.59157e+06	3.52817e+06	3.60369e+06	5.05232e+06	4.47927e+06	3.74191e+06	6.93362e+06	4.38168e+06	3.76113e+06
High	Master Protein	Q9Y281	Cofilin-2 OS=Homo sapiens OX=9606 GN=CFL2 PE=1 SV=1	43	8	25	2	18.7	CFL2	2841.28	1682.2	1950.34	2030.95	1774.93	2602.35	7500.1	5853.85	6712.72	7661.05	8276.68	5976.04	11152.8	12583.9	10134	16046.6	10818.9	10015.2
High	Master Protein	Q8WVM7	Cohesin subunit SA-1 OS=Homo sapiens OX=9606 GN=STAG1 PE=1 SV=3	4	5	13	1	144.3	STAG1	70008.3	52033.2	60093.1	71269.7	49594.9	57559.1	149149	101853	115842	139252	121338	100318	125972	102143	101054	170898	122511	114898
High	Master Protein	Q8N3U4	Cohesin subunit SA-2 OS=Homo sapiens OX=9606 GN=STAG2 PE=1 SV=3	11	11	23	7	141.2	STAG2	161210	138188	139175	141830	106688	129044	272393	181680	194640	244642	189727	172858	215297	160746	132981	267422	174447	161211
High	Master Protein	Q96CT7	Coiled-coil domain-containing protein 124 OS=Homo sapiens OX=9606 GN=CCDC124 PE=1 SV=1	35	7	17	7	25.8	CCDC124	270159	209264	223767	233342	170483	228030	418515	256366	323447	352099	309699	272681	285126	256276	228193	394797	287757	239896
High	Master Protein	Q9H6E4	Coiled-coil domain-containing protein 134 OS=Homo sapiens OX=9606 GN=CCDC134 PE=1 SV=1	14	2	4	2	26.5	CCDC134	78456.4	66774.6	71623.7	58374.9	54770	67856.3	120789	81233.1	85517.1	113297	102870	84653.3	104504	75384.3	78029.4	127552	84577.1	78906.2
High	Master Protein	Q86WR0	Coiled-coil domain-containing protein 25 OS=Homo sapiens OX=9606 GN=CCDC25 PE=1 SV=2	18	3	4	3	24.5	CCDC25	52566.3	57535	48437.8	43176.4	37112.5	44006.6	106038	48074.8	70133.7	67067.2	57237.2	48503.3	73352.3	65456.9	52115.6	73917.3	62935.4	48546.9
High	Master Protein	Q16204	Coiled-coil domain-containing protein 6 OS=Homo sapiens OX=9606 GN=CCDC6 PE=1 SV=2	14	6	8	6	53.3	CCDC6	222452	163564	182120	222922	177250	217579	240290	136451	164175	204285	193895	160308	165886	117730	104601	177452	80736.5	107905
High	Master Protein	Q9H6F5	Coiled-coil domain-containing protein 86 OS=Homo sapiens OX=9606 GN=CCDC86 PE=1 SV=1	6	2	2	2	40.2	CCDC86	264025	176734	194610	155257	178480	217702	162124	154547	213181	131792	144024	149808	123321	113642	156091	156238	99371.8	92034.1
High	Master Protein	O75534	Cold shock domain-containing protein E1 OS=Homo sapiens OX=9606 GN=CSDE1 PE=1 SV=2	25	18	34	18	88.8	CSDE1	1.46661e+06	1.11491e+06	1.12034e+06	1.39656e+06	904253	1.18134e+06	2.19204e+06	1.49496e+06	1.86381e+06	1.75429e+06	1.41363e+06	1.2107e+06	1.22916e+06	890355	831761	1.46669e+06	1.03063e+06	974189
High	Master Protein	Q14011	Cold-inducible RNA-binding protein OS=Homo sapiens OX=9606 GN=CIRBP PE=1 SV=1	45	7	12	6	18.6	CIRBP	110341	98004.7	78542	232222	83362.6	131284	575974	355779	327369	592694	465625	294209	500387	220299	201374	729180	548540	431509
High	Master Protein	P12109	Collagen alpha-1(VI) chain OS=Homo sapiens OX=9606 GN=COL6A1 PE=1 SV=3	3	2	3	2	108.5	COL6A1	116783	98084.8	95731.1	109727	69300.4	86196.1	108281	53549.6	79970.8	96024.4	74714.1	56551.7	210322	256764	148939	109882	94176.1	117185
High	Master Protein	P39060	Collagen alpha-1(XVIII) chain OS=Homo sapiens OX=9606 GN=COL18A1 PE=1 SV=5	12	13	26	13	178.1	COL18A1	289678	226287	285694	239702	221956	246675	932273	645824	670065	864466	691478	546795	1.4416e+06	1.02385e+06	798056	1.40378e+06	1.05652e+06	1.08272e+06
High	Master Protein	Q07021	Complement component 1 Q subcomponent-binding protein, mitochondrial OS=Homo sapiens OX=9606 GN=C1QBP PE=1 SV=1	43	8	17	8	31.3	C1QBP	426087	611816	528027	649347	391134	541911	1.44232e+06	843108	1.06135e+06	1.15282e+06	871811	718903	711664	407375	286077	637311	547037	408012
High	Master Protein	Q9H845	Complex I assembly factor ACAD9, mitochondrial OS=Homo sapiens OX=9606 GN=ACAD9 PE=1 SV=1	8	3	6	3	68.7	ACAD9	111758	77508.9	97920.7	91711.6	69219.9	99173.2	193076	138688	136006	168766	154898	109472	131047	114802	90881.6	170202	136684	124514
High	Master Protein	Q15021	Condensin complex subunit 1 OS=Homo sapiens OX=9606 GN=NCAPD2 PE=1 SV=3	13	15	28	15	157.1	NCAPD2	1.10817e+06	862768	898461	868785	762948	937476	1.74879e+06	1.19149e+06	1.44773e+06	1.53736e+06	1.33873e+06	1.13614e+06	1.04831e+06	819021	804373	1.45674e+06	991467	916079
High	Master Protein	Q9BPX3	Condensin complex subunit 3 OS=Homo sapiens OX=9606 GN=NCAPG PE=1 SV=1	7	8	14	8	114.3	NCAPG	349082	252877	291523	244097	201984	329708	477522	339838	400813	427832	355522	344680	314557	249226	282417	415762	299715	265698
High	Master Protein	Q9UP83	Conserved oligomeric Golgi complex subunit 5 OS=Homo sapiens OX=9606 GN=COG5 PE=1 SV=3	3	2	2	2	92.7	COG5	20050.6	15813.1	20950.7	16120.5	13077.8	18147.1	18957.9	14469.9	18873.3	17176.2	17067	19040.6	22921.8	14105	12602	19981.5	17138.2	13309.2
High	Master Protein	Q13098	COP9 signalosome complex subunit 1 OS=Homo sapiens OX=9606 GN=GPS1 PE=1 SV=4	12	4	10	4	55.5	GPS1	87999.7	69835.8	73431.4	82126.4	65575.6	78630	116971	98257.2	107210	113037	91708.7	91995.8	127988	108546	81391.6	151574	114126	89253.8
High	Master Protein	P61201	COP9 signalosome complex subunit 2 OS=Homo sapiens OX=9606 GN=COPS2 PE=1 SV=1	33	12	19	12	51.6	COPS2	897351	700568	595865	661192	584732	683851	1.71766e+06	1.11986e+06	1.3173e+06	805323	1.31385e+06	1.11209e+06	1.50855e+06	1.20723e+06	1.01699e+06	1.8221e+06	1.24223e+06	907047
High	Master Protein	Q9UNS2	COP9 signalosome complex subunit 3 OS=Homo sapiens OX=9606 GN=COPS3 PE=1 SV=3	9	3	6	3	47.8	COPS3	55994.1	40855.6	40007.8	33976	31461.9	44552	65387.3	48045.9	60689.8	62894.3	49486.9	52062.8	71950.8	50894.7	52989.4	74114.8	47495.2	46806.6
High	Master Protein	Q9BT78	COP9 signalosome complex subunit 4 OS=Homo sapiens OX=9606 GN=COPS4 PE=1 SV=1	33	9	18	9	46.2	COPS4	269891	203597	230908	183794	203275	236004	384400	249751	284220	349938	288847	253426	322392	322504	308880	390579	284558	261270
High	Master Protein	Q92905	COP9 signalosome complex subunit 5 OS=Homo sapiens OX=9606 GN=COPS5 PE=1 SV=4	31	8	16	8	37.6	COPS5	93031.3	80145.4	83512.1	77515.7	65655.5	88277	152297	103802	118602	148998	104577	111901	135401	116902	94688.5	165856	119761	115124
High	Master Protein	Q7L5N1	COP9 signalosome complex subunit 6 OS=Homo sapiens OX=9606 GN=COPS6 PE=1 SV=1	24	6	10	6	36.1	COPS6	194220	162878	155628	128823	127263	151559	268189	167361	172244	225499	170500	164072	216486	203915	169506	283941	179856	182469
High	Master Protein	Q99627	COP9 signalosome complex subunit 8 OS=Homo sapiens OX=9606 GN=COPS8 PE=1 SV=1	35	5	16	5	23.2	COPS8	605451	333982	478662	410472	398500	466048	837516	452213	573459	687763	542028	528723	597613	619591	519305	707459	569126	503203
High	Master Protein	Q99829	Copine-1 OS=Homo sapiens OX=9606 GN=CPNE1 PE=1 SV=1	22	9	21	9	59	CPNE1	495490	414075	405412	439751	320897	407327	1.02306e+06	681648	809987	896702	637549	673221	892456	726846	557655	877310	710959	640189
High	Master Protein	O75131	Copine-3 OS=Homo sapiens OX=9606 GN=CPNE3 PE=1 SV=1	11	6	11	5	60.1	CPNE3	451606	351446	335326	372485	284603	327847	697091	520937	555438	609643	493855	438063	427392	496857	441846	766933	509092	487837
High	Master Protein	Q9UBL6	Copine-7 OS=Homo sapiens OX=9606 GN=CPNE7 PE=1 SV=1	3	2	3	1	70.2	CPNE7	133769	101247	104422	107997	91450.7	106368	184199	139549	156309	190359	132138	123942	165381	142361	122997	192805	116143	103884
High	Master Protein	O14618	Copper chaperone for superoxide dismutase OS=Homo sapiens OX=9606 GN=CCS PE=1 SV=1	13	2	3	2	29	CCS	38542.8	26142.4	25840	45273.2	15920.6	30523.7	101769	56107.5	53077.3	63928.2	56718.3	35431.9	86456.2	56526.3	41595.6	75188.6	74440	54336.8
High	Master Protein	O00244	Copper transport protein ATOX1 OS=Homo sapiens OX=9606 GN=ATOX1 PE=1 SV=1	25	2	2	2	7.4	ATOX1	353553	209048	273648	302556	131322	267525	636377	285599	473678	561237	548145	404129	481766	366697	295447	516929	593886	445394
High	Master Protein	O75367	Core histone macro-H2A.1 OS=Homo sapiens OX=9606 GN=MACROH2A1 PE=1 SV=5	38	12	27	10	39.2	MACROH2A1	332715	231055	249861	249306	228939	288338	869527	738106	843443	706570	765576	759052	782303	783553	785259	1.06095e+06	973168	790936
High	Master Protein	Q9P0M6	Core histone macro-H2A.2 OS=Homo sapiens OX=9606 GN=MACROH2A2 PE=1 SV=3	28	10	20	8	40	MACROH2A2	378426	318147	396896	435887	318863	371493	1.68344e+06	1.44054e+06	1.52669e+06	1.33479e+06	1.37241e+06	1.41785e+06	1.39059e+06	1.44922e+06	1.41066e+06	1.75436e+06	1.52078e+06	1.20847e+06
High	Master Protein	Q9BR76	Coronin-1B OS=Homo sapiens OX=9606 GN=CORO1B PE=1 SV=1	19	8	11	8	54.2	CORO1B	111213	82966.4	98665.4	84336.6	82666.9	91700.1	143377	85230.8	119901	134633	92387.5	84108.8	106567	114622	93289.7	126846	79051.9	93268.2
High	Master Protein	Q9ULV4	Coronin-1C OS=Homo sapiens OX=9606 GN=CORO1C PE=1 SV=1	23	9	19	9	53.2	CORO1C	1.00714e+06	863314	890324	944696	722790	960198	2.42564e+06	1.59416e+06	1.9096e+06	2.36723e+06	2.00946e+06	1.57648e+06	2.42231e+06	1.79394e+06	1.70893e+06	2.1948e+06	1.64444e+06	1.48917e+06
High	Master Protein	P24468	COUP transcription factor 2 OS=Homo sapiens OX=9606 GN=NR2F2 PE=1 SV=1	10	3	5	3	45.5	NR2F2	3350.88	2737.28	3245.17	3072.59	4156.39	3191.39	10291.6	8278.47	7286.13	15917	14276	9005.47	14005	13899.5	12939.3	41186.6	23434.2	21989.9
High	Master Protein	P78310	Coxsackievirus and adenovirus receptor OS=Homo sapiens OX=9606 GN=CXADR PE=1 SV=1	20	6	13	6	40	CXADR	414240	376090	281770	520501	329420	398410	1.24171e+06	641695	768251	1.10062e+06	1.00721e+06	745230	751971	510569	288210	1.27428e+06	907885	727594
High	Master Protein	Q9UEE9	Craniofacial development protein 1 OS=Homo sapiens OX=9606 GN=CFDP1 PE=1 SV=1	22	5	9	5	33.6	CFDP1	317808	242498	293238	367985	193308	301295	774091	428961	537160	661365	549160	465975	514703	361092	275318	506520	395527	329368
High	Master Protein	P12277	Creatine kinase B-type OS=Homo sapiens OX=9606 GN=CKB PE=1 SV=1	49	13	52	13	42.6	CKB	1.5577e+06	980475	1.10083e+06	857388	574852	803913	1.12376e+06	1.08212e+06	853229	1.0645e+06	885661	800920	2.30482e+06	1.49182e+06	1.66449e+06	5.3476e+06	3.02042e+06	2.77653e+06
High	Master Protein	P12532	Creatine kinase U-type, mitochondrial OS=Homo sapiens OX=9606 GN=CKMT1B PE=1 SV=1	13	4	7	4	47	CKMT1A; CKMT1B	631811	519089	580267	695182	358098	574310	544276	305938	412212	370235	321810	319257	227096	187487	160025	306286	219380	179868
High	Master Protein	P46109	Crk-like protein OS=Homo sapiens OX=9606 GN=CRKL PE=1 SV=1	39	9	20	9	33.8	CRKL	1.05552e+06	788261	898932	593302	671782	853853	1.18389e+06	938966	1.22946e+06	1.13754e+06	949414	1.17114e+06	1.20105e+06	1.35292e+06	1.25029e+06	1.34493e+06	954873	856702
High	Master Protein	Q9BZJ0	Crooked neck-like protein 1 OS=Homo sapiens OX=9606 GN=CRNKL1 PE=1 SV=4	3	3	3	3	100.4	CRNKL1	167868	137011	155547	162765	126351	145187	299304	184079	212570	263309	227125	188504	175623	146533	132995	174145	164354	121511
High	Master Protein	Q05D32	CTD small phosphatase-like protein 2 OS=Homo sapiens OX=9606 GN=CTDSPL2 PE=1 SV=2	3	2	3	2	53	CTDSPL2	125114	103737	101409	113168	86391.3	111801	287759	182459	217249	225172	182021	170198	154877	131559	117355	182819	127827	123235
High	Master Protein	Q13363	C-terminal-binding protein 1 OS=Homo sapiens OX=9606 GN=CTBP1 PE=1 SV=2	9	4	7	2	47.5	CTBP1	171162	140042	152326	120387	124390	143318	293524	193274	229987	289833	272055	224861	270278	261296	248284	331999	227182	204927
High	Master Protein	P56545	C-terminal-binding protein 2 OS=Homo sapiens OX=9606 GN=CTBP2 PE=1 SV=1	15	7	11	5	48.9	CTBP2	553923	356057	452000	250262	308240	336600	395181	298588	289306	356459	238733	278950	349116	390610	349301	339621	250861	192505
High	Master Protein	P17812	CTP synthase 1 OS=Homo sapiens OX=9606 GN=CTPS1 PE=1 SV=2	30	18	35	14	66.6	CTPS1	1.49539e+06	1.24512e+06	1.07832e+06	981400	953251	1.25411e+06	2.22851e+06	1.55389e+06	1.82871e+06	1.03854e+06	1.63773e+06	1.4734e+06	1.60825e+06	1.23594e+06	1.19467e+06	1.67853e+06	1.11962e+06	803070
High	Master Protein	Q9NRF8	CTP synthase 2 OS=Homo sapiens OX=9606 GN=CTPS2 PE=1 SV=1	30	18	35	14	65.6	CTPS2	1.15411e+06	956072	923444	987304	770256	941879	1.48778e+06	1.00441e+06	1.18937e+06	1.16995e+06	1.02689e+06	959529	1.28101e+06	1.05527e+06	896014	1.41466e+06	993371	894498
High	Master Protein	Q92879	CUGBP Elav-like family member 1 OS=Homo sapiens OX=9606 GN=CELF1 PE=1 SV=2	10	6	9	6	52	CELF1	201261	145630	155587	127590	115875	142716	223629	153468	190759	202055	168873	179749	176177	154056	178155	194883	145269	134147
High	Master Protein	Q13616	Cullin-1 OS=Homo sapiens OX=9606 GN=CUL1 PE=1 SV=2	17	12	22	12	89.6	CUL1	360694	253389	261543	246718	175581	263243	474780	307245	395134	361509	319083	295439	328910	299913	263352	372506	251335	221005
High	Master Protein	Q13617	Cullin-2 OS=Homo sapiens OX=9606 GN=CUL2 PE=1 SV=2	9	5	8	5	86.9	CUL2	21988.1	18223.8	20855.2	26924.6	19030.1	22989.8	34070.1	28188.8	28025.3	30524.4	30076.4	22369.9	24546.1	28404.6	22175.2	36124.4	26500.8	22317
High	Master Protein	Q13618	Cullin-3 OS=Homo sapiens OX=9606 GN=CUL3 PE=1 SV=2	17	12	22	12	88.9	CUL3	571421	478075	467050	561398	389437	494177	966179	644363	732497	1.00548e+06	789316	706781	881291	705712	576352	1.12706e+06	774020	696080
High	Master Protein	Q13619	Cullin-4A OS=Homo sapiens OX=9606 GN=CUL4A PE=1 SV=3	9	7	9	4	87.6	CUL4A	309686	242329	251502	395833	210651	272089	396531	223027	292745	314181	221965	264261	258431	200709	188910	228370	162649	224548
High	Master Protein	Q13620	Cullin-4B OS=Homo sapiens OX=9606 GN=CUL4B PE=1 SV=4	10	10	15	7	103.9	CUL4B	442798	365589	347187	347182	285393	364027	599492	433729	515279	608352	568572	477662	571631	465953	397444	782689	583019	455835
High	Master Protein	Q93034	Cullin-5 OS=Homo sapiens OX=9606 GN=CUL5 PE=1 SV=4	7	5	9	5	90.9	CUL5	74212.9	59025	60080.5	60460.7	51641.9	61059	148809	101083	111167	127805	107542	102910	154702	148295	127657	176183	128367	118043
High	Master Protein	Q86VP6	Cullin-associated NEDD8-dissociated protein 1 OS=Homo sapiens OX=9606 GN=CAND1 PE=1 SV=2	32	32	67	32	136.3	CAND1	2.6653e+06	2.16761e+06	2.19412e+06	2.40574e+06	1.75561e+06	2.40402e+06	4.82581e+06	3.21878e+06	3.59665e+06	4.46163e+06	3.55602e+06	3.1134e+06	4.28391e+06	3.58222e+06	2.96601e+06	5.49446e+06	3.71609e+06	3.28775e+06
High	Master Protein	Q69YN2	CWF19-like protein 1 OS=Homo sapiens OX=9606 GN=CWF19L1 PE=1 SV=2	7	4	7	4	60.6	CWF19L1	88457.8	68175.8	75288.3	78264.6	48735	68216.3	152024	109223	103737	143288	105265	97096.8	109208	76670.4	71620.4	149085	96545.5	86864.9
High	Master Protein	Q9NWV4	CXXC motif containing zinc binding protein OS=Homo sapiens OX=9606 GN=CZIB PE=1 SV=1	49	4	6	4	18	CZIB	69269.4	80108.5	74209.3	104073	40583.7	62058.7	166389	100580	99894	125273	102236	84458.2	118981	76472.5	89103.9	152358	89106.2	103677
High	Master Protein	P16220	Cyclic AMP-responsive element-binding protein 1 OS=Homo sapiens OX=9606 GN=CREB1 PE=1 SV=3	9	4	7	4	35.1	CREB1	254631	208686	240002	221687	158943	254570	480448	290755	354417	369773	333262	287746	396326	325624	275297	458852	317130	284182
High	Master Protein	P06493	Cyclin-dependent kinase 1 OS=Homo sapiens OX=9606 GN=CDK1 PE=1 SV=3	60	14	25	12	34.1	CDK1	1.56144e+06	1.17164e+06	1.19113e+06	1.1609e+06	1.07169e+06	1.27353e+06	2.05834e+06	1.44058e+06	1.50648e+06	1.7877e+06	1.45517e+06	1.29015e+06	1.30191e+06	1.07215e+06	1.02998e+06	1.77845e+06	1.23901e+06	1.19903e+06
High	Master Protein	Q9UQ88	Cyclin-dependent kinase 11A OS=Homo sapiens OX=9606 GN=CDK11A PE=1 SV=4	11	8	10	1	91.3	CDK11A	22086.9	19947.6	17480.5	22545	16889.9	18307.3	30472.8	23105.5	23740.4	29959.1	25387.3	19188.7	22034.2	17703.1	17483.7	25387.3	21479	18639.8
High	Master Protein	P21127	Cyclin-dependent kinase 11B OS=Homo sapiens OX=9606 GN=CDK11B PE=1 SV=4	11	9	12	2	92.6	CDK11B	199436	160268	181980	144485	140061	189261	311641	228330	240679	253493	215653	216965	207598	189236	201027	279677	189548	154098
High	Master Protein	Q9NYV4	Cyclin-dependent kinase 12 OS=Homo sapiens OX=9606 GN=CDK12 PE=1 SV=2	2	2	5	1	164.1	CDK12	20145.5	14839.4	20846.8	16548.1	13610.9	22651.8	26427.1	22151.5	21360.2	19877.4	15973.4	19633.9	18302.8	19744.8	18968.4	24207.8	14801	14442.2
High	Master Protein	Q14004	Cyclin-dependent kinase 13 OS=Homo sapiens OX=9606 GN=CDK13 PE=1 SV=2	3	3	6	2	164.8	CDK13	1136.96	0	1282.26	584.826	692.9	1118.71	1763.75	1046.15	1228.32	1497.1	1480.65	1113.04	1856.12	1092.87	1044.48	592.814	1062.71	673.469
High	Master Protein	Q00536	Cyclin-dependent kinase 16 OS=Homo sapiens OX=9606 GN=CDK16 PE=1 SV=1	9	4	8	3	55.7	CDK16	226500	168292	243960	175805	172995	176644	225093	146658	196644	164690	175398	145710	166337	114809	119488	179958	124423	118730
High	Master Protein	P24941	Cyclin-dependent kinase 2 OS=Homo sapiens OX=9606 GN=CDK2 PE=1 SV=2	40	9	15	7	33.9	CDK2	410729	357095	357963	367111	330913	362908	822069	566004	627191	764513	683877	490385	736087	591601	522090	1.10033e+06	764590	668924
High	Master Protein	P50613	Cyclin-dependent kinase 7 OS=Homo sapiens OX=9606 GN=CDK7 PE=1 SV=1	9	3	4	3	39	CDK7	57051.5	42688.6	54670.8	53521.2	32445.5	54125	74568.8	55333.7	57223.6	63109.4	54234.6	45341.5	47445.5	43377.7	44389.7	49120.2	37342.8	30544.2
High	Master Protein	P50750	Cyclin-dependent kinase 9 OS=Homo sapiens OX=9606 GN=CDK9 PE=1 SV=3	9	3	7	2	42.8	CDK9	21786.6	8223.82	18664.3	10761.2	10841.1	14653.2	29404.6	20476	23278.7	29857.8	17184.2	11530.9	18507.1	18129.5	19370.1	19298.9	18372.6	14173.1
High	Master Protein	O75909	Cyclin-K OS=Homo sapiens OX=9606 GN=CCNK PE=1 SV=2	4	2	4	2	64.2	CCNK	33651.7	29268	33342.1	24611.8	25772.3	34189	47243.3	32121.4	36900.2	32314.2	33829.7	30700.1	33725.2	30700.1	27720.1	38999.2	25266.3	23948.9
High	Master Protein	Q9NUQ9	CYFIP-related Rac1 interactor B OS=Homo sapiens OX=9606 GN=CYRIB PE=1 SV=1	24	6	14	6	36.7	CYRIB	154001	114817	145839	101923	124702	122800	252180	169064	181040	233939	194812	188123	210522	204263	188082	257554	185132	178046
High	Master Protein	P35520	Cystathionine beta-synthase OS=Homo sapiens OX=9606 GN=CBS PE=1 SV=2	33	12	24	12	60.5	CBS	2.18891e+06	1.61366e+06	1.80931e+06	1.03114e+06	1.23408e+06	1.56293e+06	1.52199e+06	1.19808e+06	1.42274e+06	1.23831e+06	885752	1.05124e+06	850016	913234	860195	758188	553119	526138
High	Master Protein	P32929	Cystathionine gamma-lyase OS=Homo sapiens OX=9606 GN=CTH PE=1 SV=3	6	2	4	2	44.5	CTH	142425	123138	139831	130394	76876.6	120249	202942	131541	154126	154359	128318	103164	150245	108510	97827.9	131772	124355	104808
High	Master Protein	P04080	Cystatin-B OS=Homo sapiens OX=9606 GN=CSTB PE=1 SV=2	46	3	9	3	11.1	CSTB	801962	450425	528679	474386	364293	560054	1.52787e+06	824873	886228	819937	821704	699146	1.09798e+06	1.05755e+06	756026	1.17491e+06	940667	664203
High	Master Protein	Q16527	Cysteine and glycine-rich protein 2 OS=Homo sapiens OX=9606 GN=CSRP2 PE=1 SV=3	18	3	7	3	20.9	CSRP2	777509	553485	549941	485117	539811	627224	1.32385e+06	940086	1.17585e+06	1.01667e+06	623839	762762	968225	1.04817e+06	810610	1.5059e+06	858884	723446
High	Master Protein	Q9UHD1	Cysteine and histidine-rich domain-containing protein 1 OS=Homo sapiens OX=9606 GN=CHORDC1 PE=1 SV=2	12	4	7	4	37.5	CHORDC1	419309	329808	348585	278925	281790	330607	639329	518291	578300	546932	447253	482920	547313	513116	463656	590747	315545	330637
High	Master Protein	Q9Y4P1	Cysteine protease ATG4B OS=Homo sapiens OX=9606 GN=ATG4B PE=1 SV=2	13	3	5	3	44.3	ATG4B	23685.4	22449.9	20750.5	20495.6	14518.8	22967.6	30992.5	23366.6	29241.3	29379.8	23905	28797.2	34860.5	31903.3	24831.2	35372.3	21796.7	24627.4
High	Master Protein	P49589	Cysteine--tRNA ligase, cytoplasmic OS=Homo sapiens OX=9606 GN=CARS1 PE=1 SV=3	12	8	12	8	85.4	CARS1	369201	264121	290515	262481	237670	279964	478783	345382	355828	315154	383492	275141	357911	267908	268219	353044	262266	204723
High	Master Protein	O43169	Cytochrome b5 type B OS=Homo sapiens OX=9606 GN=CYB5B PE=1 SV=3	23	4	7	4	16.7	CYB5B	244878	117672	187280	68027.8	105312	134353	121694	108600	116282	97000.8	99525.7	153515	130920	218373	194729	111779	101265	73447.6
High	Master Protein	P31930	Cytochrome b-c1 complex subunit 1, mitochondrial OS=Homo sapiens OX=9606 GN=UQCRC1 PE=1 SV=3	27	9	14	9	52.6	UQCRC1	1.23822e+06	736805	1.01499e+06	505383	800198	915153	672941	535936	687521	565916	533145	727671	639307	954085	801181	957874	700114	613174
High	Master Protein	P22695	Cytochrome b-c1 complex subunit 2, mitochondrial OS=Homo sapiens OX=9606 GN=UQCRC2 PE=1 SV=3	37	11	25	11	48.4	UQCRC2	1.06811e+06	837397	887372	878890	756353	971685	1.06953e+06	797612	967840	999310	821959	772847	887780	819436	667986	1.29041e+06	827150	666886
High	Master Protein	P14927	Cytochrome b-c1 complex subunit 7 OS=Homo sapiens OX=9606 GN=UQCRB PE=1 SV=2	57	6	11	6	13.5	UQCRB	442182	280437	354038	356260	217614	341468	431552	293648	369062	441040	348398	334202	327589	285886	260350	420167	292571	293436
High	Master Protein	P47985	Cytochrome b-c1 complex subunit Rieske, mitochondrial OS=Homo sapiens OX=9606 GN=UQCRFS1 PE=1 SV=2	30	6	14	2	29.6	UQCRFS1	358704	265549	295290	292365	254868	322945	353573	266282	290005	343148	249211	244083	315249	307424	222950	384048	300122	269999
High	Master Protein	P99999	Cytochrome c OS=Homo sapiens OX=9606 GN=CYCS PE=1 SV=2	63	8	19	8	11.7	CYCS	1.96008e+06	1.48102e+06	1.63643e+06	1.11423e+06	1.23681e+06	1.59219e+06	1.16883e+06	854630	1.14685e+06	1.05596e+06	672951	958633	1.06455e+06	1.2423e+06	1.05114e+06	1.18579e+06	809465	774499
High	Master Protein	P00403	Cytochrome c oxidase subunit 2 OS=Homo sapiens OX=9606 GN=MT-CO2 PE=1 SV=1	22	6	18	6	25.5	MT-CO2	738881	528976	545944	659922	502088	553685	962376	638189	679527	967517	725173	578689	560386	575324	423596	983199	683450	535983
High	Master Protein	P13073	Cytochrome c oxidase subunit 4 isoform 1, mitochondrial OS=Homo sapiens OX=9606 GN=COX4I1 PE=1 SV=1	37	6	11	6	19.6	COX4I1	1.55966e+06	1.28967e+06	1.17013e+06	1.34243e+06	1.17772e+06	1.29413e+06	1.79547e+06	1.35234e+06	1.40661e+06	1.34493e+06	1.4026e+06	1.17159e+06	1.36029e+06	1.26553e+06	1.00066e+06	2.12598e+06	1.42342e+06	1.07795e+06
High	Master Protein	P20674	Cytochrome c oxidase subunit 5A, mitochondrial OS=Homo sapiens OX=9606 GN=COX5A PE=1 SV=2	26	4	6	4	16.8	COX5A	386299	141965	241211	161058	144260	167050	295785	160610	210716	299522	206951	112796	190787	229511	159907	224343	158151	189717
High	Master Protein	P10606	Cytochrome c oxidase subunit 5B, mitochondrial OS=Homo sapiens OX=9606 GN=COX5B PE=1 SV=2	25	3	5	3	13.7	COX5B	501702	266171	398026	347435	198832	289826	483860	298627	313521	526292	452933	266990	281742	328807	280125	402537	411176	282750
High	Master Protein	P09669	Cytochrome c oxidase subunit 6C OS=Homo sapiens OX=9606 GN=COX6C PE=1 SV=2	20	2	4	2	8.8	COX6C	296604	248298	215311	285431	209047	269226	432847	263104	289911	419807	302334	250905	237328	316424	170253	410891	317114	273284
High	Master Protein	P14406	Cytochrome c oxidase subunit 7A2, mitochondrial OS=Homo sapiens OX=9606 GN=COX7A2 PE=1 SV=1	28	2	4	2	9.4	COX7A2	133672	55883	80072.6	93391.3	74584	80464.6	154120	74758.8	77837.9	149344	103665	67883.7	56904.9	72439.3	60937.9	85115.2	107150	83073.1
High	Master Protein	O00483	Cytochrome c oxidase subunit NDUFA4 OS=Homo sapiens OX=9606 GN=NDUFA4 PE=1 SV=1	31	3	5	3	9.4	NDUFA4	180762	120689	142224	151066	126686	111754	323811	158858	182818	333638	273840	168630	137983	155962	119722	267483	214601	190453
High	Master Protein	P08574	Cytochrome c1, heme protein, mitochondrial OS=Homo sapiens OX=9606 GN=CYC1 PE=1 SV=3	17	2	2	2	35.4	CYC1	56735	33773.8	38242.9	15673.5	34339.1	41406.1	29903.3	13301.8	17273.9	20659.3	18200.8	25473.2	30058.1	48630.4	41637	29207.5	18419.6	20006.4
High	Master Protein	Q96SQ9	Cytochrome P450 2S1 OS=Homo sapiens OX=9606 GN=CYP2S1 PE=1 SV=2	15	6	13	6	55.8	CYP2S1	286063	224353	237247	203232	187285	232867	102195	88579.6	95773.4	90450.2	91081.9	86279.4	79364.1	75167.8	85179.7	86435.2	59339.7	58240.5
High	Master Protein	Q49A26	Cytokine-like nuclear factor N-PAC OS=Homo sapiens OX=9606 GN=GLYR1 PE=1 SV=4	12	6	9	6	60.5	GLYR1	206378	161636	168271	129738	141706	148999	298236	183234	229195	277655	203010	207858	203077	227207	178608	271131	185984	156843
High	Master Protein	P21399	Cytoplasmic aconitate hydratase OS=Homo sapiens OX=9606 GN=ACO1 PE=1 SV=3	27	17	33	17	98.3	ACO1	920974	666134	714129	583104	594653	635523	836824	593792	670145	839330	699701	692372	948643	923770	810415	1.1794e+06	879256	755363
High	Master Protein	Q14204	Cytoplasmic dynein 1 heavy chain 1 OS=Homo sapiens OX=9606 GN=DYNC1H1 PE=1 SV=5	40	150	288	150	532.1	DYNC1H1	8.93319e+06	7.14582e+06	7.085e+06	7.51037e+06	5.73966e+06	7.04765e+06	1.31725e+07	8.71732e+06	9.93845e+06	1.15356e+07	9.65083e+06	8.51378e+06	1.28917e+07	1.00163e+07	9.33281e+06	1.35225e+07	9.35397e+06	8.34458e+06
High	Master Protein	Q13409	Cytoplasmic dynein 1 intermediate chain 2 OS=Homo sapiens OX=9606 GN=DYNC1I2 PE=1 SV=3	19	10	17	10	71.4	DYNC1I2	208169	202537	235422	280503	164956	222013	514158	292011	382592	430948	401051	290961	430875	289433	289749	513342	340706	349941
High	Master Protein	Q9Y6G9	Cytoplasmic dynein 1 light intermediate chain 1 OS=Homo sapiens OX=9606 GN=DYNC1LI1 PE=1 SV=3	33	14	23	14	56.5	DYNC1LI1	1.51386e+06	1.1527e+06	1.1221e+06	1.00927e+06	960271	1.20265e+06	1.76008e+06	1.23012e+06	1.41312e+06	1.53116e+06	1.28448e+06	1.30435e+06	1.785e+06	1.75749e+06	1.59472e+06	1.74027e+06	1.22281e+06	1.08172e+06
High	Master Protein	O43237	Cytoplasmic dynein 1 light intermediate chain 2 OS=Homo sapiens OX=9606 GN=DYNC1LI2 PE=1 SV=1	24	8	12	8	54.1	DYNC1LI2	126660	87180.2	83975.5	117928	73718.3	95394.6	227575	139905	162187	224928	173396	137226	249214	162323	138921	277847	210603	196689
High	Master Protein	Q7L576	Cytoplasmic FMR1-interacting protein 1 OS=Homo sapiens OX=9606 GN=CYFIP1 PE=1 SV=1	15	16	27	16	145.1	CYFIP1	566960	403018	462725	431313	367663	445891	787780	562093	605082	680815	598630	530545	636544	597481	567843	775791	536942	476524
High	Master Protein	P16333	Cytoplasmic protein NCK1 OS=Homo sapiens OX=9606 GN=NCK1 PE=1 SV=1	5	2	3	2	42.8	NCK1	96352.1	76327.8	85894	58519.3	71650.5	83763.7	111608	72016.6	88666.5	86572.9	71842.7	74728	85019.5	108556	78754.9	74303.9	67479.7	56630.3
High	Master Protein	Q07065	Cytoskeleton-associated protein 4 OS=Homo sapiens OX=9606 GN=CKAP4 PE=1 SV=2	54	30	62	30	66	CKAP4	2.50619e+06	1.9713e+06	1.95143e+06	2.07521e+06	1.62865e+06	2.16453e+06	5.94441e+06	4.06466e+06	4.50912e+06	5.56824e+06	4.41067e+06	4.00329e+06	5.71855e+06	5.63811e+06	4.18357e+06	6.26726e+06	4.52169e+06	3.84362e+06
High	Master Protein	Q14008	Cytoskeleton-associated protein 5 OS=Homo sapiens OX=9606 GN=CKAP5 PE=1 SV=3	20	31	61	31	225.4	CKAP5	2.30652e+06	1.79004e+06	1.77545e+06	2.21954e+06	1.54111e+06	1.86003e+06	3.79855e+06	2.30765e+06	2.84084e+06	2.88761e+06	2.73851e+06	2.28259e+06	2.9426e+06	1.953e+06	1.84761e+06	3.39514e+06	2.47193e+06	2.17803e+06
High	Master Protein	P28838	Cytosol aminopeptidase OS=Homo sapiens OX=9606 GN=LAP3 PE=1 SV=3	36	15	28	15	56.1	LAP3	1.5191e+06	1.21197e+06	1.27426e+06	1.21065e+06	1.03619e+06	1.34187e+06	2.13545e+06	1.52508e+06	1.76083e+06	1.99434e+06	1.67918e+06	1.49411e+06	1.65601e+06	1.36561e+06	1.26481e+06	1.81328e+06	1.26154e+06	1.13368e+06
High	Master Protein	O00154	Cytosolic acyl coenzyme A thioester hydrolase OS=Homo sapiens OX=9606 GN=ACOT7 PE=1 SV=3	34	11	27	11	41.8	ACOT7	788956	576258	591624	564225	539111	624930	1.09061e+06	719490	829802	1.02875e+06	823614	797621	652753	613161	580397	915781	632213	528855
High	Master Protein	A6NHX0	Cytosolic arginine sensor for mTORC1 subunit 2 OS=Homo sapiens OX=9606 GN=CASTOR2 PE=1 SV=3	9	2	3	2	36	CASTOR2	45653.4	35344.3	35011.3	27470.4	24651.4	27739.6	42209.1	28702.6	33651	46155.5	37017	36791.5	41006.6	41990.1	38125.9	61514.5	40679.7	36982.8
High	Master Protein	P53384	Cytosolic Fe-S cluster assembly factor NUBP1 OS=Homo sapiens OX=9606 GN=NUBP1 PE=1 SV=2	8	2	4	2	34.5	NUBP1	149742	112748	127761	114959	81069.2	121205	236467	139929	168120	193408	162716	145106	171493	152588	126801	239929	162519	131270
High	Master Protein	Q9Y5Y2	Cytosolic Fe-S cluster assembly factor NUBP2 OS=Homo sapiens OX=9606 GN=NUBP2 PE=1 SV=1	20	2	4	2	28.8	NUBP2	38975.5	28778.6	33602.9	23675.1	24742.4	35050.2	58208.4	40843.8	48490.2	55280.2	43505.1	42403.6	45308	55423.2	40530.2	52949.3	41287.2	37506.3
High	Master Protein	Q96KP4	Cytosolic non-specific dipeptidase OS=Homo sapiens OX=9606 GN=CNDP2 PE=1 SV=2	40	15	35	15	52.8	CNDP2	1.27003e+06	1.1695e+06	1.01288e+06	1.11117e+06	829395	1.05594e+06	2.07031e+06	1.49133e+06	1.68367e+06	1.57767e+06	1.49466e+06	1.23845e+06	1.56401e+06	1.23307e+06	927505	2.05831e+06	1.27221e+06	1.05975e+06
High	Master Protein	P49902	Cytosolic purine 5'-nucleotidase OS=Homo sapiens OX=9606 GN=NT5C2 PE=1 SV=1	11	4	7	4	64.9	NT5C2	53581.4	45694.8	45160.3	48073	29921.9	38661.4	100816	86694.7	84831.4	79585.5	66933.1	55609.8	114752	105033	97047.3	141771	102428	93365.1
High	Master Protein	P31483	Cytotoxic granule associated RNA binding protein TIA1 OS=Homo sapiens OX=9606 GN=TIA1 PE=1 SV=3	28	10	17	6	42.9	TIA1	640031	514712	533444	577963	464588	594503	997959	666484	775283	930218	679003	633345	701457	556340	490517	856411	645296	521261
High	Master Protein	O43175	D-3-phosphoglycerate dehydrogenase OS=Homo sapiens OX=9606 GN=PHGDH PE=1 SV=4	43	20	57	20	56.6	PHGDH	6.80863e+06	5.08068e+06	5.44484e+06	4.72122e+06	4.14719e+06	5.64325e+06	7.69243e+06	5.68034e+06	5.89653e+06	6.34327e+06	5.22936e+06	4.74967e+06	5.13257e+06	4.70983e+06	4.12463e+06	5.00606e+06	3.23028e+06	3.07084e+06
High	Master Protein	Q9H993	Damage-control phosphatase ARMT1 OS=Homo sapiens OX=9606 GN=ARMT1 PE=1 SV=1	33	11	22	11	51.1	ARMT1	1.30746e+06	1.07474e+06	1.00345e+06	720709	820813	1.1403e+06	1.41585e+06	1.05175e+06	1.29188e+06	762976	906008	976245	967569	990984	846700	1.09037e+06	704190	525631
High	Master Protein	Q8TEA8	D-aminoacyl-tRNA deacylase 1 OS=Homo sapiens OX=9606 GN=DTD1 PE=1 SV=2	8	2	3	2	23.4	DTD1	15307.2	20340.4	14301	22289.5	9557.99	12145.1	30542.4	18530.9	28674	41432.3	33091.4	18421.1	35211.4	20615.3	11614.2	47563.1	38990.7	31524.4
High	Master Protein	Q96EP5	DAZ-associated protein 1 OS=Homo sapiens OX=9606 GN=DAZAP1 PE=1 SV=1	12	3	9	3	43.4	DAZAP1	592851	412705	421724	389403	317452	344948	517218	418522	389049	411013	314998	348945	293663	388232	316486	328619	210814	190588
High	Master Protein	Q5BKZ1	DBIRD complex subunit ZNF326 OS=Homo sapiens OX=9606 GN=ZNF326 PE=1 SV=2	7	3	7	3	65.6	ZNF326	73609.2	50144.2	63203.2	57675.8	47128.7	63321.2	99166.8	74054.2	83676.4	93143.3	79290.3	79787.3	85530.4	64139.4	64468	75744.4	51173.6	58742.6
High	Master Protein	Q9UKG1	DCC-interacting protein 13-alpha OS=Homo sapiens OX=9606 GN=APPL1 PE=1 SV=1	5	2	3	2	79.6	APPL1	1049.66	942.154	1188.34	0	0	766.5	2486.45	677.741	1529.08	813.238	702.966	836.607	1067.28	1385.41	913.343	829.375	924.157	779.002
High	Master Protein	Q8NEU8	DCC-interacting protein 13-beta OS=Homo sapiens OX=9606 GN=APPL2 PE=1 SV=3	8	2	3	2	74.4	APPL2	6890.96	7315.39	5272.31	5228.73	7135.8	7207.4	15215.1	10097	11320.8	14005	12381.3	13004.4	17156.3	17701.1	17736.8	23410.9	19192.8	13850.7
High	Master Protein	Q96GG9	DCN1-like protein 1 OS=Homo sapiens OX=9606 GN=DCUN1D1 PE=1 SV=1	8	2	2	2	30.1	DCUN1D1	10246.8	11574.6	8583.74	12137.6	7296.18	9710.36	24678.3	16968	17006.5	18577.6	13122.3	11928.9	18345.6	14150.2	8410.93	22307.3	16273.3	13591.6
High	Master Protein	Q9BTE7	DCN1-like protein 5 OS=Homo sapiens OX=9606 GN=DCUN1D5 PE=1 SV=1	7	2	2	1	27.5	DCUN1D5	127142	106117	111323	102397	82027.2	89644.1	128900	90884.9	113666	125421	89440.2	100603	97089.6	88409.1	88263.3	101797	75500.6	69859.7
High	Master Protein	Q9H773	dCTP pyrophosphatase 1 OS=Homo sapiens OX=9606 GN=DCTPP1 PE=1 SV=1	14	2	3	2	18.7	DCTPP1	37867.1	14184.8	23880.5	32690.6	12930.6	13613.8	122843	41465.4	60782	86936.7	94184.2	34853.4	62581.9	41259.5	26637.2	71552	54085.3	46057
High	Master Protein	Q9Y4B6	DDB1- and CUL4-associated factor 1 OS=Homo sapiens OX=9606 GN=DCAF1 PE=1 SV=3	2	2	4	2	168.9	DCAF1	37856.4	29345.6	26716.2	43934.4	18725.2	26909.3	70794.6	46299.8	62299	75435.9	51553.4	46498.3	68821.1	36246.9	39438.8	62553.3	44683.6	42458.4
High	Master Protein	P61962	DDB1- and CUL4-associated factor 7 OS=Homo sapiens OX=9606 GN=DCAF7 PE=1 SV=1	18	6	10	6	38.9	DCAF7	234542	203220	203830	218368	163229	219053	445900	250413	353434	338733	323570	315583	483415	356718	332475	416934	336895	290442
High	Master Protein	P30046	D-dopachrome decarboxylase OS=Homo sapiens OX=9606 GN=DDT PE=1 SV=3	29	4	12	4	12.7	DDT	629943	438850	464649	386076	352948	422592	508074	371023	409909	356883	263487	244106	365184	351281	299986	333240	221165	194020
High	Master Protein	Q96HY6	DDRGK domain-containing protein 1 OS=Homo sapiens OX=9606 GN=DDRGK1 PE=1 SV=2	16	3	6	3	35.6	DDRGK1	25421.1	17991.6	23717.3	20778.5	15888.6	20749.1	37914.4	20234.8	24888.2	26023.9	23221.6	22296.7	33768.1	32325.5	29593.8	37647.8	26721.9	24196.1
High	Master Protein	Q86X76	Deaminated glutathione amidase OS=Homo sapiens OX=9606 GN=NIT1 PE=1 SV=2	10	3	4	3	35.9	NIT1	139745	99850.7	124706	107051	102378	112482	216130	129152	151861	175414	161092	141905	185315	151797	161024	229733	165186	130748
High	Master Protein	Q9UER7	Death domain-associated protein 6 OS=Homo sapiens OX=9606 GN=DAXX PE=1 SV=2	4	2	3	2	81.3	DAXX	28366.9	19328.8	17359.9	17446.2	17894.4	24083.7	32530	25823.7	20122.2	32249.7	23187.7	22508.1	20716.1	13798	17539.8	26991.7	14782.1	14637.6
High	Master Protein	Q9BUT1	Dehydrogenase/reductase SDR family member 6 OS=Homo sapiens OX=9606 GN=BDH2 PE=1 SV=2	26	5	10	5	26.7	BDH2	65372.1	41127.2	48533.5	35396.6	34563.1	50213.5	57333.8	41104	50757	49008.6	32134.3	52128.4	94637.8	88111.3	86010	108367	64454.9	65956
High	Master Protein	Q14739	Delta(14)-sterol reductase LBR OS=Homo sapiens OX=9606 GN=LBR PE=1 SV=2	16	9	12	9	70.7	LBR	429122	323901	381610	361318	324839	369599	951347	722151	725360	872627	712542	599118	916514	866437	732573	1.23386e+06	896224	740563
High	Master Protein	O76062	Delta(14)-sterol reductase TM7SF2 OS=Homo sapiens OX=9606 GN=TM7SF2 PE=1 SV=3	11	2	4	2	46.4	TM7SF2	34240.2	26447.2	27119.6	30200.2	21152.3	28404.5	53598.7	33828.2	43808.9	55967.4	46773.9	32579.5	40469.1	34003	26590.8	44042.4	34142.5	36442.6
High	Master Protein	Q15392	Delta(24)-sterol reductase OS=Homo sapiens OX=9606 GN=DHCR24 PE=1 SV=2	7	3	5	3	60.1	DHCR24	322943	237429	252631	227152	193368	251132	368603	253144	305944	307986	246804	237449	258078	204877	212898	213805	149564	117507
High	Master Protein	Q13011	Delta(3,5)-Delta(2,4)-dienoyl-CoA isomerase, mitochondrial OS=Homo sapiens OX=9606 GN=ECH1 PE=1 SV=2	30	9	19	9	35.8	ECH1	697578	523558	506882	429372	423792	499155	589885	420463	491076	539855	463155	515460	617278	678798	543270	809414	499572	451104
High	Master Protein	P30038	Delta-1-pyrroline-5-carboxylate dehydrogenase, mitochondrial OS=Homo sapiens OX=9606 GN=ALDH4A1 PE=1 SV=3	11	5	9	5	61.7	ALDH4A1	468947	342381	419095	374056	273495	377352	457445	294470	361608	347416	301562	267672	349372	285432	245348	385508	291462	256573
High	Master Protein	P54886	Delta-1-pyrroline-5-carboxylate synthase OS=Homo sapiens OX=9606 GN=ALDH18A1 PE=1 SV=2	17	12	24	12	87.2	ALDH18A1	485718	350554	451948	431218	361804	543012	1.44879e+06	953648	1.11108e+06	1.09e+06	1.08165e+06	961672	937734	893170	790145	971089	672249	590510
High	Master Protein	O43583	Density-regulated protein OS=Homo sapiens OX=9606 GN=DENR PE=1 SV=2	22	4	8	4	22.1	DENR	84754.8	50759.7	66683.1	100326	59867.7	52905.4	143763	67351.4	91371.1	115389	84420.1	81258.5	107094	66973.3	76383.8	114299	80295.4	93076.6
High	Master Protein	P27707	Deoxycytidine kinase OS=Homo sapiens OX=9606 GN=DCK PE=1 SV=1	8	2	3	2	30.5	DCK	58550.5	40711.3	39667.6	57777	43707	47466.3	105652	73839.9	84002.7	108907	105256	72852	100717	77890.7	71840.9	132024	79422.5	78100.2
High	Master Protein	P49366	Deoxyhypusine synthase OS=Homo sapiens OX=9606 GN=DHPS PE=1 SV=1	17	4	9	4	40.9	DHPS	181973	142912	142598	132888	110877	146130	264964	174769	203295	216153	161427	167305	200747	177979	164256	162807	134870	121929
High	Master Protein	Q9Y3Z3	Deoxynucleoside triphosphate triphosphohydrolase SAMHD1 OS=Homo sapiens OX=9606 GN=SAMHD1 PE=1 SV=2	15	7	11	7	72.2	SAMHD1	965376	717459	836306	626423	504931	617802	398667	262922	333726	385059	302657	255810	272273	225792	234802	310795	213524	193755
High	Master Protein	Q9Y315	Deoxyribose-phosphate aldolase OS=Homo sapiens OX=9606 GN=DERA PE=1 SV=2	37	9	17	9	35.2	DERA	372600	295682	319446	337070	253993	312912	705178	486114	523860	624201	513329	452681	485097	432991	348547	684599	470945	433542
High	Master Protein	P33316	Deoxyuridine 5'-triphosphate nucleotidohydrolase, mitochondrial OS=Homo sapiens OX=9606 GN=DUT PE=1 SV=4	29	6	11	6	26.5	DUT	240762	255369	210201	378281	143605	224453	603506	391145	415825	549138	411886	275610	261743	140077	111912	342123	244730	210563
High	Master Protein	Q8WVC6	Dephospho-CoA kinase domain-containing protein OS=Homo sapiens OX=9606 GN=DCAKD PE=1 SV=1	16	3	6	3	26.5	DCAKD	103022	96754.6	103374	133306	72687.4	108587	263894	170685	198092	218532	195173	144955	196658	128255	123187	253893	192292	162427
High	Master Protein	Q9BUN8	Derlin-1 OS=Homo sapiens OX=9606 GN=DERL1 PE=1 SV=1	16	4	5	4	28.8	DERL1	139943	95778.5	97031.1	82614.6	74923.9	86747.5	127102	98324.6	107306	100437	79490.4	85409.7	90819.4	99624.1	85455.2	114392	78205.1	81281
High	Master Protein	Q14126	Desmoglein-2 OS=Homo sapiens OX=9606 GN=DSG2 PE=1 SV=2	9	6	12	6	122.2	DSG2	104793	103604	119489	93911.9	70304.1	100670	141457	133171	146211	71105.3	51284.6	55651.2	95659.1	140877	110012	73854.2	51045.8	52040.5
High	Master Protein	P15924	Desmoplakin OS=Homo sapiens OX=9606 GN=DSP PE=1 SV=3	11	25	38	25	331.6	DSP	1.13191e+06	535953	657290	526614	452993	528158	1.24803e+06	1.09638e+06	1.10998e+06	759686	581979	644064	607821	832513	545504	323431	234755	234861
High	Master Protein	P60981	Destrin OS=Homo sapiens OX=9606 GN=DSTN PE=1 SV=3	31	5	22	3	18.5	DSTN	36224.7	55015.5	38401.8	103965	27189.5	43456.6	173962	110481	125241	105455	91248.2	63243.5	112040	39751.8	24221.9	87131	60883.2	54382.5
High	Master Protein	Q7L190	Developmental pluripotency-associated protein 4 OS=Homo sapiens OX=9606 GN=DPPA4 PE=1 SV=2	6	2	6	2	33.5	DPPA4	577834	470498	405134	326648	282387	343956	137892	76439	121977	101019	86256.9	91879.3	100583	73824.5	69979.8	70429.7	53616.1	51308.8
High	Master Protein	Q9Y295	Developmentally-regulated GTP-binding protein 1 OS=Homo sapiens OX=9606 GN=DRG1 PE=1 SV=1	39	10	22	10	40.5	DRG1	1.62737e+06	1.2601e+06	1.28692e+06	1.28127e+06	1.18305e+06	1.34097e+06	1.99401e+06	1.4396e+06	1.62698e+06	1.64526e+06	1.39514e+06	1.30189e+06	1.19959e+06	1.09165e+06	1.05644e+06	1.38938e+06	951582	931591
High	Master Protein	P55039	Developmentally-regulated GTP-binding protein 2 OS=Homo sapiens OX=9606 GN=DRG2 PE=1 SV=1	14	4	6	4	40.7	DRG2	288136	234113	234937	226474	193786	221564	347199	239808	302409	314612	243309	240366	269442	261051	251799	314099	233852	209765
High	Master Protein	Q9NR28	Diablo IAP-binding mitochondrial protein OS=Homo sapiens OX=9606 GN=DIABLO PE=1 SV=1	8	2	3	2	27.1	DIABLO	336003	141592	125430	124067	118000	197030	365080	197735	304395	101106	346152	198348	250994	283992	261776	322537	199769	108787
High	Master Protein	P00374	Dihydrofolate reductase OS=Homo sapiens OX=9606 GN=DHFR PE=1 SV=2	18	2	4	2	21.4	DHFR	47386.2	33580	32655.8	37860.9	34094.4	43604.9	59269	39948.1	51690.8	70191.5	45258.7	37641.1	34783.2	19883.7	26073.7	71295.9	53027.2	44821.5
High	Master Protein	P09622	Dihydrolipoyl dehydrogenase, mitochondrial OS=Homo sapiens OX=9606 GN=DLD PE=1 SV=2	18	8	18	8	54.1	DLD	1.43635e+06	1.149e+06	1.12033e+06	1.14051e+06	1.0466e+06	1.32058e+06	1.5122e+06	1.10798e+06	1.11579e+06	1.43325e+06	1.17192e+06	1.1619e+06	1.26948e+06	1.37774e+06	1.1608e+06	2.08422e+06	1.3554e+06	1.30419e+06
High	Master Protein	P10515	Dihydrolipoyllysine-residue acetyltransferase component of pyruvate dehydrogenase complex, mitochondrial OS=Homo sapiens OX=9606 GN=DLAT PE=1 SV=3	20	9	21	9	69	DLAT	522976	415264	476264	452291	331054	460422	880548	583589	660763	782386	609158	535839	599142	471342	434455	565335	384814	405426
High	Master Protein	P36957	Dihydrolipoyllysine-residue succinyltransferase component of 2-oxoglutarate dehydrogenase complex, mitochondrial OS=Homo sapiens OX=9606 GN=DLST PE=1 SV=4	16	6	10	6	48.7	DLST	720417	633392	628215	550049	455503	562277	878409	549328	580816	758122	582674	502272	630510	585741	499772	726669	498402	495620
High	Master Protein	P09417	Dihydropteridine reductase OS=Homo sapiens OX=9606 GN=QDPR PE=1 SV=2	22	4	11	4	25.8	QDPR	116382	100161	82317.1	90956.5	80728.7	82022	140472	84114.1	91790.9	118147	108353	88625.1	127523	120438	111812	156685	119372	106567
High	Master Protein	Q14194	Dihydropyrimidinase-related protein 1 OS=Homo sapiens OX=9606 GN=CRMP1 PE=1 SV=1	43	20	49	16	62.1	CRMP1	1.03896e+06	786905	685307	651619	819960	909265	1.22488e+06	743800	901358	1.12457e+06	1.28708e+06	1.23342e+06	1.46881e+06	1.46741e+06	1.42838e+06	2.22299e+06	1.30239e+06	998434
High	Master Protein	Q16555	Dihydropyrimidinase-related protein 2 OS=Homo sapiens OX=9606 GN=DPYSL2 PE=1 SV=1	60	25	100	20	62.3	DPYSL2	4.97437e+06	3.4499e+06	3.59143e+06	4.00637e+06	3.57069e+06	4.17126e+06	6.29249e+06	4.56541e+06	4.75819e+06	7.58319e+06	5.69806e+06	5.37576e+06	8.05515e+06	6.90522e+06	6.56762e+06	1.46252e+07	9.0122e+06	8.195e+06
High	Master Protein	Q14195	Dihydropyrimidinase-related protein 3 OS=Homo sapiens OX=9606 GN=DPYSL3 PE=1 SV=1	55	27	95	22	61.9	DPYSL3	6.21787e+06	4.35205e+06	4.41796e+06	4.52873e+06	3.9792e+06	5.07136e+06	4.4705e+06	3.22594e+06	3.79721e+06	6.15933e+06	4.74969e+06	5.12836e+06	3.58142e+06	2.68896e+06	2.74298e+06	7.18741e+06	4.68639e+06	4.38181e+06
High	Master Protein	O14531	Dihydropyrimidinase-related protein 4 OS=Homo sapiens OX=9606 GN=DPYSL4 PE=1 SV=2	10	5	7	5	61.8	DPYSL4	163129	123946	138041	141788	102913	139264	365649	252554	341911	497248	373503	327821	611655	512924	487544	972127	720067	598371
High	Master Protein	Q9BPU6	Dihydropyrimidinase-related protein 5 OS=Homo sapiens OX=9606 GN=DPYSL5 PE=1 SV=1	24	12	24	12	61.4	DPYSL5	298219	217295	270497	409412	318532	353381	1.25218e+06	937518	1.07002e+06	1.61217e+06	1.24028e+06	1.05513e+06	1.77536e+06	1.29302e+06	1.17052e+06	3.44984e+06	2.54072e+06	2.04721e+06
High	Master Protein	P53634	Dipeptidyl peptidase 1 OS=Homo sapiens OX=9606 GN=CTSC PE=1 SV=2	19	8	21	8	51.8	CTSC	1.5102e+06	762204	974849	880559	795564	1.0952e+06	537766	450356	434607	296278	297920	309941	285883	291735	277203	311476	216464	209296
High	Master Protein	Q9NY33	Dipeptidyl peptidase 3 OS=Homo sapiens OX=9606 GN=DPP3 PE=1 SV=2	40	21	51	21	82.5	DPP3	1.45177e+06	1.15499e+06	1.31751e+06	1.09288e+06	880308	1.09223e+06	2.09365e+06	1.46099e+06	1.63525e+06	1.84815e+06	1.50786e+06	1.33841e+06	1.38917e+06	1.25276e+06	1.17762e+06	1.82799e+06	1.38092e+06	1.1859e+06
High	Master Protein	Q8NFP7	Diphosphoinositol polyphosphate phosphohydrolase 3-alpha OS=Homo sapiens OX=9606 GN=NUDT10 PE=1 SV=1	13	2	2	1	18.5	NUDT10	107170	73679.5	81893.7	100472	64312	87908.4	126311	90868.5	106415	120587	113337	82867.5	123241	103442	79776.3	148549	98563.8	85284.6
High	Master Protein	P53602	Diphosphomevalonate decarboxylase OS=Homo sapiens OX=9606 GN=MVD PE=1 SV=1	6	2	4	2	43.4	MVD	106762	74419.1	76566.3	51708.1	65916.9	100156	128732	89391.7	81857.9	92095.9	77933.4	60061.6	99714.6	107822	79412.4	73954.6	65193.5	54831
High	Master Protein	O14672	Disintegrin and metalloproteinase domain-containing protein 10 OS=Homo sapiens OX=9606 GN=ADAM10 PE=1 SV=1	3	2	3	2	84.1	ADAM10	38645.2	31420.2	36797	24531.3	31426.9	32596.4	44620.2	31588.3	32384.2	40948.5	33309.4	30960.6	46182.7	42917.8	39916.2	49537	37607.3	31210.2
High	Master Protein	Q12959	Disks large homolog 1 OS=Homo sapiens OX=9606 GN=DLG1 PE=1 SV=2	3	3	3	3	100.4	DLG1	23619.6	22754.3	24831.9	13949.4	23175.6	23775.6	56797.4	34254.5	36632.1	11007.2	39298.6	42091.7	23812.3	37864.9	30140	34969.1	28034.1	21190.1
High	Master Protein	Q9Y2H0	Disks large-associated protein 4 OS=Homo sapiens OX=9606 GN=DLGAP4 PE=1 SV=3	5	5	8	5	107.9	DLGAP4	506482	429015	478148	492723	382028	519233	922530	660208	717286	871777	724950	622669	1.00175e+06	838231	674508	1.29309e+06	886723	779037
High	Master Protein	Q15398	Disks large-associated protein 5 OS=Homo sapiens OX=9606 GN=DLGAP5 PE=1 SV=2	3	2	4	2	95.1	DLGAP5	39463.9	25891	30040.8	44055.9	14981.9	30908.3	61974.7	33772.9	42881.2	52844	36200.8	29128.8	21594.1	11007.7	14251.4	36199.3	27606.6	20175.1
High	Master Protein	P26358	DNA (cytosine-5)-methyltransferase 1 OS=Homo sapiens OX=9606 GN=DNMT1 PE=1 SV=2	12	15	25	15	183.1	DNMT1	582160	445073	507759	557315	413022	507013	1.06738e+06	726941	835946	977697	783308	699384	556936	385563	410284	652652	497431	453583
High	Master Protein	Q9Y6K1	DNA (cytosine-5)-methyltransferase 3A OS=Homo sapiens OX=9606 GN=DNMT3A PE=1 SV=4	9	8	10	4	101.8	DNMT3A	45563.7	33348.9	35189.4	35041.3	26839.1	37547.1	37642.8	25193.9	27700.8	24466.9	25097.5	16688.9	15665.7	19037.7	16777.3	17809.9	15731.3	15242.5
High	Master Protein	Q9UBC3	DNA (cytosine-5)-methyltransferase 3B OS=Homo sapiens OX=9606 GN=DNMT3B PE=1 SV=1	21	17	33	13	95.7	DNMT3B	3.1941e+06	3.08411e+06	2.71537e+06	2.1816e+06	1.32204e+06	1.83684e+06	1.24173e+06	775613	999599	752990	683403	547787	498347	345172	314982	540816	387787	372562
High	Master Protein	Q16531	DNA damage-binding protein 1 OS=Homo sapiens OX=9606 GN=DDB1 PE=1 SV=1	31	33	61	33	126.9	DDB1	2.47119e+06	1.93203e+06	1.7781e+06	1.87889e+06	1.55285e+06	1.89037e+06	3.15251e+06	2.37971e+06	2.57269e+06	2.88236e+06	2.33488e+06	2.18126e+06	2.68293e+06	2.28135e+06	2.11498e+06	3.17526e+06	2.18922e+06	2.09499e+06
High	Master Protein	O00273	DNA fragmentation factor subunit alpha OS=Homo sapiens OX=9606 GN=DFFA PE=1 SV=1	16	5	10	5	36.5	DFFA	283298	220020	253411	264758	180187	221552	548178	343267	423740	424339	387017	333748	418567	313358	258396	455316	335607	296858
High	Master Protein	P18858	DNA ligase 1 OS=Homo sapiens OX=9606 GN=LIG1 PE=1 SV=1	10	5	10	5	101.7	LIG1	511745	398077	411704	419805	331062	458673	547750	378379	501704	508884	415686	317903	258612	214990	190518	401747	290521	246065
High	Master Protein	P49916	DNA ligase 3 OS=Homo sapiens OX=9606 GN=LIG3 PE=1 SV=2	14	14	25	14	112.8	LIG3	464580	344443	360383	375362	300453	368263	582128	438932	485447	531254	446336	416375	455264	379530	388087	503666	395235	354610
High	Master Protein	P40692	DNA mismatch repair protein Mlh1 OS=Homo sapiens OX=9606 GN=MLH1 PE=1 SV=1	8	4	4	4	84.5	MLH1	37749	26617.9	32158.1	28231.1	25435.8	29432.8	50326.5	36273	41458.8	49700.6	42437.6	34377.9	35163.7	28091.7	32933.3	41253.5	30535.2	29262.9
High	Master Protein	P43246	DNA mismatch repair protein Msh2 OS=Homo sapiens OX=9606 GN=MSH2 PE=1 SV=1	30	23	46	23	104.7	MSH2	1.85414e+06	1.45635e+06	1.49526e+06	1.30875e+06	1.11166e+06	1.44338e+06	2.35042e+06	1.61347e+06	1.98183e+06	2.21953e+06	1.77385e+06	1.6056e+06	1.59753e+06	1.28544e+06	1.20589e+06	1.98985e+06	1.37673e+06	1.29099e+06
High	Master Protein	P20585	DNA mismatch repair protein Msh3 OS=Homo sapiens OX=9606 GN=MSH3 PE=1 SV=4	1	2	5	1	127.3	MSH3	24301.6	28260.8	19998.2	35994	16960.5	21010.8	69234.3	41489.1	47337.5	60196.9	54565.1	34698.8	44572.5	25738.1	21117	64584.1	44083.6	39767.8
High	Master Protein	P52701	DNA mismatch repair protein Msh6 OS=Homo sapiens OX=9606 GN=MSH6 PE=1 SV=2	28	33	72	32	152.7	MSH6	3.41124e+06	2.63893e+06	2.52336e+06	2.55667e+06	2.14132e+06	2.48889e+06	4.45716e+06	2.97658e+06	3.49659e+06	3.46863e+06	3.31379e+06	2.84432e+06	3.01471e+06	2.37314e+06	2.31391e+06	3.48505e+06	2.33275e+06	2.11252e+06
High	Master Protein	P09884	DNA polymerase alpha catalytic subunit OS=Homo sapiens OX=9606 GN=POLA1 PE=1 SV=2	5	4	8	4	165.8	POLA1	43788.6	36929.9	41284.5	31777	32584.6	36908.1	74603.8	46521.1	48110	74307.8	55362.7	50065.2	33122.5	30708.6	25814.7	57009.8	35822.2	34691.4
High	Master Protein	P28340	DNA polymerase delta catalytic subunit OS=Homo sapiens OX=9606 GN=POLD1 PE=1 SV=2	15	13	22	12	123.6	POLD1	362734	262206	331213	289309	229239	292273	437523	270723	350925	408405	342019	325264	286679	250527	299912	383645	263841	269963
High	Master Protein	P49005	DNA polymerase delta subunit 2 OS=Homo sapiens OX=9606 GN=POLD2 PE=1 SV=1	16	5	10	5	51.3	POLD2	203060	174150	194816	199188	140558	177356	380261	240730	280924	268580	276044	248419	235139	199080	211279	340236	221590	195286
High	Master Protein	Q15054	DNA polymerase delta subunit 3 OS=Homo sapiens OX=9606 GN=POLD3 PE=1 SV=2	9	4	6	4	51.4	POLD3	34757.2	28964.4	30320.4	30544.2	23937.1	31916.2	78372	48465.4	52661.7	74229.2	61522.4	50050.5	51193.8	38586.4	32332.9	78811.5	42661.5	47152.2
High	Master Protein	Q07864	DNA polymerase epsilon catalytic subunit A OS=Homo sapiens OX=9606 GN=POLE PE=1 SV=5	1	2	4	2	261.4	POLE	102835	87389.7	81952	76345.7	76060.5	82927.4	126262	83899.9	86400	124900	97534.2	81753.1	68163.3	55352.2	48405.8	100844	69703.9	60362.3
High	Master Protein	P49643	DNA primase large subunit OS=Homo sapiens OX=9606 GN=PRIM2 PE=1 SV=2	14	6	8	6	58.8	PRIM2	40219.2	33211	39364.8	36105.2	26295.7	31977.6	80154.5	56487.6	65079.3	69938.9	62935.7	53818.3	36691.4	25359.3	25040.3	61570.6	40599.5	33277
High	Master Protein	P49642	DNA primase small subunit OS=Homo sapiens OX=9606 GN=PRIM1 PE=1 SV=1	19	8	10	8	49.9	PRIM1	135965	99850.1	106753	114892	96454	116793	176930	128614	155511	175959	127466	119356	92443.9	65907.9	78147.3	119507	81629.6	75017.3
High	Master Protein	Q01831	DNA repair protein complementing XP-C cells OS=Homo sapiens OX=9606 GN=XPC PE=1 SV=4	2	2	3	2	105.9	XPC	168669	132392	149324	112331	97185.1	124179	216086	156021	172910	148272	174078	158611	166561	166494	160201	208485	169967	123634
High	Master Protein	Q92878	DNA repair protein RAD50 OS=Homo sapiens OX=9606 GN=RAD50 PE=1 SV=1	11	14	21	14	153.8	RAD50	853146	623358	640747	586788	556194	647500	867331	580768	663583	708785	624285	583680	761167	688414	596828	895752	602635	574137
High	Master Protein	P18887	DNA repair protein XRCC1 OS=Homo sapiens OX=9606 GN=XRCC1 PE=1 SV=3	4	3	5	3	69.5	XRCC1	117721	84204.5	110059	73706.9	85005.5	102815	132664	101156	124934	125640	118758	131353	121834	94999.7	126124	146456	115910	117370
High	Master Protein	Q13426	DNA repair protein XRCC4 OS=Homo sapiens OX=9606 GN=XRCC4 PE=1 SV=2	10	3	5	3	38.3	XRCC4	90361.9	65168.4	61293.3	53185.9	50447.9	60756.4	97708.4	79392.5	98626.9	99727	78847.1	74846.2	81466	78513.1	68439	92895	60998.7	62399.1
High	Master Protein	Q9BRX5	DNA replication complex GINS protein PSF3 OS=Homo sapiens OX=9606 GN=GINS3 PE=1 SV=1	18	3	4	3	24.5	GINS3	113898	83823.1	75596.1	84839.2	71564.3	78115.9	134561	86349	89204.2	140580	120816	103252	65731.5	81007.1	85636.1	124982	108318	94124.8
High	Master Protein	Q9BRT9	DNA replication complex GINS protein SLD5 OS=Homo sapiens OX=9606 GN=GINS4 PE=1 SV=1	25	4	8	4	26	GINS4	380943	274407	317731	329882	219640	298681	616702	401349	457966	634893	516772	426403	357380	252782	263485	494852	391918	313511
High	Master Protein	P49736	DNA replication licensing factor MCM2 OS=Homo sapiens OX=9606 GN=MCM2 PE=1 SV=4	33	23	55	23	101.8	MCM2	2.44446e+06	1.89012e+06	1.9565e+06	1.65621e+06	1.59301e+06	1.98082e+06	2.73971e+06	2.03094e+06	2.2343e+06	2.42481e+06	2.09706e+06	1.99894e+06	1.65007e+06	1.32662e+06	1.44119e+06	2.50067e+06	1.62863e+06	1.52097e+06
High	Master Protein	P25205	DNA replication licensing factor MCM3 OS=Homo sapiens OX=9606 GN=MCM3 PE=1 SV=3	44	31	62	31	90.9	MCM3	2.73977e+06	2.3309e+06	2.12357e+06	2.05881e+06	1.85199e+06	2.13847e+06	2.96879e+06	2.13329e+06	2.58173e+06	2.94618e+06	2.24777e+06	2.25771e+06	1.80154e+06	1.64509e+06	1.52827e+06	2.76294e+06	1.84551e+06	1.67516e+06
High	Master Protein	P33991	DNA replication licensing factor MCM4 OS=Homo sapiens OX=9606 GN=MCM4 PE=1 SV=5	37	26	55	26	96.5	MCM4	3.36476e+06	2.40836e+06	2.61397e+06	2.24213e+06	2.20916e+06	2.6789e+06	3.67894e+06	2.55149e+06	2.93168e+06	3.48474e+06	2.87416e+06	2.62364e+06	2.19799e+06	1.74173e+06	1.92782e+06	3.25821e+06	2.13336e+06	1.93991e+06
High	Master Protein	P33992	DNA replication licensing factor MCM5 OS=Homo sapiens OX=9606 GN=MCM5 PE=1 SV=5	44	26	51	26	82.2	MCM5	1.6891e+06	1.29184e+06	1.27218e+06	1.356e+06	1.05355e+06	1.35388e+06	2.11074e+06	1.49195e+06	1.75717e+06	2.07947e+06	1.78689e+06	1.49983e+06	1.46482e+06	1.11527e+06	1.02599e+06	2.01885e+06	1.37776e+06	1.27531e+06
High	Master Protein	Q14566	DNA replication licensing factor MCM6 OS=Homo sapiens OX=9606 GN=MCM6 PE=1 SV=1	33	25	46	25	92.8	MCM6	1.47964e+06	1.32532e+06	1.19515e+06	1.81494e+06	956258	1.28379e+06	3.05618e+06	1.96637e+06	2.27465e+06	2.83128e+06	2.39134e+06	1.69698e+06	1.79597e+06	910134	951237	2.7132e+06	1.79694e+06	1.5244e+06
High	Master Protein	P33993	DNA replication licensing factor MCM7 OS=Homo sapiens OX=9606 GN=MCM7 PE=1 SV=4	44	27	44	27	81.3	MCM7	2.41906e+06	1.80547e+06	1.78053e+06	1.73352e+06	1.50288e+06	1.91908e+06	2.82568e+06	1.95774e+06	2.25926e+06	2.78615e+06	2.11208e+06	1.94048e+06	1.74292e+06	1.2781e+06	1.40361e+06	2.54576e+06	1.66487e+06	1.58171e+06
High	Master Protein	P11387	DNA topoisomerase 1 OS=Homo sapiens OX=9606 GN=TOP1 PE=1 SV=2	22	18	34	18	90.7	TOP1	2.06702e+06	1.72191e+06	1.79523e+06	1.82374e+06	1.60389e+06	1.95932e+06	2.80711e+06	1.9808e+06	2.73253e+06	2.19306e+06	2.09715e+06	2.02013e+06	1.49235e+06	1.2409e+06	1.36111e+06	1.8813e+06	1.57189e+06	1.40545e+06
High	Master Protein	P11388	DNA topoisomerase 2-alpha OS=Homo sapiens OX=9606 GN=TOP2A PE=1 SV=3	19	30	51	21	174.3	TOP2A	3.01578e+06	2.2699e+06	2.41384e+06	2.27125e+06	1.84781e+06	2.38404e+06	2.16612e+06	1.68698e+06	2.7059e+06	1.32479e+06	1.47849e+06	1.85942e+06	936027	781561	875929	1.22154e+06	1.07311e+06	904406
High	Master Protein	Q02880	DNA topoisomerase 2-beta OS=Homo sapiens OX=9606 GN=TOP2B PE=1 SV=3	19	28	55	19	183.2	TOP2B	1.1876e+06	922848	984843	971285	860518	995605	946268	860728	1.2279e+06	746528	917470	911106	712983	637385	760872	1.1484e+06	1.05271e+06	817490
High	Master Protein	P27695	DNA-(apurinic or apyrimidinic site) endonuclease OS=Homo sapiens OX=9606 GN=APEX1 PE=1 SV=2	56	17	32	17	35.5	APEX1	3.10598e+06	2.14663e+06	2.56031e+06	1.5799e+06	2.04372e+06	2.56706e+06	2.68765e+06	2.01965e+06	2.37171e+06	2.31082e+06	1.8399e+06	2.42227e+06	2.22871e+06	2.8448e+06	2.69578e+06	2.73216e+06	1.8334e+06	1.75165e+06
High	Master Protein	P78527	DNA-dependent protein kinase catalytic subunit OS=Homo sapiens OX=9606 GN=PRKDC PE=1 SV=3	33	134	282	134	468.8	PRKDC	1.60171e+07	1.26658e+07	1.21769e+07	1.17262e+07	1.02348e+07	1.26682e+07	2.42053e+07	1.69344e+07	1.80096e+07	2.0561e+07	1.79835e+07	1.67275e+07	1.72288e+07	1.52359e+07	1.34669e+07	2.02827e+07	1.35101e+07	1.14901e+07
High	Master Protein	O95602	DNA-directed RNA polymerase I subunit RPA1 OS=Homo sapiens OX=9606 GN=POLR1A PE=1 SV=2	2	2	5	2	194.7	POLR1A	51863	34227.5	38865.8	38463.9	32530.9	40715.2	76227	51230.2	59253.3	61126.4	50330.9	39862.7	36080.9	31127.5	33945.6	43281.9	28956.9	28055.2
High	Master Protein	P24928	DNA-directed RNA polymerase II subunit RPB1 OS=Homo sapiens OX=9606 GN=POLR2A PE=1 SV=2	5	8	12	8	217	POLR2A	466397	311897	345002	285023	270478	347174	422292	289436	343914	375092	315518	294236	313964	300395	318276	374200	273230	228050
High	Master Protein	P30876	DNA-directed RNA polymerase II subunit RPB2 OS=Homo sapiens OX=9606 GN=POLR2B PE=1 SV=1	10	9	15	9	133.8	POLR2B	471709	335265	406757	327139	281764	376565	584109	391308	438664	511044	419745	365525	342802	345576	338248	485889	338410	330935
High	Master Protein	P19387	DNA-directed RNA polymerase II subunit RPB3 OS=Homo sapiens OX=9606 GN=POLR2C PE=1 SV=2	16	3	6	3	31.4	POLR2C	299742	198515	238730	238914	186502	241261	340206	268632	290483	296697	275339	232775	256831	214440	235514	310356	231785	224796
High	Master Protein	P62487	DNA-directed RNA polymerase II subunit RPB7 OS=Homo sapiens OX=9606 GN=POLR2G PE=1 SV=1	23	3	6	3	19.3	POLR2G	330762	216503	226528	178648	207307	241002	308254	218698	254925	263932	227113	226182	193678	211907	203337	274468	214639	176261
High	Master Protein	O14802	DNA-directed RNA polymerase III subunit RPC1 OS=Homo sapiens OX=9606 GN=POLR3A PE=1 SV=2	3	3	5	3	155.5	POLR3A	77488.8	55875.7	71041.8	59362	49762.6	66200.4	103000	73435.6	82823.8	88353.3	74557	74194.3	76101	61417.9	69750.8	84750.9	62525.7	61506.8
High	Master Protein	Q9BUI4	DNA-directed RNA polymerase III subunit RPC3 OS=Homo sapiens OX=9606 GN=POLR3C PE=1 SV=1	7	2	4	2	60.6	POLR3C	11191.8	8000.22	9412.14	9388.86	6667.49	9281.43	12676.8	8541.98	9657.22	11577.4	8468.08	6541.43	8284.24	8088.12	7478.79	9277.23	7021.64	7211.39
High	Master Protein	P19388	DNA-directed RNA polymerases I, II, and III subunit RPABC1 OS=Homo sapiens OX=9606 GN=POLR2E PE=1 SV=4	24	4	4	4	24.5	POLR2E	132620	97395.3	107687	63326.7	88423.8	118041	117383	91388.4	116190	118645	92071.7	100361	94530.3	103641	110305	93641.3	73503.6	68246.9
High	Master Protein	P52434	DNA-directed RNA polymerases I, II, and III subunit RPABC3 OS=Homo sapiens OX=9606 GN=POLR2H PE=1 SV=4	18	2	4	2	17.1	POLR2H	158502	116171	118732	130850	82163.3	124600	231234	138487	151620	174393	159928	149899	156349	144603	121463	180122	129639	104611
High	Master Protein	P31689	DnaJ homolog subfamily A member 1 OS=Homo sapiens OX=9606 GN=DNAJA1 PE=1 SV=2	40	12	27	12	44.8	DNAJA1	1.27086e+06	1.07678e+06	1.11701e+06	1.08218e+06	926359	1.26682e+06	1.75262e+06	1.3514e+06	1.51008e+06	1.4893e+06	1.25502e+06	1.1635e+06	1.40895e+06	1.1467e+06	1.02904e+06	2.118e+06	1.31515e+06	1.13062e+06
High	Master Protein	O60884	DnaJ homolog subfamily A member 2 OS=Homo sapiens OX=9606 GN=DNAJA2 PE=1 SV=1	24	8	16	8	45.7	DNAJA2	1.07852e+06	984834	938611	1.23778e+06	713880	1.05555e+06	2.17787e+06	1.38624e+06	1.65156e+06	1.66166e+06	1.45282e+06	1.16329e+06	1.62709e+06	1.10121e+06	877809	1.91302e+06	1.32429e+06	1.17565e+06
High	Master Protein	P25685	DnaJ homolog subfamily B member 1 OS=Homo sapiens OX=9606 GN=DNAJB1 PE=1 SV=4	29	11	19	11	38	DNAJB1	1.57395e+06	1.28487e+06	1.35039e+06	1.48098e+06	986892	1.47091e+06	2.81656e+06	1.82191e+06	2.26647e+06	2.42907e+06	1.89905e+06	1.73805e+06	2.31433e+06	1.63718e+06	1.44831e+06	2.62747e+06	1.7721e+06	1.59696e+06
High	Master Protein	Q9UBS4	DnaJ homolog subfamily B member 11 OS=Homo sapiens OX=9606 GN=DNAJB11 PE=1 SV=1	23	8	12	8	40.5	DNAJB11	272937	205414	225774	222933	171473	264055	528077	322902	404619	454394	374416	328813	378730	326817	279928	411545	318756	298703
High	Master Protein	O75190	DnaJ homolog subfamily B member 6 OS=Homo sapiens OX=9606 GN=DNAJB6 PE=1 SV=2	16	4	6	4	36.1	DNAJB6	275122	250411	225376	181602	157266	209067	241792	168970	215557	209691	168573	167965	165407	120805	117313	160749	108579	93448.7
High	Master Protein	Q8IXB1	DnaJ homolog subfamily C member 10 OS=Homo sapiens OX=9606 GN=DNAJC10 PE=1 SV=2	12	7	13	7	91	DNAJC10	385246	331775	346802	395324	273531	374269	689580	457294	489419	593267	483546	437984	475593	349155	324819	584549	396687	403193
High	Master Protein	Q9NVH1	DnaJ homolog subfamily C member 11 OS=Homo sapiens OX=9606 GN=DNAJC11 PE=1 SV=2	6	3	3	3	63.2	DNAJC11	90443.4	66760.2	64716.7	64634.4	71153.6	72292.3	79274.8	56156.5	48502.5	69535.9	69892.1	63997.5	68278.8	54915.5	49872.5	65158.2	46122.4	41601.9
High	Master Protein	O75165	DnaJ homolog subfamily C member 13 OS=Homo sapiens OX=9606 GN=DNAJC13 PE=1 SV=5	3	5	7	5	254.3	DNAJC13	62204.5	40663.7	52803.6	45194.4	37205.9	44067.4	87534.7	53669.6	69136.1	73108.6	57840.3	50274.9	66774.7	63812.7	51672.3	77954	51791.3	50590.8
High	Master Protein	Q9Y2G8	DnaJ homolog subfamily C member 16 OS=Homo sapiens OX=9606 GN=DNAJC16 PE=2 SV=3	3	2	2	2	90.5	DNAJC16	22750.9	16464.7	18887.3	16264.9	14191	20112.4	28279.9	19588.3	21541.8	24359.8	20356.2	20809.1	16432.6	11312.9	13150.2	20809.1	13841.1	11427.8
High	Master Protein	Q9NVM6	DnaJ homolog subfamily C member 17 OS=Homo sapiens OX=9606 GN=DNAJC17 PE=1 SV=1	8	2	4	2	34.7	DNAJC17	175944	115715	139428	127811	102497	114461	186652	120729	146870	169734	121671	109317	167547	147439	134689	181770	122260	113623
High	Master Protein	Q99543	DnaJ homolog subfamily C member 2 OS=Homo sapiens OX=9606 GN=DNAJC2 PE=1 SV=4	6	3	6	3	72	DNAJC2	64660.9	61907.7	62687.6	76992	45079.4	59617.3	105205	76958.5	81914.8	96151.2	78351.7	61295.7	69641.3	50115	43672.7	76779.2	60933	48802.4
High	Master Protein	Q99615	DnaJ homolog subfamily C member 7 OS=Homo sapiens OX=9606 GN=DNAJC7 PE=1 SV=2	22	10	17	10	56.4	DNAJC7	571264	456618	487749	609827	410138	525663	1.14248e+06	727383	875493	1.01244e+06	825932	664412	693079	471249	427170	875359	618340	546414
High	Master Protein	O75937	DnaJ homolog subfamily C member 8 OS=Homo sapiens OX=9606 GN=DNAJC8 PE=1 SV=2	30	9	17	9	29.8	DNAJC8	873240	689088	727922	965354	561436	790227	1.95349e+06	1.19325e+06	1.40577e+06	1.70256e+06	1.46887e+06	1.17833e+06	1.21602e+06	876114	665227	1.52323e+06	1.05873e+06	965134
High	Master Protein	Q8WXX5	DnaJ homolog subfamily C member 9 OS=Homo sapiens OX=9606 GN=DNAJC9 PE=1 SV=1	33	7	13	7	29.9	DNAJC9	296343	233071	213302	253050	199847	245263	571018	381354	408583	565142	448624	404895	587001	425891	434548	804442	550530	469966
High	Master Protein	O60762	Dolichol-phosphate mannosyltransferase subunit 1 OS=Homo sapiens OX=9606 GN=DPM1 PE=1 SV=1	17	4	10	4	29.6	DPM1	143802	113466	110928	102324	90500.4	127792	227486	169459	158522	192278	145463	134392	167013	144858	125103	201979	150102	127838
High	Master Protein	P39656	Dolichyl-diphosphooligosaccharide--protein glycosyltransferase 48 kDa subunit OS=Homo sapiens OX=9606 GN=DDOST PE=1 SV=4	32	12	27	12	50.8	DDOST	1.68572e+06	1.32925e+06	1.26499e+06	1.18422e+06	1.07535e+06	1.32537e+06	2.50368e+06	1.74712e+06	1.99652e+06	1.78539e+06	1.4884e+06	1.50424e+06	1.92202e+06	1.82563e+06	1.45921e+06	1.9805e+06	1.31918e+06	1.12207e+06
High	Master Protein	P04843	Dolichyl-diphosphooligosaccharide--protein glycosyltransferase subunit 1 OS=Homo sapiens OX=9606 GN=RPN1 PE=1 SV=1	45	27	53	27	68.5	RPN1	2.35988e+06	2.06671e+06	1.80661e+06	2.38991e+06	1.43895e+06	2.14054e+06	5.21894e+06	3.35647e+06	3.68199e+06	3.10168e+06	3.28616e+06	2.57671e+06	3.8611e+06	2.87162e+06	2.14252e+06	4.0633e+06	2.7059e+06	2.05976e+06
High	Master Protein	P04844	Dolichyl-diphosphooligosaccharide--protein glycosyltransferase subunit 2 OS=Homo sapiens OX=9606 GN=RPN2 PE=1 SV=3	33	14	33	14	69.2	RPN2	925782	792466	761181	887103	600716	785839	1.84312e+06	1.16444e+06	1.36345e+06	1.46064e+06	1.11606e+06	1.04876e+06	1.31258e+06	1.17986e+06	820878	1.36256e+06	876324	810167
High	Master Protein	P61803	Dolichyl-diphosphooligosaccharide--protein glycosyltransferase subunit DAD1 OS=Homo sapiens OX=9606 GN=DAD1 PE=1 SV=3	19	2	4	2	12.5	DAD1	49439.8	33125.5	38605.5	25671.9	22814.5	19254.3	72713.5	39075.5	34706.5	60151.7	28673.7	23770	48363.7	42073.4	29635.6	43028.7	26132.3	35196.3
High	Master Protein	P46977	Dolichyl-diphosphooligosaccharide--protein glycosyltransferase subunit STT3A OS=Homo sapiens OX=9606 GN=STT3A PE=1 SV=2	16	11	18	10	80.5	STT3A	688860	540160	507210	484890	421857	557742	975593	630406	792408	717283	657111	566138	716298	610366	505539	721851	513773	415870
High	Master Protein	Q8TCJ2	Dolichyl-diphosphooligosaccharide--protein glycosyltransferase subunit STT3B OS=Homo sapiens OX=9606 GN=STT3B PE=1 SV=1	11	10	16	9	93.6	STT3B	462096	358107	337947	361493	308829	405408	1.01704e+06	710783	782008	752691	561919	513420	755115	657550	538032	747502	500149	473795
High	Master Protein	P49959	Double-strand break repair protein MRE11 OS=Homo sapiens OX=9606 GN=MRE11 PE=1 SV=3	17	9	16	9	80.5	MRE11	262956	216188	215072	247600	170497	229778	378689	247290	289314	306648	259677	206367	333161	227466	208718	391412	238146	263109
High	Master Protein	O60216	Double-strand-break repair protein rad21 homolog OS=Homo sapiens OX=9606 GN=RAD21 PE=1 SV=2	13	6	9	6	71.6	RAD21	102470	74782.7	77848	66972.2	58742.8	81780.8	130317	90885.2	100862	126217	98112.7	90708.5	117045	91125.3	96795.4	124536	82653.7	79324.7
High	Master Protein	O95793	Double-stranded RNA-binding protein Staufen homolog 1 OS=Homo sapiens OX=9606 GN=STAU1 PE=1 SV=2	18	9	16	9	63.1	STAU1	176793	138627	148776	189019	123665	139518	335229	183544	247280	288648	237883	151432	170390	128884	102164	215115	142137	153671
High	Master Protein	P55265	Double-stranded RNA-specific adenosine deaminase OS=Homo sapiens OX=9606 GN=ADAR PE=1 SV=4	17	19	35	19	136	ADAR	1.7138e+06	1.35541e+06	1.17847e+06	1.1412e+06	1.03183e+06	1.26692e+06	1.66334e+06	1.16328e+06	1.4704e+06	1.08513e+06	1.18951e+06	1.05032e+06	1.31179e+06	1.11809e+06	1.0674e+06	1.34514e+06	952165	835522
High	Master Protein	Q16643	Drebrin OS=Homo sapiens OX=9606 GN=DBN1 PE=1 SV=4	47	20	44	20	71.4	DBN1	598017	504730	553271	648650	510621	619108	1.13245e+06	736416	868872	1.16337e+06	887852	724277	970498	654172	681094	1.23485e+06	881384	838956
High	Master Protein	Q9UJU6	Drebrin-like protein OS=Homo sapiens OX=9606 GN=DBNL PE=1 SV=1	19	5	12	5	48.2	DBNL	134681	94656.6	95100.1	97052.3	87953	104693	262054	188561	210393	226876	174682	153147	237605	236011	183484	288073	225898	169845
High	Master Protein	Q02750	Dual specificity mitogen-activated protein kinase kinase 1 OS=Homo sapiens OX=9606 GN=MAP2K1 PE=1 SV=2	22	7	12	3	43.4	MAP2K1	116425	102786	70966.7	90695.5	99004.4	99452.6	142268	101466	143115	127107	102485	97534.1	123455	106049	100216	145336	103197	77872.9
High	Master Protein	P36507	Dual specificity mitogen-activated protein kinase kinase 2 OS=Homo sapiens OX=9606 GN=MAP2K2 PE=1 SV=1	24	8	14	4	44.4	MAP2K2	449917	326980	364219	334530	272452	391350	686747	496393	530004	593318	486481	437756	576296	488105	461754	703375	493769	438360
High	Master Protein	P46734	Dual specificity mitogen-activated protein kinase kinase 3 OS=Homo sapiens OX=9606 GN=MAP2K3 PE=1 SV=2	11	4	8	1	39.3	MAP2K3	18687.4	15708.2	18773.2	14288.8	11658.2	21001.9	22030.6	14289.5	17915.9	21003.5	19029	15330.3	12774.1	15681.3	14007.4	25107.7	14252	9481.71
High	Master Protein	P45985	Dual specificity mitogen-activated protein kinase kinase 4 OS=Homo sapiens OX=9606 GN=MAP2K4 PE=1 SV=1	18	6	10	6	44.3	MAP2K4	184226	138014	156940	151206	119907	152983	267504	185241	237246	250128	209614	192401	284633	262088	208016	335760	246574	226749
High	Master Protein	P52564	Dual specificity mitogen-activated protein kinase kinase 6 OS=Homo sapiens OX=9606 GN=MAP2K6 PE=1 SV=1	22	7	16	4	37.5	MAP2K6	354802	291204	333680	278170	226314	276614	618453	345171	459912	895975	654309	612696	561432	508759	467949	759603	557472	512976
High	Master Protein	P51452	Dual specificity protein phosphatase 3 OS=Homo sapiens OX=9606 GN=DUSP3 PE=1 SV=1	14	2	4	2	20.5	DUSP3	108677	82910.1	87270.8	73237.2	55573.4	67923	130906	95807.2	93445.6	80607	80453.3	69594.6	164588	158932	146334	201874	144398	120456
High	Master Protein	Q14203	Dynactin subunit 1 OS=Homo sapiens OX=9606 GN=DCTN1 PE=1 SV=3	15	15	23	15	141.6	DCTN1	394694	333102	336423	372368	252231	347909	800022	547752	580446	807425	636817	506634	746556	591277	531020	962464	698201	673746
High	Master Protein	Q13561	Dynactin subunit 2 OS=Homo sapiens OX=9606 GN=DCTN2 PE=1 SV=4	31	11	23	11	44.2	DCTN2	635752	502184	545924	518778	490243	597133	991333	738772	776456	939813	806220	686165	1.04076e+06	889851	865525	1.36727e+06	911963	803272
High	Master Protein	O75935	Dynactin subunit 3 OS=Homo sapiens OX=9606 GN=DCTN3 PE=1 SV=1	19	4	7	4	21.1	DCTN3	213331	184337	224881	250502	177645	220335	461293	348784	362963	491004	376394	343402	518384	440418	414583	611669	403749	424781
High	Master Protein	Q9UJW0	Dynactin subunit 4 OS=Homo sapiens OX=9606 GN=DCTN4 PE=1 SV=1	26	8	11	8	52.3	DCTN4	184260	150379	146587	184931	117744	161428	381953	244949	294374	347757	277593	250846	397424	269354	242111	446160	345266	308654
High	Master Protein	O00429	Dynamin-1-like protein OS=Homo sapiens OX=9606 GN=DNM1L PE=1 SV=2	34	16	34	16	81.8	DNM1L	637146	524927	551373	574907	405979	569629	1.22338e+06	759193	892336	1.00496e+06	840513	799847	851128	737620	599529	957767	683601	625030
High	Master Protein	P50570	Dynamin-2 OS=Homo sapiens OX=9606 GN=DNM2 PE=1 SV=2	17	13	26	13	98	DNM2	457744	403389	359650	458399	288936	392534	805722	472144	624245	660598	593722	453480	594319	428299	368436	610105	447742	387080
High	Master Protein	O60313	Dynamin-like 120 kDa protein, mitochondrial OS=Homo sapiens OX=9606 GN=OPA1 PE=1 SV=3	4	4	8	4	111.6	OPA1	299710	221536	267257	259570	192341	254106	424831	269682	316502	363942	323734	284643	356854	291389	280340	361326	254990	259774
High	Master Protein	Q86Y56	Dynein axonemal assembly factor 5 OS=Homo sapiens OX=9606 GN=DNAAF5 PE=1 SV=4	12	8	10	8	93.5	DNAAF5	114974	79617.9	87738.9	73906.8	70101	91549	161387	110987	121525	123222	112417	94784.9	104735	89214.2	81039.5	123823	81759.7	83799.1
High	Master Protein	P63167	Dynein light chain 1, cytoplasmic OS=Homo sapiens OX=9606 GN=DYNLL1 PE=1 SV=1	27	3	4	2	10.4	DYNLL1	867339	335414	693591	243991	363236	506857	424874	289493	333452	367553	269111	397049	305757	623010	593162	341357	229284	211447
High	Master Protein	Q96FJ2	Dynein light chain 2, cytoplasmic OS=Homo sapiens OX=9606 GN=DYNLL2 PE=1 SV=1	26	3	5	2	10.3	DYNLL2	296496	152358	201230	155897	136045	151082	406389	236535	241595	363292	274784	186911	326058	292601	286522	397768	267139	233777
High	Master Protein	Q9NP97	Dynein light chain roadblock-type 1 OS=Homo sapiens OX=9606 GN=DYNLRB1 PE=1 SV=3	29	2	3	2	10.9	DYNLRB1	74374.9	49753.4	59229.5	49753.4	35700	61923.2	108452	62124.8	75456.8	113125	76154.5	59324.8	101109	95508.7	84100.1	106448	80716.7	60443.7
High	Master Protein	P63172	Dynein light chain Tctex-type 1 OS=Homo sapiens OX=9606 GN=DYNLT1 PE=1 SV=1	30	2	6	2	12.4	DYNLT1	122242	84303.6	104689	70784.1	74653	86699.7	126248	96404.2	121921	146951	121974	122890	151332	101003	114092	133704	107358	92624.6
High	Master Protein	Q14118	Dystroglycan 1 OS=Homo sapiens OX=9606 GN=DAG1 PE=1 SV=2	4	4	5	4	97.4	DAG1	120980	103195	105361	146229	69524.7	91502.3	194895	129341	139321	160501	111518	80871.3	124550	107960	65918.3	239805	173977	135076
High	Master Protein	P49792	E3 SUMO-protein ligase RanBP2 OS=Homo sapiens OX=9606 GN=RANBP2 PE=1 SV=2	13	30	52	30	358	RANBP2	1.23852e+06	905923	954966	1.09858e+06	697174	906583	1.97158e+06	1.36984e+06	1.48608e+06	1.67471e+06	1.4076e+06	1.21884e+06	1.36337e+06	1.03487e+06	924981	1.40625e+06	1.04597e+06	949214
High	Master Protein	O96006	E3 SUMO-protein ligase ZBED1 OS=Homo sapiens OX=9606 GN=ZBED1 PE=1 SV=1	3	2	2	2	78.1	ZBED1	72472.8	55324.2	53514.6	41881	42656.5	37744.6	83435.3	63855.5	69123.4	73679.5	67184.1	63279.5	72563.5	59992.3	57206.2	68724.2	49382.7	45693.2
High	Master Protein	Q5VTR2	E3 ubiquitin-protein ligase BRE1A OS=Homo sapiens OX=9606 GN=RNF20 PE=1 SV=2	5	5	8	3	113.6	RNF20	51000.2	31667.7	40764.5	39983.5	34370.6	41986.3	59430.1	41128.6	54531.2	58946	51549.6	45026.7	41920.2	31902.1	33914.5	49529.3	39433	26734.7
High	Master Protein	O75150	E3 ubiquitin-protein ligase BRE1B OS=Homo sapiens OX=9606 GN=RNF40 PE=1 SV=5	3	3	5	1	113.6	RNF40	75284.2	83131.6	45338.5	48420.5	37782.1	42259.9	132377	80214.7	84799.7	102966	65270.7	73105.8	99605.2	62091.5	80899	77614.4	80416.7	90981.3
High	Master Protein	P22681	E3 ubiquitin-protein ligase CBL OS=Homo sapiens OX=9606 GN=CBL PE=1 SV=2	7	5	7	5	99.6	CBL	23289.3	18082.5	19057.2	16797.6	15246.1	17631.2	18088.5	10669.9	19165	18798.8	11103.7	14583.1	15881.7	18312.6	16966.8	23584	17120.9	13050.9
High	Master Protein	Q7Z6Z7	E3 ubiquitin-protein ligase HUWE1 OS=Homo sapiens OX=9606 GN=HUWE1 PE=1 SV=3	13	43	76	43	481.6	HUWE1	1.9257e+06	1.50394e+06	1.65174e+06	1.42297e+06	1.23504e+06	1.43544e+06	2.67348e+06	1.91907e+06	2.12377e+06	2.2797e+06	1.93443e+06	1.86332e+06	2.15933e+06	1.94938e+06	1.71609e+06	2.44661e+06	1.81291e+06	1.5627e+06
High	Master Protein	Q96PU5	E3 ubiquitin-protein ligase NEDD4-like OS=Homo sapiens OX=9606 GN=NEDD4L PE=1 SV=2	2	2	2	2	111.9	NEDD4L	45712.8	38963.6	34529.9	37674.6	26578.6	39841.1	32246	25273	33285.6	38248.7	27737.2	24480	31820.1	27876.8	28759.8	73279.5	40659.4	40686.5
High	Master Protein	Q99496	E3 ubiquitin-protein ligase RING2 OS=Homo sapiens OX=9606 GN=RNF2 PE=1 SV=1	9	2	7	2	37.6	RNF2	106486	68374.8	63888.6	93260	71823.3	69315.7	167970	84310.6	125518	116754	123077	93881.8	110928	103220	106679	136162	90696.3	73809.7
High	Master Protein	Q9UPN9	E3 ubiquitin-protein ligase TRIM33 OS=Homo sapiens OX=9606 GN=TRIM33 PE=1 SV=3	4	4	8	3	122.5	TRIM33	87252.8	73547.4	68065.4	92493.6	49491.1	75674	163456	100706	120195	152639	128516	94404.1	96171.4	64067.7	68584.1	113908	86521.3	81259.1
High	Master Protein	Q2Q1W2	E3 ubiquitin-protein ligase TRIM71 OS=Homo sapiens OX=9606 GN=TRIM71 PE=1 SV=1	25	15	28	15	93.3	TRIM71	1.05413e+06	815659	824876	669108	642351	802169	944664	670247	816409	728357	578105	564477	459539	395145	399654	494714	369429	349723
High	Master Protein	Q14669	E3 ubiquitin-protein ligase TRIP12 OS=Homo sapiens OX=9606 GN=TRIP12 PE=1 SV=1	5	7	13	7	220.3	TRIP12	135423	93874.9	119498	93994.5	72916.7	95928.5	160799	117211	116721	131985	118591	92965.4	147247	125950	120672	184428	126163	116595
High	Master Protein	Q5T4S7	E3 ubiquitin-protein ligase UBR4 OS=Homo sapiens OX=9606 GN=UBR4 PE=1 SV=1	10	36	62	36	573.5	UBR4	1.00061e+06	803481	836038	760798	638754	798967	1.02199e+06	682063	808064	840842	696401	624210	672112	674722	604396	780339	538155	543690
High	Master Protein	O95071	E3 ubiquitin-protein ligase UBR5 OS=Homo sapiens OX=9606 GN=UBR5 PE=1 SV=2	6	10	16	10	309.2	UBR5	295277	205998	211658	177150	169850	203653	291080	205421	228920	256075	224002	194549	215009	194435	191626	220675	167492	157549
High	Master Protein	Q96T88	E3 ubiquitin-protein ligase UHRF1 OS=Homo sapiens OX=9606 GN=UHRF1 PE=1 SV=1	10	6	10	6	89.8	UHRF1	162892	100494	155904	158285	136093	152857	325020	193099	234884	336559	235550	229996	187324	137736	181793	239184	177895	199556
High	Master Protein	O94874	E3 UFM1-protein ligase 1 OS=Homo sapiens OX=9606 GN=UFL1 PE=1 SV=2	7	5	8	5	89.5	UFL1	286791	247447	285143	249971	202443	265992	412011	279936	343484	344801	304697	284729	439018	415042	361392	447194	328009	274830
High	Master Protein	O00423	Echinoderm microtubule-associated protein-like 1 OS=Homo sapiens OX=9606 GN=EML1 PE=1 SV=3	3	2	2	2	89.8	EML1	15008.8	12687.9	15232.3	21198	11359.7	15576.5	46385.3	25313.9	35197.7	43163.4	39802.8	31118.5	38636.4	22418.7	19828.5	59777.1	45615.8	38928
High	Master Protein	Q9HC35	Echinoderm microtubule-associated protein-like 4 OS=Homo sapiens OX=9606 GN=EML4 PE=1 SV=3	16	15	23	15	108.8	EML4	576848	465542	477109	538677	344436	491881	1.13279e+06	726279	860564	897263	770307	644388	722385	530319	478434	758646	573714	569600
High	Master Protein	Q96C19	EF-hand domain-containing protein D2 OS=Homo sapiens OX=9606 GN=EFHD2 PE=1 SV=1	21	5	7	5	26.7	EFHD2	161673	148021	135485	178201	114734	140053	245062	157403	172481	255777	196865	139486	201595	169811	125529	361681	266426	260748
High	Master Protein	Q9H4M9	EH domain-containing protein 1 OS=Homo sapiens OX=9606 GN=EHD1 PE=1 SV=2	13	6	10	4	60.6	EHD1	331067	274008	342778	370294	240501	301441	441987	295003	417129	399538	326216	286917	464462	344263	293552	524778	358249	340306
High	Master Protein	Q9H223	EH domain-containing protein 4 OS=Homo sapiens OX=9606 GN=EHD4 PE=1 SV=1	11	5	9	3	61.1	EHD4	57328.9	48999.7	47688.9	63182.5	31822.9	48448.4	45174.4	33476.1	38722.4	31108.4	31034.7	23518.8	25202.6	27599.6	21387.8	26624.8	19249	18811.5
High	Master Protein	Q92616	eIF-2-alpha kinase activator GCN1 OS=Homo sapiens OX=9606 GN=GCN1 PE=1 SV=7	23	48	81	48	292.5	GCN1	3.08463e+06	2.35796e+06	2.56604e+06	2.11828e+06	1.82659e+06	2.36014e+06	3.42534e+06	2.35933e+06	2.79579e+06	2.64282e+06	2.26604e+06	2.13615e+06	2.32742e+06	1.90689e+06	1.80944e+06	2.42458e+06	1.73879e+06	1.50002e+06
High	Master Protein	Q9Y6E2	eIF5-mimic protein 1 OS=Homo sapiens OX=9606 GN=BZW2 PE=1 SV=1	36	15	22	13	48.1	BZW2	921702	751494	746640	786370	550734	756973	1.61316e+06	1.0885e+06	1.27148e+06	1.38783e+06	1.14403e+06	989365	1.28178e+06	1.09927e+06	987166	1.21152e+06	899765	794424
High	Master Protein	Q7L1Q6	eIF5-mimic protein 2 OS=Homo sapiens OX=9606 GN=BZW1 PE=1 SV=1	36	13	26	11	48	BZW1	621924	486784	500916	539483	424516	554183	1.13893e+06	922127	1.00625e+06	1.06922e+06	790235	775551	833665	733546	661400	1.21016e+06	757222	681648
High	Master Protein	Q9Y3C4	EKC/KEOPS complex subunit TPRKB OS=Homo sapiens OX=9606 GN=TPRKB PE=1 SV=1	20	2	4	2	19.6	TPRKB	25956.9	19613.9	20163.4	19717	13872.8	21344.6	38893.4	26563.6	30944	37449.2	25562.2	24699.4	27459.4	24091.8	20491.3	34921.9	27454.2	25235.6
High	Master Protein	Q15717	ELAV-like protein 1 OS=Homo sapiens OX=9606 GN=ELAVL1 PE=1 SV=2	36	10	24	10	36.1	ELAVL1	1.39102e+06	971317	943803	878937	847598	987537	2.01019e+06	1.48376e+06	1.68268e+06	2.03866e+06	1.62878e+06	1.49938e+06	1.64646e+06	1.85902e+06	1.47557e+06	2.02329e+06	1.36727e+06	1.2462e+06
High	Master Protein	P26378	ELAV-like protein 4 OS=Homo sapiens OX=9606 GN=ELAVL4 PE=1 SV=3	7	2	3	2	42.4	ELAVL4	5427.36	5286.02	2785.3	3573.82	1799.31	3326.45	18653.6	9058.42	13496.8	18163.4	12175.5	8484.15	46979.9	27829.7	19912.8	33176.6	26454.6	24644.6
High	Master Protein	O75746	Electrogenic aspartate/glutamate antiporter SLC25A12, mitochondrial OS=Homo sapiens OX=9606 GN=SLC25A12 PE=1 SV=2	10	7	11	2	74.7	SLC25A12	11079.4	6733.17	9016.59	7082.66	7230.88	7290.7	8010.9	5854.34	5202.47	6310.73	3979.41	4494.07	9487.4	8487.6	7599.7	12311.3	8050.61	7183.09
High	Master Protein	Q9UJS0	Electrogenic aspartate/glutamate antiporter SLC25A13, mitochondrial OS=Homo sapiens OX=9606 GN=SLC25A13 PE=1 SV=2	32	16	34	11	74.1	SLC25A13	1.6353e+06	1.26363e+06	1.38507e+06	1.41346e+06	1.18764e+06	1.61401e+06	2.2269e+06	1.55301e+06	1.82597e+06	1.70217e+06	1.27421e+06	1.2562e+06	1.5792e+06	1.45849e+06	1.32272e+06	1.75811e+06	1.25817e+06	1.07358e+06
High	Master Protein	P13804	Electron transfer flavoprotein subunit alpha, mitochondrial OS=Homo sapiens OX=9606 GN=ETFA PE=1 SV=1	27	6	15	6	35.1	ETFA	509375	386113	509862	466913	352020	444937	747511	463947	556989	596484	540831	462950	652792	628368	509692	753482	583214	516662
High	Master Protein	P38117	Electron transfer flavoprotein subunit beta OS=Homo sapiens OX=9606 GN=ETFB PE=1 SV=3	25	8	16	8	27.8	ETFB	165026	132129	143220	147196	108760	150233	234672	153360	159577	199125	157607	140809	211918	195436	159726	242393	179480	160934
High	Master Protein	Q8IZ81	ELMO domain-containing protein 2 OS=Homo sapiens OX=9606 GN=ELMOD2 PE=1 SV=1	17	5	7	5	34.9	ELMOD2	92993	94422	90898.5	120951	91504.7	106198	230651	197317	222932	258134	239813	181569	244248	176118	178445	326197	262552	227321
High	Master Protein	P68104	Elongation factor 1-alpha 1 OS=Homo sapiens OX=9606 GN=EEF1A1 PE=1 SV=1	65	32	221	32	50.1	EEF1A1	4.25652e+07	3.2757e+07	3.11078e+07	2.86461e+07	2.56455e+07	3.4691e+07	5.39487e+07	3.80322e+07	4.80497e+07	4.2502e+07	3.52186e+07	3.31267e+07	4.04705e+07	3.95177e+07	3.52373e+07	4.84775e+07	3.25176e+07	2.95773e+07
High	Master Protein	P24534	Elongation factor 1-beta OS=Homo sapiens OX=9606 GN=EEF1B2 PE=1 SV=3	35	9	36	8	24.7	EEF1B2	1.99455e+06	1.15762e+06	1.48037e+06	1.38938e+06	1.1832e+06	1.49953e+06	2.16257e+06	1.46733e+06	1.62182e+06	1.79701e+06	1.3771e+06	1.37639e+06	1.46063e+06	1.59114e+06	1.253e+06	1.30629e+06	1.05852e+06	872212
High	Master Protein	P29692	Elongation factor 1-delta OS=Homo sapiens OX=9606 GN=EEF1D PE=1 SV=5	24	7	17	6	31.1	EEF1D	583084	472461	457873	525754	411867	554307	1.12912e+06	799192	845090	1.05257e+06	821179	641438	743404	634359	558723	1.00681e+06	702262	573529
High	Master Protein	P26641	Elongation factor 1-gamma OS=Homo sapiens OX=9606 GN=EEF1G PE=1 SV=3	58	25	57	25	50.1	EEF1G	5.22928e+06	4.18952e+06	4.16111e+06	4.38255e+06	3.38531e+06	4.4563e+06	8.46849e+06	5.32338e+06	5.81787e+06	6.90098e+06	5.37345e+06	4.58493e+06	5.45003e+06	4.26292e+06	3.71703e+06	6.41561e+06	4.5072e+06	3.58533e+06
High	Master Protein	P13639	Elongation factor 2 OS=Homo sapiens OX=9606 GN=EEF2 PE=1 SV=4	63	49	164	48	95.3	EEF2	1.51908e+07	1.12311e+07	1.12544e+07	1.1985e+07	8.63852e+06	1.1879e+07	2.03533e+07	1.52021e+07	1.59672e+07	1.6764e+07	1.32288e+07	1.20767e+07	1.41986e+07	1.12045e+07	1.00708e+07	1.57574e+07	1.00237e+07	9.0921e+06
High	Master Protein	Q96RP9	Elongation factor G, mitochondrial OS=Homo sapiens OX=9606 GN=GFM1 PE=1 SV=2	11	5	9	5	83.4	GFM1	27676.4	25140.1	25131.4	39484.7	16997.8	31293.6	70501.7	43268.2	49169.7	50906.7	44199.8	32315.2	48984.4	26909.9	22262.8	58921.4	38114.3	30939
High	Master Protein	P43897	Elongation factor Ts, mitochondrial OS=Homo sapiens OX=9606 GN=TSFM PE=1 SV=2	14	2	3	2	35.4	TSFM	47495.1	43470	54516	74427	39370.6	51733	124289	101770	101456	110213	95040.4	52430.4	109603	48185.1	58948.8	113560	79467.4	77248.5
High	Master Protein	P49411	Elongation factor Tu, mitochondrial OS=Homo sapiens OX=9606 GN=TUFM PE=1 SV=2	34	14	32	14	49.5		1.62275e+06	1.36136e+06	1.54756e+06	1.34098e+06	1.04134e+06	1.38989e+06	2.45825e+06	1.75544e+06	1.9684e+06	2.12862e+06	1.69573e+06	1.64707e+06	1.94452e+06	1.7349e+06	1.40877e+06	2.30768e+06	1.65695e+06	1.51541e+06
High	Master Protein	Q7Z2Z2	Elongation factor-like GTPase 1 OS=Homo sapiens OX=9606 GN=EFL1 PE=1 SV=2	8	7	15	7	125.4	EFL1	210023	171434	174069	202491	130524	182783	304888	196988	264281	305406	230869	225117	270615	202799	180289	340316	228856	223112
High	Master Protein	O95163	Elongator complex protein 1 OS=Homo sapiens OX=9606 GN=ELP1 PE=1 SV=3	4	4	7	4	150.2	ELP1	123377	85214.5	96978.8	121157	80387.7	113678	160501	106738	133202	143587	121579	122381	128159	101456	102144	142271	107576	120902
High	Master Protein	Q6IA86	Elongator complex protein 2 OS=Homo sapiens OX=9606 GN=ELP2 PE=1 SV=2	6	5	7	5	92.4	ELP2	142879	107326	105122	104214	91270.2	138744	167277	113804	143094	143841	134904	127669	136024	131992	124369	182084	154114	114906
High	Master Protein	Q9H9T3	Elongator complex protein 3 OS=Homo sapiens OX=9606 GN=ELP3 PE=1 SV=2	22	9	12	9	62.2	ELP3	60175.1	42391.2	46776.1	43700.1	39650.5	45419.1	68465.2	53543.8	55243.2	58061.9	57349.2	46699.3	52958.3	51768	45721	71102.4	49691	52161
High	Master Protein	Q14241	Elongin-A OS=Homo sapiens OX=9606 GN=ELOA PE=1 SV=2	4	3	3	3	89.9	ELOA	11915.4	6531.72	10500.3	5977.52	12952.4	8554.34	11002.3	10824.7	18916.9	5653.33	11921.7	22787.3	14151.9	45270.1	21312	25763.1	10865.5	12563.2
High	Master Protein	Q15370	Elongin-B OS=Homo sapiens OX=9606 GN=ELOB PE=1 SV=1	52	5	10	5	13.1	ELOB	320598	256892	291610	338086	158695	251047	690122	331372	460463	660316	497851	314308	449931	302920	262324	531947	373544	306754
High	Master Protein	P50402	Emerin OS=Homo sapiens OX=9606 GN=EMD PE=1 SV=1	26	5	9	5	29	EMD	139811	96786.7	90934.5	104438	67820.2	113319	125548	90952.4	117576	123450	69785.8	86805.9	96523.3	85544.9	93799	119875	95294.8	84171.2
High	Master Protein	Q99961	Endophilin-A2 OS=Homo sapiens OX=9606 GN=SH3GL1 PE=1 SV=1	18	6	10	6	41.5	SH3GL1	236707	187373	154800	240462	148935	209876	448140	271966	304975	434680	321981	276815	368254	305244	287265	397223	299422	256778
High	Master Protein	Q9Y371	Endophilin-B1 OS=Homo sapiens OX=9606 GN=SH3GLB1 PE=1 SV=1	24	7	9	6	40.8	SH3GLB1	184536	128671	137767	129140	95806.6	151082	211478	156616	159686	227974	199520	149411	215606	189733	174628	222882	162275	140535
High	Master Protein	Q9NZ08	Endoplasmic reticulum aminopeptidase 1 OS=Homo sapiens OX=9606 GN=ERAP1 PE=1 SV=3	4	3	5	3	107.2	ERAP1	43807.3	29435.7	42109.7	33847.5	34749.8	37528.5	50808.2	32694.3	47671.9	42349.8	36705.1	35335.8	48715.5	50219.6	38714.4	49063.7	43426.5	35986.1
High	Master Protein	P11021	Endoplasmic reticulum chaperone BiP OS=Homo sapiens OX=9606 GN=HSPA5 PE=1 SV=2	61	49	161	46	72.3	HSPA5	1.21099e+07	9.9496e+06	9.65663e+06	9.71995e+06	8.61944e+06	1.1833e+07	1.73492e+07	1.21315e+07	1.38802e+07	1.41099e+07	1.13617e+07	1.07332e+07	1.3322e+07	1.28111e+07	1.00583e+07	1.5302e+07	1.03102e+07	9.20645e+06
High	Master Protein	P30040	Endoplasmic reticulum resident protein 29 OS=Homo sapiens OX=9606 GN=ERP29 PE=1 SV=4	61	14	28	14	29	ERP29	2.13257e+06	1.62375e+06	1.69161e+06	1.75742e+06	1.53398e+06	2.06671e+06	2.55373e+06	1.81294e+06	1.95445e+06	2.08151e+06	1.66157e+06	1.46533e+06	1.6218e+06	1.58165e+06	1.27722e+06	2.24235e+06	1.52804e+06	1.31056e+06
High	Master Protein	Q9BS26	Endoplasmic reticulum resident protein 44 OS=Homo sapiens OX=9606 GN=ERP44 PE=1 SV=1	24	9	15	8	46.9	ERP44	454997	422830	364527	478674	320588	390285	729466	510517	554231	585185	531152	438990	673949	522105	405615	758656	532002	508655
High	Master Protein	Q969X5	Endoplasmic reticulum-Golgi intermediate compartment protein 1 OS=Homo sapiens OX=9606 GN=ERGIC1 PE=1 SV=1	19	4	6	4	32.6	ERGIC1	356217	244380	257131	228537	209826	257056	322642	234886	258274	238138	236467	177298	355973	279670	287680	358518	296344	326150
High	Master Protein	P14625	Endoplasmin OS=Homo sapiens OX=9606 GN=HSP90B1 PE=1 SV=1	46	44	136	42	92.4	HSP90B1	8.43504e+06	6.5765e+06	6.28912e+06	6.48072e+06	5.63565e+06	7.13903e+06	1.12048e+07	8.03245e+06	8.69992e+06	9.34021e+06	7.14673e+06	6.85626e+06	9.29912e+06	8.64516e+06	6.91511e+06	9.91234e+06	6.5141e+06	5.83844e+06
High	Master Protein	Q9UPY3	Endoribonuclease Dicer OS=Homo sapiens OX=9606 GN=DICER1 PE=1 SV=3	5	6	10	6	218.5	DICER1	27843.1	23349.9	21643.3	17114.9	16366.4	23139.2	45295.4	29962.5	36323.9	38615.7	30149.2	25309.6	49495.2	48362	43964.3	68495.5	48443.3	45405.3
High	Master Protein	O60869	Endothelial differentiation-related factor 1 OS=Homo sapiens OX=9606 GN=EDF1 PE=1 SV=1	50	10	15	10	16.4	EDF1	1.09323e+06	808428	807518	1.45103e+06	721993	845791	2.20102e+06	1.3217e+06	1.38537e+06	1.91731e+06	1.62081e+06	1.20108e+06	1.45707e+06	922051	771080	1.86254e+06	1.22186e+06	1.19973e+06
High	Master Protein	Q96JJ3	Engulfment and cell motility protein 2 OS=Homo sapiens OX=9606 GN=ELMO2 PE=1 SV=2	4	2	5	2	82.6	ELMO2	29435.3	22493.8	26566	28092.9	22474.5	25294.5	63511.2	37130.4	42573.9	56860.9	52513.4	36536.1	48375.4	42465.9	31746.2	51928.7	48556.7	40205.1
High	Master Protein	Q6P2E9	Enhancer of mRNA-decapping protein 4 OS=Homo sapiens OX=9606 GN=EDC4 PE=1 SV=1	9	8	11	8	151.6	EDC4	124661	99806.2	98509.4	109920	77678	124044	249190	156869	171208	213788	170244	158878	194627	134018	131515	212022	164985	150183
High	Master Protein	P84090	Enhancer of rudimentary homolog OS=Homo sapiens OX=9606 GN=ERH PE=1 SV=1	21	3	6	3	12.3	ERH	273676	64526.5	169368	77502.6	64373.1	116242	149223	68421.8	114303	140500	121564	91383.7	89733.1	151513	155152	100915	99597.1	64968.1
High	Master Protein	Q9UHY7	Enolase-phosphatase E1 OS=Homo sapiens OX=9606 GN=ENOPH1 PE=1 SV=1	11	2	3	2	28.9	ENOPH1	84563.5	98665	78168	102262	44058.3	73549	241255	126928	157047	183455	156686	109127	146020	91588.8	69976.1	158207	138431	105471
High	Master Protein	P42126	Enoyl-CoA delta isomerase 1, mitochondrial OS=Homo sapiens OX=9606 GN=ECI1 PE=1 SV=1	26	7	16	7	32.8	ECI1	687731	575992	592514	541559	462859	574098	904510	616387	702137	939512	703937	643370	802326	762598	633118	1.1293e+06	883508	685589
High	Master Protein	O75521	Enoyl-CoA delta isomerase 2 OS=Homo sapiens OX=9606 GN=ECI2 PE=1 SV=4	11	2	4	2	43.6	ECI2	2073.18	1525.73	1636.27	2902.61	1122.26	2450.12	4420.5	2561.21	2458.69	3251.73	2356.22	1770.25	4566.74	2674.2	1370.13	5138	3228.12	3435.72
High	Master Protein	P30084	Enoyl-CoA hydratase, mitochondrial OS=Homo sapiens OX=9606 GN=ECHS1 PE=1 SV=4	30	7	15	7	31.4	ECHS1	404395	355777	362719	422790	269096	360991	812113	485435	582867	772447	641868	555460	724263	568347	461650	877598	683405	624047
High	Master Protein	Q9UBC2	Epidermal growth factor receptor substrate 15-like 1 OS=Homo sapiens OX=9606 GN=EPS15L1 PE=1 SV=1	8	5	9	5	94.2	EPS15L1	103697	73946.1	83725.5	79773.4	65223	72765.5	170367	113380	134154	153519	126774	117757	150963	127199	115038	160814	129639	112939
High	Master Protein	Q9NRG7	Epimerase family protein SDR39U1 OS=Homo sapiens OX=9606 GN=SDR39U1 PE=1 SV=3	12	2	4	2	31.1	SDR39U1	17579.6	14097.6	12775.3	15456.1	10917.5	14083.8	28757.6	17134.9	27191.2	31771.6	24204.6	20869.1	25343.7	21394.6	17143.6	32921	25366.2	20776
High	Master Protein	P58107	Epiplakin OS=Homo sapiens OX=9606 GN=EPPK1 PE=1 SV=3	15	8	18	5	555.3	EPPK1	112181	79217.7	85710.4	57766.3	62678.8	69132.1	94610	82284.7	85355.4	33425.4	29287.7	31935.9	98024.2	102990	86993.6	43304.1	31524.7	28751.7
High	Master Protein	Q08345	Epithelial discoidin domain-containing receptor 1 OS=Homo sapiens OX=9606 GN=DDR1 PE=1 SV=1	3	2	3	2	101.1	DDR1	3530.55	3579.94	3049.8	4436.39	2043.21	2373.73	4597.23	4025.29	4807.56	4796.09	5808.53	3299.44	5145.81	4261.78	2787.31	8186.52	3786.76	4541.57
High	Master Protein	Q6NXG1	Epithelial splicing regulatory protein 1 OS=Homo sapiens OX=9606 GN=ESRP1 PE=1 SV=2	8	4	6	2	75.5	ESRP1	306934	243371	269628	207894	187322	210933	148233	140762	132315	75641.3	66654.8	67194.8	76983.3	74192.5	74181.2	77090	66854.6	61601.4
High	Master Protein	Q9H6T0	Epithelial splicing regulatory protein 2 OS=Homo sapiens OX=9606 GN=ESRP2 PE=1 SV=1	5	3	5	1	78.4	ESRP2	1597.25	1043.54	755.522	609.084	751.277	0	620.822	1536.51	831.923	0	0	0	0	0	0	0	0	0
High	Master Protein	P07099	Epoxide hydrolase 1 OS=Homo sapiens OX=9606 GN=EPHX1 PE=1 SV=1	14	5	9	5	52.9	EPHX1	145108	138586	112631	116411	89928.6	116089	134909	105998	107050	76078	74662.7	50317.2	101375	81893.2	58181.7	136591	99735.5	98544.7
High	Master Protein	Q9Y6I3	Epsin-1 OS=Homo sapiens OX=9606 GN=EPN1 PE=1 SV=2	12	3	6	2	60.3	EPN1	155262	126570	147638	144542	100890	119874	233085	158940	180947	187434	159547	130187	198363	155291	144434	193752	160700	132346
High	Master Protein	Q8N766	ER membrane protein complex subunit 1 OS=Homo sapiens OX=9606 GN=EMC1 PE=1 SV=1	4	3	4	3	111.7	EMC1	167166	132997	135014	134114	129381	159171	231060	150989	177898	163339	153049	150129	154144	145056	136404	153616	109540	93852.7
High	Master Protein	Q9P0I2	ER membrane protein complex subunit 3 OS=Homo sapiens OX=9606 GN=EMC3 PE=1 SV=3	14	3	4	3	29.9	EMC3	52438.7	52932.9	44987	72128.2	30865.5	45129	127856	83949.2	83292.9	82729	63152.8	54868.1	67422.9	42626.3	37148.6	80181.1	55864.3	57484
High	Master Protein	Q96RT1	Erbin OS=Homo sapiens OX=9606 GN=ERBIN PE=1 SV=2	3	2	4	2	158.2	ERBIN	1358.25	433.996	1015.48	897.461	533.401	1315.2	3698.56	1360.48	1773.85	2786.46	1399.42	1988.23	1944.55	2689.34	2608.78	3991.79	3490.17	3489.58
High	Master Protein	Q9UKR5	Ergosterol biosynthetic protein 28 homolog OS=Homo sapiens OX=9606 GN=ERG28 PE=1 SV=1	12	2	2	2	15.9	ERG28	84454.2	61007	69930.2	39297.3	35234.1	45456.9	85261.1	50786.8	60516.6	49421.5	55155.5	39864.9	43297.3	50786.8	43591.8	47717.5	50748.9	41900.4
High	Master Protein	O75477	Erlin-1 OS=Homo sapiens OX=9606 GN=ERLIN1 PE=1 SV=2	15	5	8	3	39.1	ERLIN1	99261.5	79744.9	88529.9	117379	70144.7	84512.4	248922	129138	147479	191598	157278	136368	153514	104907	98281.2	169141	133570	101698
High	Master Protein	O94905	Erlin-2 OS=Homo sapiens OX=9606 GN=ERLIN2 PE=1 SV=1	29	8	15	6	37.8	ERLIN2	578287	484639	452642	532460	423740	469510	1.17511e+06	690566	741164	1.07512e+06	756955	685887	1.0147e+06	833502	668360	1.19749e+06	752079	636087
High	Master Protein	Q96HE7	ERO1-like protein alpha OS=Homo sapiens OX=9606 GN=ERO1A PE=1 SV=2	15	6	9	6	54.4	ERO1A	199591	111232	115842	106372	128446	131631	216437	170417	169494	147787	112963	137182	215775	220115	207661	215860	171355	149484
High	Master Protein	Q9H0W9	Ester hydrolase C11orf54 OS=Homo sapiens OX=9606 GN=C11orf54 PE=1 SV=1	8	2	3	2	35.1	C11orf54	338631	237185	254860	163992	204770	235149	218509	158528	227679	236161	203060	257185	277437	391423	397800	391713	285361	253830
High	Master Protein	Q9NTX5	Ethylmalonyl-CoA decarboxylase OS=Homo sapiens OX=9606 GN=ECHDC1 PE=1 SV=2	11	3	4	3	33.7	ECHDC1	32429.3	37637.1	44009.6	33376.8	37933.7	52657.3	98682.6	73401	95658.9	98254.9	67941.6	69842.1	95023.3	88371.6	72692.8	98498	69700.1	73185.1
High	Master Protein	P60842	Eukaryotic initiation factor 4A-I OS=Homo sapiens OX=9606 GN=EIF4A1 PE=1 SV=1	65	23	84	11	46.1	EIF4A1	7.26787e+06	5.97884e+06	5.86463e+06	5.18257e+06	4.97843e+06	6.36516e+06	9.0984e+06	6.68784e+06	7.53142e+06	7.46413e+06	5.65743e+06	5.33525e+06	5.68489e+06	5.00043e+06	5.05439e+06	6.32143e+06	3.97903e+06	3.75019e+06
High	Master Protein	Q14240	Eukaryotic initiation factor 4A-II OS=Homo sapiens OX=9606 GN=EIF4A2 PE=1 SV=2	58	21	61	9	46.4	EIF4A2	508821	400831	457261	366721	320199	465365	748862	460194	513612	615598	539861	541627	706818	742417	569885	838259	562889	458369
High	Master Protein	P38919	Eukaryotic initiation factor 4A-III OS=Homo sapiens OX=9606 GN=EIF4A3 PE=1 SV=4	47	20	40	17	46.8	EIF4A3	2.70308e+06	2.01264e+06	2.09032e+06	1.92532e+06	1.67066e+06	2.05143e+06	3.20624e+06	2.26684e+06	2.74265e+06	2.72265e+06	2.07179e+06	2.08967e+06	2.19273e+06	2.30563e+06	2.08512e+06	2.80673e+06	1.9901e+06	1.63051e+06
High	Master Protein	P15170	Eukaryotic peptide chain release factor GTP-binding subunit ERF3A OS=Homo sapiens OX=9606 GN=GSPT1 PE=1 SV=1	17	9	15	4	55.7	GSPT1	1.64526e+06	1.20203e+06	1.28367e+06	1.29499e+06	1.12633e+06	1.38833e+06	1.82338e+06	1.37903e+06	1.53228e+06	1.24363e+06	1.17755e+06	1.22955e+06	1.35428e+06	1.17162e+06	1.03824e+06	1.50896e+06	955578	900523
High	Master Protein	Q8IYD1	Eukaryotic peptide chain release factor GTP-binding subunit ERF3B OS=Homo sapiens OX=9606 GN=GSPT2 PE=1 SV=2	11	7	12	2	68.8	GSPT2	77804.3	61779	66742.1	61096.8	52361.2	69303.9	58361.2	42251.1	61579.7	73863.3	58399.6	53801.7	56710.3	46633.9	34026.2	67087.1	60066.3	37629.1
High	Master Protein	P62495	Eukaryotic peptide chain release factor subunit 1 OS=Homo sapiens OX=9606 GN=ETF1 PE=1 SV=3	41	15	28	15	49	ETF1	1.13878e+06	1.04739e+06	829037	1.07925e+06	704202	1.00203e+06	1.96407e+06	1.31678e+06	1.50664e+06	1.4321e+06	1.26678e+06	1.04971e+06	1.27717e+06	883544	694512	1.30138e+06	855880	688714
High	Master Protein	O43324	Eukaryotic translation elongation factor 1 epsilon-1 OS=Homo sapiens OX=9606 GN=EEF1E1 PE=1 SV=1	36	5	8	5	19.8	EEF1E1	970063	814425	899700	847362	588875	790685	1.57339e+06	943684	1.11764e+06	1.30449e+06	1.08635e+06	831019	960696	795756	749375	1.00739e+06	709339	728923
High	Master Protein	O14602	Eukaryotic translation initiation factor 1A, Y-chromosomal OS=Homo sapiens OX=9606 GN=EIF1AY PE=1 SV=4	58	9	19	9	16.4	EIF1AY	3.09719e+06	2.32247e+06	2.47152e+06	2.23367e+06	2.49596e+06	2.80704e+06	2.81322e+06	1.97148e+06	2.21583e+06	2.79902e+06	2.24803e+06	2.48861e+06	1.88244e+06	2.00583e+06	1.83102e+06	2.5379e+06	1.77032e+06	1.54365e+06
High	Master Protein	O60739	Eukaryotic translation initiation factor 1b OS=Homo sapiens OX=9606 GN=EIF1B PE=1 SV=2	27	2	4	2	12.8	EIF1B	54150	45689.1	50475.5	175988	37779.2	76177.8	293254	110580	146472	204025	187392	81690.5	141235	51911.7	32061.1	164349	152016	132114
High	Master Protein	P05198	Eukaryotic translation initiation factor 2 subunit 1 OS=Homo sapiens OX=9606 GN=EIF2S1 PE=1 SV=3	33	9	17	9	36.1	EIF2S1	1.03431e+06	791223	722983	769145	604981	862408	1.66615e+06	1.06096e+06	1.1944e+06	1.35953e+06	1.06871e+06	915543	1.08623e+06	906646	796938	1.12429e+06	708347	726346
High	Master Protein	P20042	Eukaryotic translation initiation factor 2 subunit 2 OS=Homo sapiens OX=9606 GN=EIF2S2 PE=1 SV=2	26	8	17	8	38.4	EIF2S2	411738	318170	322042	461308	249625	335255	955099	566878	636639	807342	659663	450685	566791	383633	324305	579392	435632	373156
High	Master Protein	P41091	Eukaryotic translation initiation factor 2 subunit 3 OS=Homo sapiens OX=9606 GN=EIF2S3 PE=1 SV=3	36	13	20	13	51.1	EIF2S3	1.20149e+06	812258	768313	821369	721403	823494	1.45975e+06	1.20738e+06	1.12972e+06	1.1479e+06	993829	1.03748e+06	1.01857e+06	980884	872565	1.08806e+06	716943	709237
High	Master Protein	Q9BY44	Eukaryotic translation initiation factor 2A OS=Homo sapiens OX=9606 GN=EIF2A PE=1 SV=3	26	11	21	11	64.9	EIF2A	358132	280700	331126	241049	223212	284401	453218	337861	366628	328492	271561	296234	268392	307287	283713	287342	197943	187954
High	Master Protein	Q14152	Eukaryotic translation initiation factor 3 subunit A OS=Homo sapiens OX=9606 GN=EIF3A PE=1 SV=1	39	48	84	48	166.5	EIF3A	3.67854e+06	3.04227e+06	2.86796e+06	3.15859e+06	2.30757e+06	3.04495e+06	6.34048e+06	4.03046e+06	4.74432e+06	4.95516e+06	4.33891e+06	3.6344e+06	4.19746e+06	3.20865e+06	2.9141e+06	4.34765e+06	3.0547e+06	2.73976e+06
High	Master Protein	P55884	Eukaryotic translation initiation factor 3 subunit B OS=Homo sapiens OX=9606 GN=EIF3B PE=1 SV=3	26	19	37	19	92.4	EIF3B	1.31352e+06	1.05773e+06	983940	1.12729e+06	771314	988043	2.05297e+06	1.39956e+06	1.50002e+06	1.67782e+06	1.36421e+06	1.19003e+06	1.3663e+06	1.02659e+06	970941	1.41609e+06	1.05255e+06	942624
High	Master Protein	Q99613	Eukaryotic translation initiation factor 3 subunit C OS=Homo sapiens OX=9606 GN=EIF3C PE=1 SV=1	22	22	36	22	105.3	EIF3C	3.25872e+06	2.41878e+06	2.66792e+06	1.97085e+06	1.98596e+06	2.38934e+06	3.5545e+06	2.35715e+06	2.7172e+06	1.51784e+06	2.42115e+06	2.49468e+06	2.67773e+06	2.56225e+06	2.33889e+06	2.47391e+06	1.79169e+06	1.40675e+06
High	Master Protein	O15371	Eukaryotic translation initiation factor 3 subunit D OS=Homo sapiens OX=9606 GN=EIF3D PE=1 SV=1	32	13	24	13	63.9	EIF3D	510257	411700	415708	532168	310614	416985	1.11706e+06	708914	796959	841053	757462	589722	694852	445156	406314	702307	494312	431670
High	Master Protein	P60228	Eukaryotic translation initiation factor 3 subunit E OS=Homo sapiens OX=9606 GN=EIF3E PE=1 SV=1	35	13	30	13	52.2	EIF3E	1.11336e+06	888695	812633	847854	653788	885475	1.67816e+06	1.17625e+06	1.24775e+06	1.41386e+06	1.05915e+06	1.05319e+06	1.17596e+06	938474	871719	1.13338e+06	815504	743963
High	Master Protein	O00303	Eukaryotic translation initiation factor 3 subunit F OS=Homo sapiens OX=9606 GN=EIF3F PE=1 SV=1	27	9	17	9	37.5	EIF3F	548417	411875	442544	429353	311205	366445	885083	523049	615750	709849	561240	469448	581768	462040	410725	559505	411497	392749
High	Master Protein	O75821	Eukaryotic translation initiation factor 3 subunit G OS=Homo sapiens OX=9606 GN=EIF3G PE=1 SV=2	34	10	16	10	35.6	EIF3G	571176	482840	459051	413784	391186	488738	749397	500988	606554	688481	501480	525799	510013	463430	458319	596676	396892	383208
High	Master Protein	O15372	Eukaryotic translation initiation factor 3 subunit H OS=Homo sapiens OX=9606 GN=EIF3H PE=1 SV=1	26	9	18	9	39.9	EIF3H	867199	646727	684653	796696	518937	703852	1.4015e+06	936358	1.16491e+06	1.24183e+06	1.09475e+06	800318	971887	657393	643454	986045	744778	676656
High	Master Protein	Q13347	Eukaryotic translation initiation factor 3 subunit I OS=Homo sapiens OX=9606 GN=EIF3I PE=1 SV=1	21	6	15	6	36.5	EIF3I	1.16939e+06	924969	908564	975425	783817	1.04989e+06	1.82529e+06	1.25482e+06	1.38751e+06	1.44775e+06	1.25743e+06	1.01046e+06	1.22154e+06	940102	891018	1.32063e+06	884426	864004
High	Master Protein	O75822	Eukaryotic translation initiation factor 3 subunit J OS=Homo sapiens OX=9606 GN=EIF3J PE=1 SV=2	21	7	11	7	29	EIF3J	618523	438457	528789	463468	415427	513419	845123	541955	611523	671514	585835	580824	768000	604201	576300	1.02143e+06	678341	636181
High	Master Protein	Q9UBQ5	Eukaryotic translation initiation factor 3 subunit K OS=Homo sapiens OX=9606 GN=EIF3K PE=1 SV=1	27	5	8	5	25	EIF3K	187527	121987	155506	114937	100074	126746	195408	120033	143899	159298	118813	106698	127144	129595	103699	117132	105084	92593.1
High	Master Protein	Q9Y262	Eukaryotic translation initiation factor 3 subunit L OS=Homo sapiens OX=9606 GN=EIF3L PE=1 SV=1	34	17	41	17	66.7	EIF3L	1.4992e+06	1.17962e+06	1.1239e+06	1.01743e+06	887892	1.0943e+06	1.93937e+06	1.38464e+06	1.53836e+06	1.42519e+06	1.41746e+06	1.20057e+06	1.4098e+06	1.25858e+06	1.13068e+06	1.50185e+06	1.0145e+06	884543
High	Master Protein	Q7L2H7	Eukaryotic translation initiation factor 3 subunit M OS=Homo sapiens OX=9606 GN=EIF3M PE=1 SV=1	27	10	18	10	42.5	EIF3M	959944	756754	795414	693657	608958	777675	1.41471e+06	1.00786e+06	1.14121e+06	1.19605e+06	954031	890821	1.00318e+06	838220	792437	1.08246e+06	739247	664764
High	Master Protein	Q04637	Eukaryotic translation initiation factor 4 gamma 1 OS=Homo sapiens OX=9606 GN=EIF4G1 PE=1 SV=4	23	31	53	29	175.4	EIF4G1	1.20126e+06	988843	980478	1.34623e+06	819239	1.12763e+06	2.93726e+06	1.8813e+06	2.28725e+06	2.17646e+06	1.89036e+06	1.40062e+06	1.70155e+06	1.07167e+06	1.01543e+06	1.92374e+06	1.32469e+06	1.22117e+06
High	Master Protein	P78344	Eukaryotic translation initiation factor 4 gamma 2 OS=Homo sapiens OX=9606 GN=EIF4G2 PE=1 SV=1	24	20	31	20	102.3	EIF4G2	868733	713340	650459	704263	557488	718790	1.54209e+06	1.06038e+06	1.12438e+06	1.32497e+06	1.05368e+06	932793	1.11885e+06	869552	771879	1.29971e+06	866224	708150
High	Master Protein	O43432	Eukaryotic translation initiation factor 4 gamma 3 OS=Homo sapiens OX=9606 GN=EIF4G3 PE=1 SV=2	2	3	8	1	176.5	EIF4G3	6327.22	4243.87	4196.55	5272.68	4578.05	4313.93	8510.48	6347.51	7555.1	7889.9	7618.58	7266.65	7023.91	7332.61	6727.52	7707.69	4744.98	5901.57
High	Master Protein	P23588	Eukaryotic translation initiation factor 4B OS=Homo sapiens OX=9606 GN=EIF4B PE=1 SV=2	27	14	25	14	69.1	EIF4B	1.07864e+06	875971	916737	608806	671588	844354	1.17479e+06	912544	1.02516e+06	1.00101e+06	768583	868377	835245	842208	839445	877778	632377	572559
High	Master Protein	P06730	Eukaryotic translation initiation factor 4E OS=Homo sapiens OX=9606 GN=EIF4E PE=1 SV=2	25	5	9	5	25.1	EIF4E	323368	232248	266173	255220	187635	271001	486645	339256	395362	476551	387914	400197	346889	352695	292642	380085	213554	197005
High	Master Protein	O60573	Eukaryotic translation initiation factor 4E type 2 OS=Homo sapiens OX=9606 GN=EIF4E2 PE=1 SV=1	14	3	5	3	28.3	EIF4E2	111718	81480.2	88518.1	86104.8	81229.9	104745	116643	77152.5	102178	102209	73649	79847.2	74623.8	71392	70505.8	89306.9	60670.6	56754.1
High	Master Protein	Q15056	Eukaryotic translation initiation factor 4H OS=Homo sapiens OX=9606 GN=EIF4H PE=1 SV=5	40	7	11	7	27.4	EIF4H	234087	242811	245324	262142	185218	212993	545753	427029	517893	492985	378345	426164	414481	340868	377372	505079	324715	297678
High	Master Protein	P55010	Eukaryotic translation initiation factor 5 OS=Homo sapiens OX=9606 GN=EIF5 PE=1 SV=2	25	9	16	9	49.2	EIF5	876896	633945	755242	480981	596996	782008	768444	577467	786005	740835	605085	629236	693688	849219	828067	774105	535721	514489
High	Master Protein	P63241	Eukaryotic translation initiation factor 5A-1 OS=Homo sapiens OX=9606 GN=EIF5A PE=1 SV=2	45	10	30	10	16.8	EIF5A	6.28466e+06	5.30592e+06	3.70881e+06	3.35606e+06	3.64429e+06	5.11205e+06	8.60865e+06	5.28788e+06	6.84296e+06	3.05787e+06	5.78422e+06	5.03928e+06	5.55869e+06	4.72703e+06	3.91599e+06	5.29707e+06	3.35141e+06	2.12483e+06
High	Master Protein	O60841	Eukaryotic translation initiation factor 5B OS=Homo sapiens OX=9606 GN=EIF5B PE=1 SV=4	13	15	26	15	138.7	EIF5B	585548	495680	424688	709602	383861	478341	1.279e+06	740478	917792	999307	844452	595598	776245	432634	443736	761810	584382	524816
High	Master Protein	P56537	Eukaryotic translation initiation factor 6 OS=Homo sapiens OX=9606 GN=EIF6 PE=1 SV=1	24	4	6	4	26.6	EIF6	311153	215051	236919	205374	180241	209103	347683	268569	297228	310319	255533	216841	309283	246917	207404	275389	228946	197477
High	Master Protein	Q96KP1	Exocyst complex component 2 OS=Homo sapiens OX=9606 GN=EXOC2 PE=1 SV=1	6	4	6	4	104	EXOC2	153338	131129	142124	115627	91210	130656	211891	132309	168920	164208	135421	129206	182460	174741	144333	181844	142884	145812
High	Master Protein	O60645	Exocyst complex component 3 OS=Homo sapiens OX=9606 GN=EXOC3 PE=1 SV=3	4	2	3	2	85.5	EXOC3	13856.9	15761.6	11328	10894.4	11734.4	13874.2	18184.4	13045.3	15958.5	15742.3	19912.7	15324.4	15295.6	17192.1	16447.4	18950.9	15126.7	17512.6
High	Master Protein	Q96A65	Exocyst complex component 4 OS=Homo sapiens OX=9606 GN=EXOC4 PE=1 SV=1	4	3	5	3	110.4	EXOC4	41444.3	36823	39007.2	37239.4	29641.9	38506.3	86074	48433.1	58360.1	78744.9	60285.8	57636.7	63854.6	54253.2	47986.9	74239.4	50859.1	47174.5
High	Master Protein	O00471	Exocyst complex component 5 OS=Homo sapiens OX=9606 GN=EXOC5 PE=1 SV=1	6	4	8	4	81.8	EXOC5	120730	104359	116162	121655	90725.3	103931	259150	176754	198493	258237	213795	175197	191469	129422	120310	197059	149245	133401
High	Master Protein	Q9Y2D4	Exocyst complex component 6B OS=Homo sapiens OX=9606 GN=EXOC6B PE=1 SV=3	3	2	4	2	94.1	EXOC6B	41694.3	31631.8	35211	34241.6	28529	36167.7	63844	41490.2	49982.5	51628.2	44959.9	34823.3	51054.4	37990.9	34088.9	56316.9	42021.9	33785.6
High	Master Protein	Q9UPT5	Exocyst complex component 7 OS=Homo sapiens OX=9606 GN=EXOC7 PE=1 SV=3	4	3	4	3	83.3	EXOC7	88782.5	77308	80539.7	100390	63315.1	86964.6	179933	121558	146975	163349	145129	110962	131172	82655.5	91310.7	163326	135917	112903
High	Master Protein	Q8IYI6	Exocyst complex component 8 OS=Homo sapiens OX=9606 GN=EXOC8 PE=1 SV=2	3	2	2	2	81.7	EXOC8	7583.99	6710.95	5403.98	6849.85	4145.1	6018.07	12466	8618.6	10163.2	10670.7	9891.16	8154.32	9790.16	7823.74	7044.43	13027.4	8540.17	7961.18
High	Master Protein	Q9NVH0	Exonuclease 3'-5' domain-containing protein 2 OS=Homo sapiens OX=9606 GN=EXD2 PE=1 SV=2	6	3	4	3	70.3	EXD2	16506.2	16357.8	15848.9	17676.3	9786.85	14826.3	23444.6	17328.8	25051.4	21645.2	15798.2	14634.6	22521.6	12268.6	13089.9	21470	16610.6	16212
High	Master Protein	Q86TP1	Exopolyphosphatase PRUNE1 OS=Homo sapiens OX=9606 GN=PRUNE1 PE=1 SV=2	6	2	4	2	50.2	PRUNE1	23329.7	22204	19503.1	32425.6	17291.9	23091	46251.6	29181.7	35130.7	40258.2	37481.8	24070.6	49449.6	30314.1	20950.5	52305.6	42189.9	31294.8
High	Master Protein	Q9Y3B2	Exosome complex component CSL4 OS=Homo sapiens OX=9606 GN=EXOSC1 PE=1 SV=1	18	3	7	3	21.4	EXOSC1	17420.5	7278.81	12098.7	9068.11	5321.77	8190.54	13096.6	11940.5	9978.33	11496.2	8140.13	11283.9	8757.66	8926.08	10105	10564.1	6247.73	5780.94
High	Master Protein	Q5RKV6	Exosome complex component MTR3 OS=Homo sapiens OX=9606 GN=EXOSC6 PE=1 SV=1	36	6	11	6	28.2	EXOSC6	111906	97706.4	90528.4	88984.9	88906	99270.5	170642	112051	133354	166393	120044	117724	134139	112370	102327	140843	102913	95856.5
High	Master Protein	Q13868	Exosome complex component RRP4 OS=Homo sapiens OX=9606 GN=EXOSC2 PE=1 SV=2	20	4	8	4	32.8	EXOSC2	132694	114702	107199	110128	85776	105286	244417	144778	173671	212917	158067	158094	170082	117364	111798	170148	123407	110908
High	Master Protein	Q9NQT5	Exosome complex component RRP40 OS=Homo sapiens OX=9606 GN=EXOSC3 PE=1 SV=3	14	3	4	3	29.6	EXOSC3	10897.2	13741.9	11531.6	29240.1	7305.36	13758.4	57468.8	27244.7	43588.7	46386.9	37402.5	18017	39232	17128.8	8334.25	44991.4	27238.8	20191.9
High	Master Protein	Q9NPD3	Exosome complex component RRP41 OS=Homo sapiens OX=9606 GN=EXOSC4 PE=1 SV=3	11	2	4	2	26.4	EXOSC4	307018	229610	257206	281288	220670	308082	527206	358469	444234	471026	437954	403070	359092	274593	318351	405158	275157	316433
High	Master Protein	Q15024	Exosome complex component RRP42 OS=Homo sapiens OX=9606 GN=EXOSC7 PE=1 SV=3	13	3	5	3	31.8	EXOSC7	257395	251277	189745	201434	177866	208336	520192	323378	441092	99068.5	421649	287595	375018	238699	264847	396726	255064	144141
High	Master Protein	Q96B26	Exosome complex component RRP43 OS=Homo sapiens OX=9606 GN=EXOSC8 PE=1 SV=1	17	2	5	2	30	EXOSC8	60290.6	32279.7	45541.7	43050.6	30021.8	44152.2	63661.4	39174.2	46368.6	56861.7	50640.2	41728	40641.7	38523.4	32778	52887.1	37408.9	29558.3
High	Master Protein	Q06265	Exosome complex component RRP45 OS=Homo sapiens OX=9606 GN=EXOSC9 PE=1 SV=3	7	2	4	2	48.9	EXOSC9	28432.6	21535.4	26122.4	28560.8	24644.6	22184.1	55232.9	30020.1	32346.7	49503.8	41646.4	27304.7	30343.8	37666.4	30281.3	35625	27676.3	30318.7
High	Master Protein	Q9NQT4	Exosome complex component RRP46 OS=Homo sapiens OX=9606 GN=EXOSC5 PE=1 SV=1	8	2	3	2	25.2	EXOSC5	191603	165703	171542	146172	133000	141139	255744	194349	201792	227975	212359	171650	211901	184874	196953	237397	184240	167602
High	Master Protein	Q9Y2L1	Exosome complex exonuclease RRP44 OS=Homo sapiens OX=9606 GN=DIS3 PE=1 SV=2	5	5	7	5	108.9	DIS3	53623.8	48736.6	48800.8	44492.9	31672.4	37738.5	70455.9	53169.9	59658.5	62842.8	52772.6	48798.9	50419.1	43639.2	40553.9	54034.4	44367	33605.5
High	Master Protein	Q01780	Exosome component 10 OS=Homo sapiens OX=9606 GN=EXOSC10 PE=1 SV=2	14	10	15	10	100.8	EXOSC10	442666	350512	341807	393512	271310	337251	695492	423989	556663	618257	515140	419879	449016	323633	290468	496300	358275	339066
High	Master Protein	P42285	Exosome RNA helicase MTR4 OS=Homo sapiens OX=9606 GN=MTREX PE=1 SV=3	18	16	25	16	117.7	MTREX	753766	538502	596468	564715	457785	581743	937867	640621	734318	780028	665837	605964	635131	476442	515502	670373	490354	469437
High	Master Protein	O14980	Exportin-1 OS=Homo sapiens OX=9606 GN=XPO1 PE=1 SV=1	38	33	80	33	123.3	XPO1	4.47944e+06	3.62595e+06	3.52224e+06	3.0943e+06	2.8405e+06	3.53484e+06	5.93334e+06	4.23307e+06	4.7986e+06	5.0422e+06	4.64127e+06	4.11161e+06	4.4523e+06	3.92395e+06	3.56092e+06	4.98274e+06	3.3325e+06	2.83451e+06
High	Master Protein	P55060	Exportin-2 OS=Homo sapiens OX=9606 GN=CSE1L PE=1 SV=3	42	36	73	36	110.3	CSE1L	2.93102e+06	2.06702e+06	2.10184e+06	1.97077e+06	1.63727e+06	2.14781e+06	3.52035e+06	2.58616e+06	2.9336e+06	3.00986e+06	2.62109e+06	2.48001e+06	2.31416e+06	2.14897e+06	1.93599e+06	2.35531e+06	1.75019e+06	1.55202e+06
High	Master Protein	Q9C0E2	Exportin-4 OS=Homo sapiens OX=9606 GN=XPO4 PE=1 SV=2	1	2	3	2	130.1	XPO4	43563.1	30092.1	39258.4	30215.9	25713.6	29602.5	43667.8	29188.4	35275.4	37249.3	28973.5	27623.1	33545.1	30460.5	25435.7	33017	22951.2	21830.9
High	Master Protein	Q9HAV4	Exportin-5 OS=Homo sapiens OX=9606 GN=XPO5 PE=1 SV=1	19	16	32	16	136.2	XPO5	1.0528e+06	831604	876559	765591	636140	800190	1.32313e+06	871612	966203	1.11307e+06	950410	853897	704287	598702	582198	950109	631859	617522
High	Master Protein	Q9UIA9	Exportin-7 OS=Homo sapiens OX=9606 GN=XPO7 PE=1 SV=3	15	14	27	14	123.8	XPO7	228878	152862	152300	148121	128704	165822	239520	166968	196159	251766	174420	164867	205306	211832	167562	225372	168355	172913
High	Master Protein	O43592	Exportin-T OS=Homo sapiens OX=9606 GN=XPOT PE=1 SV=2	15	10	21	10	109.9	XPOT	975940	779475	784457	795394	616954	795811	1.35365e+06	992031	998679	1.13413e+06	960618	862918	1.02624e+06	890336	743762	1.00305e+06	670465	581270
High	Master Protein	Q9BSJ8	Extended synaptotagmin-1 OS=Homo sapiens OX=9606 GN=ESYT1 PE=1 SV=1	34	27	52	27	122.8	ESYT1	1.65972e+06	1.27748e+06	1.25469e+06	1.32949e+06	1.03433e+06	1.33521e+06	2.17896e+06	1.68893e+06	1.72631e+06	1.86889e+06	1.7486e+06	1.52585e+06	1.61976e+06	1.22635e+06	1.19022e+06	2.06466e+06	1.46864e+06	1.15274e+06
High	Master Protein	A0FGR8	Extended synaptotagmin-2 OS=Homo sapiens OX=9606 GN=ESYT2 PE=1 SV=1	3	2	3	2	102.3	ESYT2	48666.6	35596.9	44933.2	25474.3	29539	34028.4	60054.8	42869.5	49502.5	39651.1	35777.4	31545.3	45710.7	41269.2	37847.1	39941.7	28486	25588.5
High	Master Protein	P15311	Ezrin OS=Homo sapiens OX=9606 GN=EZR PE=1 SV=4	58	44	95	30	69.4	EZR	8.70762e+06	6.98701e+06	6.96441e+06	6.25494e+06	5.38389e+06	6.83837e+06	7.11911e+06	5.66218e+06	5.51957e+06	5.89108e+06	4.25345e+06	4.17925e+06	6.47604e+06	6.43864e+06	4.77719e+06	6.45624e+06	4.15472e+06	3.72671e+06
High	Master Protein	Q9Y5B9	FACT complex subunit SPT16 OS=Homo sapiens OX=9606 GN=SUPT16H PE=1 SV=1	26	23	44	23	119.8	SUPT16H	1.44728e+06	1.07718e+06	1.16733e+06	1.09983e+06	932444	1.20827e+06	1.79276e+06	1.36402e+06	1.81502e+06	1.32035e+06	1.27862e+06	1.40201e+06	798032	660571	939734	1.14102e+06	957380	829236
High	Master Protein	Q08945	FACT complex subunit SSRP1 OS=Homo sapiens OX=9606 GN=SSRP1 PE=1 SV=1	31	20	37	20	81	SSRP1	3.57384e+06	2.6191e+06	2.999e+06	2.28581e+06	2.23318e+06	2.93047e+06	3.68744e+06	3.00886e+06	4.00615e+06	2.80468e+06	2.91342e+06	3.28622e+06	1.85662e+06	1.59625e+06	2.18163e+06	2.65824e+06	2.13736e+06	1.89222e+06
High	Master Protein	P52907	F-actin-capping protein subunit alpha-1 OS=Homo sapiens OX=9606 GN=CAPZA1 PE=1 SV=3	50	10	26	7	32.9	CAPZA1	674194	600767	582339	625696	481128	590055	1.22945e+06	845089	966170	1.05441e+06	843149	761509	1.20989e+06	975172	851858	1.23811e+06	894455	837400
High	Master Protein	P47755	F-actin-capping protein subunit alpha-2 OS=Homo sapiens OX=9606 GN=CAPZA2 PE=1 SV=3	38	7	12	4	32.9	CAPZA2	283677	231211	214061	205345	181966	253905	340233	254936	265264	315492	235168	259678	303457	313217	276400	415235	239894	242496
High	Master Protein	P47756	F-actin-capping protein subunit beta OS=Homo sapiens OX=9606 GN=CAPZB PE=1 SV=5	50	13	29	13	30.6	CAPZB	1.99823e+06	1.70371e+06	1.53004e+06	1.68878e+06	1.2871e+06	1.56765e+06	3.59081e+06	2.44416e+06	2.61304e+06	3.15718e+06	2.38683e+06	2.07674e+06	3.45386e+06	2.75994e+06	2.16241e+06	3.57039e+06	2.63285e+06	2.14853e+06
High	Master Protein	Q8NFF5	FAD synthase OS=Homo sapiens OX=9606 GN=FLAD1 PE=1 SV=1	15	6	11	6	65.2	FLAD1	97534.4	64934.2	86125.4	70910.6	78193.1	69744.9	91330.9	56484.6	89788.2	81924.5	68424.1	86700.2	73335.8	78711.7	80239.6	71777.7	57013.3	53491.9
High	Master Protein	Q9BXW9	Fanconi anemia group D2 protein OS=Homo sapiens OX=9606 GN=FANCD2 PE=1 SV=2	8	9	14	9	164	FANCD2	182416	131377	146653	138882	123271	137499	243073	164096	206028	216057	179654	155799	106974	63257	84742.4	131486	92754.7	87701.1
High	Master Protein	Q9NVI1	Fanconi anemia group I protein OS=Homo sapiens OX=9606 GN=FANCI PE=1 SV=4	15	16	26	16	149.2	FANCI	184146	156088	154813	145238	112547	151946	300899	195291	254869	279525	236174	208185	140837	97166.3	108455	181949	130222	106971
High	Master Protein	Q96AE4	Far upstream element-binding protein 1 OS=Homo sapiens OX=9606 GN=FUBP1 PE=1 SV=3	41	24	48	19	67.5	FUBP1	1.92961e+06	1.4742e+06	1.41624e+06	1.21674e+06	1.26168e+06	1.56026e+06	2.2418e+06	1.49449e+06	1.82767e+06	2.07456e+06	1.62056e+06	1.56328e+06	2.1817e+06	1.95356e+06	1.80704e+06	2.67709e+06	1.83138e+06	1.6422e+06
High	Master Protein	Q92945	Far upstream element-binding protein 2 OS=Homo sapiens OX=9606 GN=KHSRP PE=1 SV=4	44	31	71	28	73.1	KHSRP	4.61511e+06	3.60971e+06	3.61017e+06	3.06378e+06	2.92399e+06	3.55931e+06	5.3188e+06	3.99363e+06	4.54472e+06	5.35922e+06	4.20221e+06	4.19362e+06	4.96615e+06	4.8289e+06	4.13067e+06	5.98208e+06	4.25737e+06	3.73976e+06
High	Master Protein	Q96I24	Far upstream element-binding protein 3 OS=Homo sapiens OX=9606 GN=FUBP3 PE=1 SV=2	26	13	21	9	61.6	FUBP3	583054	451445	466975	415930	383458	491378	844862	584306	668233	765839	573612	558793	629423	593223	522822	672384	504129	453712
High	Master Protein	P14324	Farnesyl pyrophosphate synthase OS=Homo sapiens OX=9606 GN=FDPS PE=1 SV=4	12	5	9	5	48.2	FDPS	937408	849317	814380	825800	654847	729935	1.77288e+06	1.26381e+06	1.41761e+06	1.57046e+06	1.30974e+06	1.13089e+06	1.65861e+06	1.25353e+06	1.12259e+06	1.7139e+06	1.18134e+06	969412
High	Master Protein	Q9UNN5	FAS-associated factor 1 OS=Homo sapiens OX=9606 GN=FAF1 PE=1 SV=2	4	3	5	3	73.9	FAF1	131195	83526.8	97816.1	105476	59364.1	75240.8	166580	104583	111389	156461	114680	103946	127013	84965.3	94285.8	131138	80599.4	96928.1
High	Master Protein	Q16658	Fascin OS=Homo sapiens OX=9606 GN=FSCN1 PE=1 SV=3	55	23	58	23	54.5	FSCN1	1.53892e+06	1.15785e+06	902034	917250	819653	1.02692e+06	6.585e+06	4.89479e+06	4.64648e+06	3.88602e+06	4.18297e+06	3.57385e+06	7.06075e+06	5.83504e+06	4.54327e+06	7.11441e+06	4.50533e+06	3.5579e+06
High	Master Protein	O95573	Fatty acid CoA ligase Acsl3 OS=Homo sapiens OX=9606 GN=ACSL3 PE=1 SV=3	12	6	12	4	80.4	ACSL3	257075	203878	192250	181366	158388	201015	285951	229885	249164	252095	185134	174232	144642	142232	139747	124026	113296	83702.2
High	Master Protein	P49327	Fatty acid synthase OS=Homo sapiens OX=9606 GN=FASN PE=1 SV=3	38	79	166	78	273.3	FASN	1.06529e+07	7.93898e+06	8.15254e+06	7.81493e+06	6.48365e+06	8.50981e+06	1.67585e+07	1.23821e+07	1.38484e+07	1.34735e+07	1.06966e+07	1.01656e+07	1.06002e+07	9.01681e+06	8.2992e+06	8.6283e+06	5.72112e+06	4.9049e+06
High	Master Protein	Q01469	Fatty acid-binding protein 5 OS=Homo sapiens OX=9606 GN=FABP5 PE=1 SV=3	11	2	2	2	15.2	FABP5	238708	152374	133929	140207	77731.6	122477	447878	338481	239711	338632	242396	172617	477786	348993	224413	301841	209470	205921
High	Master Protein	O15540	Fatty acid-binding protein, brain OS=Homo sapiens OX=9606 GN=FABP7 PE=1 SV=3	20	2	4	2	14.9	FABP7	35398.9	51660.5	29291.7	25825	55772.7	57355.4	100529	49941.3	84861.2	112655	92466.4	63604	295664	88798.1	106233	229998	205497	138937
High	Master Protein	P62861	FAU ubiquitin-like and ribosomal protein S30 OS=Homo sapiens OX=9606 GN=FAU PE=1 SV=2	9	3	8	3	14.4	FAU	1.04082e+06	890486	938126	350457	798798	956125	718601	787507	828979	779588	483290	654078	669796	956959	845398	756225	426169	392852
High	Master Protein	Q8NEZ5	F-box only protein 22 OS=Homo sapiens OX=9606 GN=FBXO22 PE=1 SV=1	18	4	5	4	44.5	FBXO22	83784.7	68261.9	80294.6	72995.1	48544.1	72670.5	153963	123145	146550	141995	100858	113827	121756	92906.9	86941.2	145794	94638.9	68640
High	Master Protein	Q9Y3I1	F-box only protein 7 OS=Homo sapiens OX=9606 GN=FBXO7 PE=1 SV=1	9	3	7	3	58.5	FBXO7	47200.1	31579.2	40762.2	35024.6	24427.2	32310.7	64948.1	48684.1	51217.7	49004.7	42814.7	37233.4	64365.2	52299.4	56128.5	50574.9	37021.3	33927.2
High	Master Protein	Q9BZK7	F-box-like/WD repeat-containing protein TBL1XR1 OS=Homo sapiens OX=9606 GN=TBL1XR1 PE=1 SV=1	23	7	16	7	55.6	TBL1XR1	350015	234305	255702	320987	219723	287747	552859	378219	457589	564173	472054	378757	470700	318393	301584	558364	426129	379555
High	Master Protein	Q9Y4F1	FERM, ARHGEF and pleckstrin domain-containing protein 1 OS=Homo sapiens OX=9606 GN=FARP1 PE=1 SV=1	4	4	8	4	118.6	FARP1	49476.8	39634.2	53676	47194.3	32659.7	42488.3	99842.4	81603.9	74440.2	120086	85163.2	81205.7	159861	155832	120585	187257	123459	126901
High	Master Protein	Q96AC1	Fermitin family homolog 2 OS=Homo sapiens OX=9606 GN=FERMT2 PE=1 SV=1	27	13	30	13	77.8	FERMT2	1.87511e+06	1.34394e+06	1.56256e+06	1.60332e+06	1.20885e+06	1.7542e+06	1.759e+06	1.46011e+06	1.64259e+06	1.25743e+06	967613	1.10973e+06	825242	726875	669317	752802	549304	567559
High	Master Protein	P02794	Ferritin heavy chain OS=Homo sapiens OX=9606 GN=FTH1 PE=1 SV=2	25	4	11	4	21.2	FTH1	908228	649294	627993	790867	433193	591964	410042	257715	329787	269318	221780	214301	831383	663740	530117	1.15235e+06	780049	839307
High	Master Protein	P02792	Ferritin light chain OS=Homo sapiens OX=9606 GN=FTL PE=1 SV=2	34	6	12	6	20	FTL	1.12652e+06	729967	856348	970429	549500	811657	272320	201047	209653	175764	152134	161306	593701	641580	464146	790050	699973	822212
High	Master Protein	P11362	Fibroblast growth factor receptor 1 OS=Homo sapiens OX=9606 GN=FGFR1 PE=1 SV=3	3	2	5	1	91.8	FGFR1	101812	83571.5	79550.8	80438.2	64280.8	83101.7	48210.6	35691.1	35305.8	52096.6	36115.2	40933.1	39652.3	26831.7	26807.2	54172.9	37046.1	34845.5
High	Master Protein	Q9BTV5	Fibronectin type III and SPRY domain-containing protein 1 OS=Homo sapiens OX=9606 GN=FSD1 PE=1 SV=1	14	4	6	4	55.8	FSD1	45210.8	45765.3	38583.5	33960.5	35923.9	41144.6	57976.8	43328.9	47805.7	66737.2	46700.7	48550.3	46440.8	40750.7	34576.9	52641.9	44839.5	41085.4
High	Master Protein	P23142	Fibulin-1 OS=Homo sapiens OX=9606 GN=FBLN1 PE=1 SV=4	10	6	8	6	77.2	FBLN1	49848.9	42592.2	39297.2	35003.6	29449.6	35417.8	244006	149666	170334	107925	191741	102675	204969	141410	155819	93948.4	71627.3	110538
High	Master Protein	P21333	Filamin-A OS=Homo sapiens OX=9606 GN=FLNA PE=1 SV=4	51	114	245	100	280.6	FLNA	1.99146e+07	1.50706e+07	1.54743e+07	1.44157e+07	1.29123e+07	1.63807e+07	1.80576e+07	1.37664e+07	1.41398e+07	1.34275e+07	1.12121e+07	1.0677e+07	1.5662e+07	1.52746e+07	1.24923e+07	2.00223e+07	1.34508e+07	1.19004e+07
High	Master Protein	O75369	Filamin-B OS=Homo sapiens OX=9606 GN=FLNB PE=1 SV=2	35	69	143	57	278	FLNB	4.98187e+06	4.00555e+06	3.95067e+06	4.07443e+06	2.73823e+06	3.46276e+06	5.5491e+06	3.6029e+06	4.18068e+06	4.07852e+06	3.35326e+06	2.85683e+06	4.48231e+06	3.56375e+06	2.96282e+06	4.18871e+06	3.01076e+06	2.8562e+06
High	Master Protein	Q14315	Filamin-C OS=Homo sapiens OX=9606 GN=FLNC PE=1 SV=3	15	33	60	19	290.8	FLNC	1.04999e+06	1.18215e+06	953462	1.3552e+06	906647	1.16746e+06	2.78823e+06	1.89176e+06	1.91561e+06	2.40535e+06	1.63255e+06	1.32581e+06	2.09332e+06	1.74142e+06	1.33202e+06	1.7943e+06	1.15464e+06	1.18702e+06
High	Master Protein	P39748	Flap endonuclease 1 OS=Homo sapiens OX=9606 GN=FEN1 PE=1 SV=1	29	11	19	11	42.6	FEN1	655513	536907	565503	439481	484340	592354	1.06859e+06	762111	820476	930302	733599	815622	701311	767064	690073	864847	603171	531189
High	Master Protein	P30043	Flavin reductase (NADPH) OS=Homo sapiens OX=9606 GN=BLVRB PE=1 SV=3	12	2	5	2	22.1	BLVRB	361440	306370	343791	293925	263699	304668	390045	223553	269039	266931	216736	193851	237196	279039	182092	259601	184639	194283
High	Master Protein	O75955	Flotillin-1 OS=Homo sapiens OX=9606 GN=FLOT1 PE=1 SV=3	23	9	11	9	47.3	FLOT1	223352	144794	165219	136782	132829	153202	164770	132277	159346	198066	159930	167216	163705	182848	153903	256728	159322	137880
High	Master Protein	Q14254	Flotillin-2 OS=Homo sapiens OX=9606 GN=FLOT2 PE=1 SV=2	23	9	16	9	47	FLOT2	600170	480570	531833	500179	438918	518312	774430	495617	578832	746400	662045	613207	603208	608164	503176	829904	613886	543047
High	Master Protein	Q5VW36	Focadhesin OS=Homo sapiens OX=9606 GN=FOCAD PE=1 SV=2	1	2	2	2	199.9	FOCAD	18004.5	15492.2	16627.7	17370	13050.8	18367.8	42535.9	32368.6	32868.7	39206.1	32139.1	26342.2	31609.4	28507.3	25958.5	37966.6	31079.6	29843.5
High	Master Protein	Q05397	Focal adhesion kinase 1 OS=Homo sapiens OX=9606 GN=PTK2 PE=1 SV=2	6	6	12	6	119.2	PTK2	85997.7	45772.1	62182.4	72745.7	58024.7	58692.2	131031	87642.5	105252	129928	95076.7	95553.6	119987	125051	94212.3	124702	103078	92855.2
High	Master Protein	Q12841	Follistatin-related protein 1 OS=Homo sapiens OX=9606 GN=FSTL1 PE=1 SV=1	5	2	3	2	35	FSTL1	124593	103796	107921	133038	83570.4	111337	139403	98090.7	106580	117698	89884.1	87572.5	80550.9	68085.2	49872.9	77181.6	58887.7	57564.4
High	Master Protein	Q5T0N5	Formin-binding protein 1-like OS=Homo sapiens OX=9606 GN=FNBP1L PE=1 SV=3	6	4	7	4	70	FNBP1L	756060	529412	529750	439540	406854	434660	517970	403288	501590	546071	400129	416646	438626	353546	347293	533264	361674	329689
High	Master Protein	Q96PY5	Formin-like protein 2 OS=Homo sapiens OX=9606 GN=FMNL2 PE=1 SV=3	2	2	4	2	123.2	FMNL2	12765.3	10126.3	9601.9	10126.3	9148.35	10964.3	19203.8	11291.9	13624.3	18103.4	14076.1	13894.1	18392.7	15720.8	15728	18617.8	11606.7	12767.3
High	Master Protein	Q13642	Four and a half LIM domains protein 1 OS=Homo sapiens OX=9606 GN=FHL1 PE=1 SV=4	10	3	4	3	36.2	FHL1	39132.6	18961.7	24393.4	12553.4	12363.7	23239.4	60071.4	35088.1	32516.5	70074.5	44944.9	44451.6	65296.7	42080	30426	106692	81832.9	69986.4
High	Master Protein	Q06787	Fragile X messenger ribonucleoprotein 1 OS=Homo sapiens OX=9606 GN=FMR1 PE=1 SV=1	9	5	8	4	71.1	FMR1	226239	178917	192846	187993	155887	175931	383024	283862	330602	284608	248846	243800	351184	354004	340126	370219	256313	262560
High	Master Protein	Q9NQ88	Fructose-2,6-bisphosphatase TIGAR OS=Homo sapiens OX=9606 GN=TIGAR PE=1 SV=1	13	3	5	3	30	TIGAR	65143.2	48960.2	59281.7	54981.3	42229.4	49471.9	115994	73908.9	88730.9	81026.3	69848.3	74313.8	71967.4	69006.3	69201.7	83366.8	64229.3	56150.4
High	Master Protein	P04075	Fructose-bisphosphate aldolase A OS=Homo sapiens OX=9606 GN=ALDOA PE=1 SV=2	72	32	124	27	39.4	ALDOA	1.44374e+07	9.56323e+06	8.08092e+06	5.3858e+06	7.53177e+06	6.76745e+06	9.25112e+06	7.89114e+06	8.40303e+06	5.66048e+06	5.0468e+06	6.48743e+06	1.08567e+07	1.12147e+07	1.09051e+07	9.05073e+06	6.44823e+06	5.63018e+06
High	Master Protein	P09972	Fructose-bisphosphate aldolase C OS=Homo sapiens OX=9606 GN=ALDOC PE=1 SV=2	52	15	34	10	39.4	ALDOC	1.18584e+06	960447	694459	597216	627085	549871	822731	611263	755726	475575	363276	511542	1.07747e+06	963843	837375	724129	550053	509929
High	Master Protein	P07954	Fumarate hydratase, mitochondrial OS=Homo sapiens OX=9606 GN=FH PE=1 SV=3	34	13	28	13	54.6	FH	1.35788e+06	1.17527e+06	1.18658e+06	1.24532e+06	1.17889e+06	1.46024e+06	2.70298e+06	1.89483e+06	2.16468e+06	2.11348e+06	2.11506e+06	1.8204e+06	2.78484e+06	2.4821e+06	1.96534e+06	3.80852e+06	2.91864e+06	2.01907e+06
High	Master Protein	P16930	Fumarylacetoacetase OS=Homo sapiens OX=9606 GN=FAH PE=1 SV=2	21	7	10	7	46.3	FAH	311178	231905	224719	234935	211735	231239	444711	314933	356658	382655	310090	254798	517705	540577	430285	478547	333143	338496
High	Master Protein	Q96GK7	Fumarylacetoacetate hydrolase domain-containing protein 2A OS=Homo sapiens OX=9606 GN=FAHD2A PE=1 SV=1	24	6	12	2	34.6	FAHD2A	256962	126422	173418	136367	105791	133919	140492	129030	99816.2	102132	88494.2	108691	147248	123613	121879	176273	111604	100467
High	Master Protein	Q6P2I3	Fumarylacetoacetate hydrolase domain-containing protein 2B OS=Homo sapiens OX=9606 GN=FAHD2B PE=1 SV=1	24	5	11	1	34.6	FAHD2B	7794.21	8887.3	7271.43	9082.69	7658.99	8486.23	11576.6	7112.73	7536.72	10006.9	8638.61	7112.73	14230.2	10415.7	7440.13	17376	11872.5	9234.2
High	Master Protein	P14635	G2/mitotic-specific cyclin-B1 OS=Homo sapiens OX=9606 GN=CCNB1 PE=1 SV=1	9	3	5	3	48.3	CCNB1	135990	110855	118020	101632	91577.8	103903	152110	92287.2	138988	102119	93093.7	87332.7	99268	55129.2	63965.3	86073.6	82770.5	62096
High	Master Protein	P51570	Galactokinase OS=Homo sapiens OX=9606 GN=GALK1 PE=1 SV=1	11	3	5	3	42.2	GALK1	98260.9	69685.2	70635.9	66903.2	42346.1	59152.8	84796.2	70992.2	80491.5	81914.3	67553.6	71482.8	130214	124930	95691.1	128695	105350	89452.5
High	Master Protein	P09382	Galectin-1 OS=Homo sapiens OX=9606 GN=LGALS1 PE=1 SV=2	25	3	5	3	14.7	LGALS1	179162	103730	96001.2	127198	90091.6	119999	45394.3	35818.9	46258.8	41208	42179.2	54534	52811.7	54199	46486.4	51879.1	26928.4	24841.3
High	Master Protein	Q08380	Galectin-3-binding protein OS=Homo sapiens OX=9606 GN=LGALS3BP PE=1 SV=1	9	4	7	4	65.3	LGALS3BP	456626	303863	377948	356932	323687	428736	125117	67707.4	112051	95146.6	77019.5	80950.7	112900	110933	100645	145350	106724	114496
High	Master Protein	Q9UEY8	Gamma-adducin OS=Homo sapiens OX=9606 GN=ADD3 PE=1 SV=1	15	7	12	7	79.1	ADD3	64999.2	46907.6	60909.3	82726.9	46472.5	58418.3	209776	123971	152440	176801	145179	123811	158041	108555	90519.1	169253	117543	109144
High	Master Protein	P60520	Gamma-aminobutyric acid receptor-associated protein-like 2 OS=Homo sapiens OX=9606 GN=GABARAPL2 PE=1 SV=1	19	2	2	2	13.7	GABARAPL2	113935	114630	134900	267130	94240.2	103737	479968	298937	303176	482960	356128	255014	487904	192354	99248.8	579647	386987	265220
High	Master Protein	P09104	Gamma-enolase OS=Homo sapiens OX=9606 GN=ENO2 PE=1 SV=3	51	13	36	10	47.2	ENO2	665799	537413	537907	520855	441788	540147	912681	558512	706181	888808	715858	692523	1.17487e+06	910199	749505	1.15969e+06	881808	771632
High	Master Protein	Q92820	Gamma-glutamyl hydrolase OS=Homo sapiens OX=9606 GN=GGH PE=1 SV=2	35	10	22	10	35.9	GGH	646563	507690	473467	697413	591834	736757	1.37522e+06	1.00635e+06	1.0433e+06	1.31777e+06	1.06308e+06	998601	1.65435e+06	1.61218e+06	1.32793e+06	2.79738e+06	1.8875e+06	2.00662e+06
High	Master Protein	O75223	Gamma-glutamylcyclotransferase OS=Homo sapiens OX=9606 GN=GGCT PE=1 SV=1	29	6	10	6	21	GGCT	416550	306174	309297	369688	272172	365737	601044	419856	490168	507733	436106	365469	435852	343072	333557	490977	388093	358897
High	Master Protein	Q99747	Gamma-soluble NSF attachment protein OS=Homo sapiens OX=9606 GN=NAPG PE=1 SV=1	20	5	7	5	34.7	NAPG	75247.4	65637.6	64107.8	83551.8	48723.7	75137.8	147760	86872.2	118458	121626	92852	72281.9	113498	72901.4	86868.4	130824	93135.7	78997.8
High	Master Protein	Q9NUQ3	Gamma-taxilin OS=Homo sapiens OX=9606 GN=TXLNG PE=1 SV=2	5	2	3	2	60.5	TXLNG	202797	165592	208838	146824	132457	185525	269042	176381	225678	234578	185059	181723	148579	132936	117002	169562	127926	131556
High	Master Protein	Q9BSJ2	Gamma-tubulin complex component 2 OS=Homo sapiens OX=9606 GN=TUBGCP2 PE=1 SV=2	3	2	4	2	102.5	TUBGCP2	72029	52342.5	56663.9	48294.8	50444.7	60641.1	97202.2	66451.4	71645.1	99063.4	79418.1	61763.2	83811.9	80973.1	72777.2	95160.1	63460.3	57477.3
High	Master Protein	Q96CW5	Gamma-tubulin complex component 3 OS=Homo sapiens OX=9606 GN=TUBGCP3 PE=1 SV=2	10	6	12	6	103.5	TUBGCP3	65032.3	50797.2	56993.9	52023.4	44120.9	47431.6	102798	63776.3	79717.7	94013	78072	78611.4	95037.6	94340.1	79644.8	105961	82383.6	68294
High	Master Protein	P17900	Ganglioside GM2 activator OS=Homo sapiens OX=9606 GN=GM2A PE=1 SV=4	23	4	8	4	20.8	GM2A	393952	312165	326050	410143	252007	380336	500641	325471	406780	308175	261475	208160	321796	233627	191629	645762	460748	428495
High	Master Protein	P17302	Gap junction alpha-1 protein OS=Homo sapiens OX=9606 GN=GJA1 PE=1 SV=2	16	4	8	4	43	GJA1	216500	135587	214788	94677	139325	176189	117365	90986.3	103086	112353	88343.1	114633	94733.6	137004	109789	135536	101228	98238.6
High	Master Protein	Q9H488	GDP-fucose protein O-fucosyltransferase 1 OS=Homo sapiens OX=9606 GN=POFUT1 PE=1 SV=1	7	2	4	2	43.9	POFUT1	93016.7	63946.7	77055.3	51202	49014.6	61689	139940	104117	107936	93863.9	84717.4	78444.3	125805	130845	120399	125455	96029.7	91577.6
High	Master Protein	Q9Y2G5	GDP-fucose protein O-fucosyltransferase 2 OS=Homo sapiens OX=9606 GN=POFUT2 PE=1 SV=3	8	3	6	3	49.9	POFUT2	40732.8	35141.5	40739.2	44738.5	30438.9	41616.7	97995.8	58057.7	77334.7	87970.2	79124.6	67500.4	98793.9	78671.4	58404.9	93603.2	76128.8	67152.9
High	Master Protein	Q13630	GDP-L-fucose synthase OS=Homo sapiens OX=9606 GN=GFUS PE=1 SV=1	14	3	6	3	35.9	GFUS	391996	313387	329954	282302	241269	283115	392162	284719	327841	331273	256003	259663	292687	282082	245574	347077	205795	195067
High	Master Protein	P06396	Gelsolin OS=Homo sapiens OX=9606 GN=GSN PE=1 SV=1	34	20	39	20	85.6	GSN	1.32604e+06	1.02648e+06	1.0406e+06	875104	853799	1.02199e+06	2.19873e+06	1.70418e+06	1.85854e+06	1.73631e+06	1.38153e+06	1.46046e+06	1.70172e+06	1.99047e+06	1.696e+06	1.56959e+06	1.05816e+06	1.07375e+06
High	Master Protein	P57678	Gem-associated protein 4 OS=Homo sapiens OX=9606 GN=GEMIN4 PE=1 SV=2	6	5	8	5	120	GEMIN4	184327	155991	166924	161721	102724	137277	233928	178501	196446	211463	175557	170777	147464	98788.6	116345	173077	110241	104557
High	Master Protein	Q8TEQ6	Gem-associated protein 5 OS=Homo sapiens OX=9606 GN=GEMIN5 PE=1 SV=3	6	7	9	7	168.5	GEMIN5	204838	136947	140473	146754	126797	157802	323533	216540	259552	224906	224353	186768	204551	160995	158295	228530	166364	125371
High	Master Protein	P18074	General transcription and DNA repair factor IIH helicase subunit XPD OS=Homo sapiens OX=9606 GN=ERCC2 PE=1 SV=1	4	2	4	2	86.9	ERCC2	24176	17943.3	21414.4	23637.7	16740.2	21454.6	38319.5	25460.7	29575.4	33401.8	25084.9	22057.5	27683.2	16578.3	18704.2	37864.7	24527.7	20402.3
High	Master Protein	Q12789	General transcription factor 3C polypeptide 1 OS=Homo sapiens OX=9606 GN=GTF3C1 PE=1 SV=4	4	7	12	7	238.7	GTF3C1	100769	63870.1	81513	68524.6	54366.1	65465.6	116959	80595.6	93467	114481	100049	78220.5	86907.9	68412.4	74156	107880	74918.6	67978.5
High	Master Protein	Q8WUA4	General transcription factor 3C polypeptide 2 OS=Homo sapiens OX=9606 GN=GTF3C2 PE=1 SV=2	2	2	3	2	100.6	GTF3C2	21111.1	16353	17987	26164.9	12306.9	18176.4	54055.8	29457.1	28968.6	46398	41913.9	21753	24767.3	17226.4	11604.2	38796.3	28577.6	23035.3
High	Master Protein	Q9Y5Q9	General transcription factor 3C polypeptide 3 OS=Homo sapiens OX=9606 GN=GTF3C3 PE=1 SV=1	9	5	11	5	101.2	GTF3C3	130785	126996	137782	115313	106248	118990	225225	144519	159870	178693	153623	151331	163467	134553	114519	169443	124010	123384
High	Master Protein	Q9UKN8	General transcription factor 3C polypeptide 4 OS=Homo sapiens OX=9606 GN=GTF3C4 PE=1 SV=2	10	7	10	7	91.9	GTF3C4	241855	186718	208192	200066	141859	177401	416902	262934	324269	369548	305378	278801	288191	235531	203815	310520	243393	231734
High	Master Protein	Q9Y5Q8	General transcription factor 3C polypeptide 5 OS=Homo sapiens OX=9606 GN=GTF3C5 PE=1 SV=2	11	4	5	4	59.5	GTF3C5	103076	64951.7	76008.3	68256.4	69366.2	71825.6	124486	84592.5	100303	110609	73104.7	73173	80852.9	83935.8	83153.4	94020.4	72263.6	62536
High	Master Protein	P35269	General transcription factor IIF subunit 1 OS=Homo sapiens OX=9606 GN=GTF2F1 PE=1 SV=2	9	3	6	3	58.2	GTF2F1	64968.9	61337	56793.6	51721.5	45887.6	54243.8	92612.5	78679.8	71075.8	83843.7	64625.9	73887.5	87835	45553.2	59891.4	95972.8	67013.9	65048.7
High	Master Protein	P13984	General transcription factor IIF subunit 2 OS=Homo sapiens OX=9606 GN=GTF2F2 PE=1 SV=2	25	6	9	6	28.4	GTF2F2	130288	83503.7	88385.5	105485	72223	116563	211949	134497	148557	195854	123991	114860	181111	116522	110388	186495	140208	123992
High	Master Protein	P78347	General transcription factor II-I OS=Homo sapiens OX=9606 GN=GTF2I PE=1 SV=2	43	36	71	36	112.3	GTF2I	4.64918e+06	3.43669e+06	3.58759e+06	3.33991e+06	2.9468e+06	3.55821e+06	4.53108e+06	3.0006e+06	3.638e+06	4.75361e+06	3.82258e+06	3.51016e+06	3.96918e+06	3.14567e+06	3.08527e+06	5.06834e+06	3.35043e+06	3.1818e+06
High	Master Protein	O60763	General vesicular transport factor p115 OS=Homo sapiens OX=9606 GN=USO1 PE=1 SV=2	21	16	29	16	107.8	USO1	875765	712427	661251	610104	550149	654686	863450	618131	652862	659678	550143	485994	671803	738631	554577	730067	514577	495103
High	Master Protein	P60983	Glia maturation factor beta OS=Homo sapiens OX=9606 GN=GMFB PE=1 SV=2	40	5	8	5	16.7	GMFB	241997	153588	176713	136165	129905	146750	221941	170342	178412	154186	150975	110168	164350	218154	150526	202425	172159	139226
High	Master Protein	Q92990	Glomulin OS=Homo sapiens OX=9606 GN=GLMN PE=1 SV=2	11	5	7	5	68.2	GLMN	249905	185083	215940	219188	186303	214097	317403	222800	281454	282090	251293	218337	229251	212900	173643	253348	208837	193174
High	Master Protein	Q96EK6	Glucosamine 6-phosphate N-acetyltransferase OS=Homo sapiens OX=9606 GN=GNPNAT1 PE=1 SV=1	23	3	6	3	20.7	GNPNAT1	71736.9	35611.5	53539.1	31963.9	25011.4	32540.7	63886.5	61022.3	63240.2	46532.1	44379.3	42391.4	35282.8	39886.9	34185.1	40024.4	27309.6	25178.1
High	Master Protein	P46926	Glucosamine-6-phosphate isomerase 1 OS=Homo sapiens OX=9606 GN=GNPDA1 PE=1 SV=1	41	9	21	9	32.6	GNPDA1	1.29665e+06	993526	1.00785e+06	867199	729165	966965	1.46674e+06	1.13723e+06	1.23808e+06	1.25199e+06	997192	1.1137e+06	1.41136e+06	1.32088e+06	1.12906e+06	2.28712e+06	1.48499e+06	1.46912e+06
High	Master Protein	Q6PCE3	Glucose 1,6-bisphosphate synthase OS=Homo sapiens OX=9606 GN=PGM2L1 PE=1 SV=3	9	5	6	4	70.4	PGM2L1	73308.5	57566.1	76920.1	47022.3	55259.2	68198.8	126618	94612.6	115500	72655.5	55633.8	64459.9	94352	120440	82109.7	117781	86762.3	74855.1
High	Master Protein	P11413	Glucose-6-phosphate 1-dehydrogenase OS=Homo sapiens OX=9606 GN=G6PD PE=1 SV=4	36	18	30	18	59.2	G6PD	1.53365e+06	1.10227e+06	1.24278e+06	1.03131e+06	1.02597e+06	1.17064e+06	1.78794e+06	1.24414e+06	1.36108e+06	1.3876e+06	1.14283e+06	1.11801e+06	1.31933e+06	1.1988e+06	1.10062e+06	1.27384e+06	911876	807743
High	Master Protein	P06744	Glucose-6-phosphate isomerase OS=Homo sapiens OX=9606 GN=GPI PE=1 SV=4	46	19	50	19	63.1	GPI	2.61527e+06	1.81265e+06	1.74515e+06	1.21896e+06	1.39652e+06	1.578e+06	2.08017e+06	1.64345e+06	1.86908e+06	1.52618e+06	1.22998e+06	1.48134e+06	2.4319e+06	2.5095e+06	2.33199e+06	2.3472e+06	1.6898e+06	1.4629e+06
High	Master Protein	P14314	Glucosidase 2 subunit beta OS=Homo sapiens OX=9606 GN=PRKCSH PE=1 SV=2	28	16	32	16	59.4	PRKCSH	2.74146e+06	2.13989e+06	2.06549e+06	2.56585e+06	1.8345e+06	2.22957e+06	4.30227e+06	2.95536e+06	3.03059e+06	3.8969e+06	3.03146e+06	2.50254e+06	3.68856e+06	3.22469e+06	2.56992e+06	4.62309e+06	3.10383e+06	2.78891e+06
High	Master Protein	P00367	Glutamate dehydrogenase 1, mitochondrial OS=Homo sapiens OX=9606 GN=GLUD1 PE=1 SV=2	25	11	19	11	61.4	GLUD1	823924	652438	754829	575370	548810	706432	1.06229e+06	774108	845310	1.03506e+06	841466	748309	779088	852093	602299	1.24499e+06	870203	770843
High	Master Protein	P48506	Glutamate--cysteine ligase catalytic subunit OS=Homo sapiens OX=9606 GN=GCLC PE=1 SV=2	5	3	4	3	72.7	GCLC	63300.6	57090.1	55553.5	118764	44633.8	65330.6	141941	80214.3	100042	116202	94869.7	58621	103831	50987.1	40591.7	122487	92877.1	83251.6
High	Master Protein	Q9BQ67	Glutamate-rich WD repeat-containing protein 1 OS=Homo sapiens OX=9606 GN=GRWD1 PE=1 SV=1	9	3	5	3	49.4	GRWD1	76116.7	74786.7	64071.7	72298.1	46616	64712.2	152553	99083	95738.4	101745	97152.6	74631.4	84721.9	53157.6	58889.1	71807.1	56759	58167.5
High	Master Protein	P15104	Glutamine synthetase OS=Homo sapiens OX=9606 GN=GLUL PE=1 SV=4	8	4	7	4	42	GLUL	171058	110439	135064	182421	120023	152372	774128	523634	598679	666041	570303	454821	528041	445088	420035	355922	266808	201034
High	Master Protein	Q06210	Glutamine--fructose-6-phosphate aminotransferase [isomerizing] 1 OS=Homo sapiens OX=9606 GN=GFPT1 PE=1 SV=3	29	16	26	16	78.8	GFPT1	551213	481698	471571	567696	396898	496742	952303	622001	740671	735461	614050	498310	767018	565188	462137	703848	477766	432075
High	Master Protein	P47897	Glutamine--tRNA ligase OS=Homo sapiens OX=9606 GN=QARS1 PE=1 SV=1	26	18	29	17	87.7	QARS1	1.01793e+06	826245	808904	824836	691517	863049	1.49606e+06	1.0498e+06	1.12732e+06	1.11761e+06	1.00571e+06	873634	1.1616e+06	964669	862240	1.25816e+06	909610	757408
High	Master Protein	O76003	Glutaredoxin-3 OS=Homo sapiens OX=9606 GN=GLRX3 PE=1 SV=2	29	10	17	10	37.4	GLRX3	1.33574e+06	1.24092e+06	1.0895e+06	1.34575e+06	879628	1.19991e+06	2.71595e+06	1.85713e+06	2.09745e+06	2.16626e+06	1.68644e+06	1.40041e+06	1.70924e+06	1.20884e+06	951795	1.83151e+06	1.29174e+06	1.17531e+06
High	Master Protein	Q92947	Glutaryl-CoA dehydrogenase, mitochondrial OS=Homo sapiens OX=9606 GN=GCDH PE=1 SV=1	5	2	4	2	48.1	GCDH	81728.1	58981	80980	65958.8	44554.7	83430.2	83883.9	61218.8	81401.8	55372.8	53257.9	59686.1	56734.6	51582.3	46622	68187.1	47757.7	44015.5
High	Master Protein	P07203	Glutathione peroxidase 1 OS=Homo sapiens OX=9606 GN=GPX1 PE=1 SV=4	25	4	12	4	22.1	GPX1	125409	99058.4	88854.6	113330	91817.1	67020.9	365219	238423	270553	322965	271731	220810	322619	214794	184597	349476	267596	231950
High	Master Protein	P00390	Glutathione reductase, mitochondrial OS=Homo sapiens OX=9606 GN=GSR PE=1 SV=2	22	6	9	6	56.2	GSR	206098	174506	179083	140939	117236	160714	218126	143295	174292	173502	144964	143365	161602	154939	152758	231704	164356	150040
High	Master Protein	O15217	Glutathione S-transferase A4 OS=Homo sapiens OX=9606 GN=GSTA4 PE=1 SV=1	11	2	4	2	25.7	GSTA4	20579.9	15091.9	18216.9	17287.1	13980.4	16946	61111.4	38737.4	36327.9	66617.5	47654.8	38465.9	99946.4	87562.8	81284.9	131623	108837	83667.4
High	Master Protein	O43813	Glutathione S-transferase LANCL1 OS=Homo sapiens OX=9606 GN=LANCL1 PE=1 SV=1	6	2	5	2	45.3	LANCL1	300508	158979	212582	206478	206803	207165	377960	253202	280676	308123	271654	377895	336777	292122	305146	408560	270287	219779
High	Master Protein	P28161	Glutathione S-transferase Mu 2 OS=Homo sapiens OX=9606 GN=GSTM2 PE=1 SV=2	28	5	8	4	25.7	GSTM2	140136	112374	131969	105099	89710.9	130977	282922	199502	184796	332491	258720	236954	569153	558618	478803	803603	544827	494572
High	Master Protein	P21266	Glutathione S-transferase Mu 3 OS=Homo sapiens OX=9606 GN=GSTM3 PE=1 SV=3	31	6	9	5	26.5	GSTM3	66339.4	62436.6	50496.1	68535.6	46005.9	62014	123413	97990	83669.8	127749	106626	86521.5	289839	273057	201284	383838	255059	264014
High	Master Protein	P78417	Glutathione S-transferase omega-1 OS=Homo sapiens OX=9606 GN=GSTO1 PE=1 SV=2	17	4	7	4	27.5	GSTO1	315217	243763	242868	212381	154298	216950	295165	191259	199256	137870	125697	131025	268873	306159	231601	148657	98923.9	84603.7
High	Master Protein	P09211	Glutathione S-transferase P OS=Homo sapiens OX=9606 GN=GSTP1 PE=1 SV=2	64	13	81	13	23.3	GSTP1	7.23373e+06	4.77952e+06	4.6906e+06	4.97763e+06	3.10943e+06	4.29821e+06	7.33462e+06	5.96042e+06	5.35869e+06	6.64384e+06	5.32541e+06	5.00373e+06	7.12916e+06	5.47775e+06	4.61817e+06	8.72329e+06	5.43968e+06	5.10654e+06
High	Master Protein	P30711	Glutathione S-transferase theta-1 OS=Homo sapiens OX=9606 GN=GSTT1 PE=1 SV=4	7	2	3	2	27.3	GSTT1	78507.8	55036.4	67446.5	38849.2	40837.2	46403.2	64385.7	44784.5	48587.3	46942	47858.3	40495.5	68190	79858.3	56660.2	67681.3	35485.6	37703.5
High	Master Protein	P48637	Glutathione synthetase OS=Homo sapiens OX=9606 GN=GSS PE=1 SV=1	29	11	19	11	52.4	GSS	388079	288023	291995	272037	232047	307460	508617	362920	393223	495016	418768	367757	519106	472296	422259	690713	530913	449117
High	Master Protein	P04406	Glyceraldehyde-3-phosphate dehydrogenase OS=Homo sapiens OX=9606 GN=GAPDH PE=1 SV=3	80	28	304	28	36	GAPDH	2.38866e+07	1.60515e+07	1.46695e+07	1.18788e+07	1.35787e+07	1.52995e+07	1.81915e+07	1.3965e+07	1.55206e+07	1.52265e+07	1.17708e+07	1.3122e+07	1.59746e+07	1.6384e+07	1.55251e+07	1.77641e+07	1.21233e+07	1.156e+07
High	Master Protein	Q86UL3	Glycerol-3-phosphate acyltransferase 4 OS=Homo sapiens OX=9606 GN=GPAT4 PE=1 SV=1	6	2	3	2	52	GPAT4	10264.1	8641.51	12624.9	9844.82	6774.32	9391.67	17192.4	8973.1	10828.6	15037.7	8726.33	9839.47	15410.3	11140	11511.3	16916.9	13708.4	13209.2
High	Master Protein	P43304	Glycerol-3-phosphate dehydrogenase, mitochondrial OS=Homo sapiens OX=9606 GN=GPD2 PE=1 SV=3	17	10	18	10	80.8	GPD2	197516	160113	176194	189634	131963	194152	426217	284803	348769	415931	349461	305512	364468	294307	249803	417122	303242	283009
High	Master Protein	A6NDG6	Glycerol-3-phosphate phosphatase OS=Homo sapiens OX=9606 GN=PGP PE=1 SV=1	36	6	9	6	34	PGP	186627	151290	178945	186942	116666	161920	300915	197800	240688	265647	215814	186519	234542	184454	165533	257738	183923	174029
High	Master Protein	P23434	Glycine cleavage system H protein, mitochondrial OS=Homo sapiens OX=9606 GN=GCSH PE=1 SV=2	17	2	4	2	18.9	GCSH	320516	99952	145816	125171	60906.8	115004	189335	182757	121401	176229	153228	191230	130599	116992	121012	235303	156029	116831
High	Master Protein	P23378	Glycine dehydrogenase (decarboxylating), mitochondrial OS=Homo sapiens OX=9606 GN=GLDC PE=1 SV=2	20	18	35	18	112.7	GLDC	639802	519081	567393	632544	479600	563504	1.59087e+06	910548	1.00894e+06	1.53471e+06	1.41204e+06	1.07291e+06	1.35928e+06	1.12039e+06	900147	1.92694e+06	1.45057e+06	1.10429e+06
High	Master Protein	P41250	Glycine--tRNA ligase OS=Homo sapiens OX=9606 GN=GARS1 PE=1 SV=3	34	19	37	19	83.1	GARS1	3.03181e+06	2.22517e+06	2.4474e+06	2.03002e+06	1.96504e+06	2.64642e+06	3.63756e+06	2.52469e+06	2.65051e+06	3.1454e+06	2.37254e+06	2.24712e+06	2.40093e+06	2.28104e+06	2.10468e+06	2.17091e+06	1.59124e+06	1.44602e+06
High	Master Protein	P13807	Glycogen [starch] synthase, muscle OS=Homo sapiens OX=9606 GN=GYS1 PE=1 SV=2	4	2	3	2	83.7	GYS1	10623.5	5575.47	8094.85	6920.37	4992.85	6402.39	11330.2	5632.75	9976.33	12587.5	6065.42	6550.11	13078.9	10701.8	10255.7	16770.5	10879	10357
High	Master Protein	P11216	Glycogen phosphorylase, brain form OS=Homo sapiens OX=9606 GN=PYGB PE=1 SV=5	19	15	30	11	96.6	PYGB	512859	382892	437457	384118	355602	408980	592101	373979	454420	436166	508660	411097	557671	393201	334089	891033	613272	514533
High	Master Protein	P06737	Glycogen phosphorylase, liver form OS=Homo sapiens OX=9606 GN=PYGL PE=1 SV=4	19	17	22	13	97.1	PYGL	767851	587448	597675	662125	517172	604862	1.58452e+06	1.04505e+06	1.30068e+06	1.28321e+06	1.18477e+06	1.06146e+06	1.10732e+06	894917	737482	1.28251e+06	905387	774410
High	Master Protein	P49841	Glycogen synthase kinase-3 beta OS=Homo sapiens OX=9606 GN=GSK3B PE=1 SV=2	17	5	7	4	46.7	GSK3B	247504	202859	204511	200948	168811	201822	406027	272537	331302	351777	323913	269082	342916	290296	248423	482302	324620	313927
High	Master Protein	O15488	Glycogenin-2 OS=Homo sapiens OX=9606 GN=GYG2 PE=1 SV=2	4	2	4	2	55.1	GYG2	99955.3	99191.9	99793.6	102181	72643.6	92824.2	111692	85289.4	104717	119514	95410	77581.7	133933	104997	103398	190585	106445	82501.5
High	Master Protein	P30419	Glycylpeptide N-tetradecanoyltransferase 1 OS=Homo sapiens OX=9606 GN=NMT1 PE=1 SV=2	18	6	15	6	56.8	NMT1	978357	753402	772798	701264	674858	848059	1.27437e+06	888697	1.08281e+06	1.10839e+06	870075	825531	921507	864560	793288	1.00755e+06	723808	620073
High	Master Protein	Q9HC38	Glyoxalase domain-containing protein 4 OS=Homo sapiens OX=9606 GN=GLOD4 PE=1 SV=1	54	15	36	15	34.8	GLOD4	1.90338e+06	1.51531e+06	1.46683e+06	1.51841e+06	1.21895e+06	1.57168e+06	3.38856e+06	2.4753e+06	2.59294e+06	2.54815e+06	2.57376e+06	2.32146e+06	3.56527e+06	3.00247e+06	2.39282e+06	4.87267e+06	3.41195e+06	2.53127e+06
High	Master Protein	Q9UBQ7	Glyoxylate reductase/hydroxypyruvate reductase OS=Homo sapiens OX=9606 GN=GRHPR PE=1 SV=1	26	6	12	6	35.6	GRHPR	819918	602527	674318	602826	504667	635581	1.18866e+06	785324	1.01834e+06	1.16572e+06	983228	851578	1.08296e+06	1.03646e+06	972903	1.40383e+06	1.00669e+06	875289
High	Master Protein	P51654	Glypican-3 OS=Homo sapiens OX=9606 GN=GPC3 PE=1 SV=1	18	9	17	9	65.5	GPC3	824067	576294	548237	816323	710332	853347	1.28738e+06	737233	882551	1.84437e+06	1.40827e+06	1.28824e+06	1.50333e+06	1.10782e+06	926830	1.49247e+06	1.26089e+06	886608
High	Master Protein	O75487	Glypican-4 OS=Homo sapiens OX=9606 GN=GPC4 PE=1 SV=4	28	12	20	10	62.4	GPC4	1.42717e+06	1.18474e+06	998172	1.57063e+06	1.39875e+06	1.57473e+06	403535	239766	402628	445366	414037	410201	530987	444101	360962	1.16386e+06	859564	709956
High	Master Protein	Q9Y625	Glypican-6 OS=Homo sapiens OX=9606 GN=GPC6 PE=1 SV=1	8	3	7	1	62.7	GPC6	25027.2	18272.1	21876.1	16611	18727.7	19744.6	40135.2	22885.8	23601.1	36800.5	38034.2	22449.5	39191.1	55174.1	42494.8	58438.9	41408.3	38536
High	Master Protein	P49915	GMP synthase [glutamine-hydrolyzing] OS=Homo sapiens OX=9606 GN=GMPS PE=1 SV=1	46	26	49	26	76.7	GMPS	1.8852e+06	1.44405e+06	1.4453e+06	1.52591e+06	1.29967e+06	1.51549e+06	2.78365e+06	2.0227e+06	2.27157e+06	2.63418e+06	2.13687e+06	1.89216e+06	2.16273e+06	1.92485e+06	1.6384e+06	2.29438e+06	1.47207e+06	1.30364e+06
High	Master Protein	Q92896	Golgi apparatus protein 1 OS=Homo sapiens OX=9606 GN=GLG1 PE=1 SV=2	7	9	14	9	134.5	GLG1	333816	241367	249303	262374	210355	256016	367471	216048	293402	299081	253133	207661	324841	235712	192799	347145	220294	223320
High	Master Protein	P0CG08	Golgi pH regulator B OS=Homo sapiens OX=9606 GN=GPR89B PE=1 SV=1	14	4	7	4	52.9	GPR89B	51154.5	49179.4	50093	59360.1	39083.5	44638.8	101796	56861.3	79258.1	100224	71319.3	60800	85401	69474.1	64376.7	100851	73489.1	72137.2
High	Master Protein	Q9H4A6	Golgi phosphoprotein 3 OS=Homo sapiens OX=9606 GN=GOLPH3 PE=1 SV=1	17	3	5	3	33.8	GOLPH3	74501.6	58546.3	64048.4	72525.6	47542.5	68386.5	95800.1	64725.4	86553.5	79804.1	66110.9	57353.2	78556.1	64127.7	61114.1	81111.4	64414.4	51271.4
High	Master Protein	Q9H8Y8	Golgi reassembly-stacking protein 2 OS=Homo sapiens OX=9606 GN=GORASP2 PE=1 SV=3	12	4	6	4	47.1	GORASP2	42303.4	51122.2	40458.6	64086.7	41752.8	62570.5	161564	97699.2	113620	127332	109347	88560.7	103533	98726	78563.1	117713	104210	82362.3
High	Master Protein	Q7L5D6	Golgi to ER traffic protein 4 homolog OS=Homo sapiens OX=9606 GN=GET4 PE=1 SV=1	14	4	6	4	36.5	GET4	68506	58425.3	53919.4	63952.8	41381.8	57034.8	132409	85023.7	98658.5	130177	83335.9	75865	71849.2	61555.3	47948.2	87105.6	55838.2	55263.3
High	Master Protein	Q92538	Golgi-specific brefeldin A-resistance guanine nucleotide exchange factor 1 OS=Homo sapiens OX=9606 GN=GBF1 PE=1 SV=2	5	7	10	7	206.3	GBF1	344946	264485	261326	316853	285888	299832	451482	265946	305525	359063	266219	279849	364635	322381	339671	416000	314656	325950
High	Master Protein	Q96S52	GPI transamidase component PIG-S OS=Homo sapiens OX=9606 GN=PIGS PE=1 SV=3	10	4	11	4	61.6	PIGS	179263	125645	152922	108354	103449	130336	230830	182541	193821	184279	167702	136743	231612	235826	201987	243397	203881	155043
High	Master Protein	P28676	Grancalcin OS=Homo sapiens OX=9606 GN=GCA PE=1 SV=2	13	3	4	3	24	GCA	282651	230309	208213	217170	163705	212350	350779	237257	283403	321061	225619	235612	309066	294203	235690	389295	291075	247003
High	Master Protein	Q6Y7W6	GRB10-interacting GYF protein 2 OS=Homo sapiens OX=9606 GN=GIGYF2 PE=1 SV=1	8	6	12	6	150	GIGYF2	50207.2	49385.6	54423.7	32493.1	35432.6	57748.5	68298.3	47937.5	61380.6	75803	60361.1	52949.3	52113.3	41816.9	47219	53731.9	37314.5	41933.9
High	Master Protein	Q9C091	GREB1-like protein OS=Homo sapiens OX=9606 GN=GREB1L PE=1 SV=2	2	3	5	3	214.2	GREB1L	63201.8	62772.9	81026	131476	84680.5	108641	388030	222044	286578	522377	436454	377641	96947.3	66337	66054.9	93260.3	66076.7	85086.5
High	Master Protein	Q12849	G-rich sequence factor 1 OS=Homo sapiens OX=9606 GN=GRSF1 PE=1 SV=3	7	2	3	2	53.1	GRSF1	56324.7	27908.7	52331	26724.7	29314.2	43849.8	56392.3	34827.2	47589.9	48178.7	35861.9	31595.5	26358.6	24962.2	26415.4	34213.9	20357.3	21756.8
High	Master Protein	Q8TAE8	Growth arrest and DNA damage-inducible proteins-interacting protein 1 OS=Homo sapiens OX=9606 GN=GADD45GIP1 PE=1 SV=1	30	4	7	4	25.4	GADD45GIP1	75475.2	60289.4	79248.4	61261.4	55838.8	74996.8	113966	74621.9	78152.3	94227.9	73526.1	72820.2	55280.5	43119	44426.3	74717.7	46125.3	38941
High	Master Protein	P62993	Growth factor receptor-bound protein 2 OS=Homo sapiens OX=9606 GN=GRB2 PE=1 SV=1	48	8	16	8	25.2	GRB2	1.18903e+06	821425	968836	718684	647483	859760	1.08446e+06	767047	905812	906119	766174	787683	809116	808668	709654	987931	742147	634965
High	Master Protein	Q9HAV7	GrpE protein homolog 1, mitochondrial OS=Homo sapiens OX=9606 GN=GRPEL1 PE=1 SV=2	20	4	5	4	24.3	GRPEL1	18111.5	16496.3	19917.3	12999.4	12315.2	11098.9	26624	16040.2	21915	23490.1	18545.7	20771.6	20318.1	12880.2	15688.5	15974.1	11633	8793.01
High	Master Protein	Q9UIJ7	GTP:AMP phosphotransferase AK3, mitochondrial OS=Homo sapiens OX=9606 GN=AK3 PE=1 SV=4	26	5	8	5	25.6	AK3	540724	406046	392115	299300	238599	296277	666612	493616	547886	589278	464761	395211	909521	853209	713780	1.26112e+06	826718	688717
High	Master Protein	P01116	GTPase KRas OS=Homo sapiens OX=9606 GN=KRAS PE=1 SV=1	37	5	11	2	21.6	KRAS	59521.2	35279.9	49327	30104.7	31435	34544.2	37703.4	20354.3	33651.7	29621.6	24462.8	31709.1	51999	44213.9	49860.5	53370.1	37593.2	29827.4
High	Master Protein	P01111	GTPase NRas OS=Homo sapiens OX=9606 GN=NRAS PE=1 SV=1	40	6	13	3	21.2	NRAS	1.10223e+06	813139	850511	869848	764269	921718	1.22338e+06	871612	918359	934925	857918	847461	1.22196e+06	1.20148e+06	1.09536e+06	1.41161e+06	1.01845e+06	859267
High	Master Protein	Q14C86	GTPase-activating protein and VPS9 domain-containing protein 1 OS=Homo sapiens OX=9606 GN=GAPVD1 PE=1 SV=2	3	3	4	3	164.9	GAPVD1	68872.8	48792.4	49563.8	45136.2	34686.9	49163.8	72361.6	46563.9	56410.7	56646	52164.3	43274.8	57625.9	55054.4	49233.6	53583.5	43235.1	28703.5
High	Master Protein	P62826	GTP-binding nuclear protein Ran OS=Homo sapiens OX=9606 GN=RAN PE=1 SV=3	46	13	36	13	24.4	RAN	3.2653e+06	2.29332e+06	2.28166e+06	2.0687e+06	1.94115e+06	2.5354e+06	4.09704e+06	3.28672e+06	3.17489e+06	3.71487e+06	2.84123e+06	2.72458e+06	3.45452e+06	3.08777e+06	2.72191e+06	3.74376e+06	2.49145e+06	2.02799e+06
High	Master Protein	O00178	GTP-binding protein 1 OS=Homo sapiens OX=9606 GN=GTPBP1 PE=1 SV=3	16	8	14	8	72.4	GTPBP1	805099	662733	663697	698748	455381	637216	1.07857e+06	711961	848271	1.00897e+06	1.00065e+06	711061	1.24245e+06	678245	558187	952829	1.22467e+06	681851
High	Master Protein	Q9BZE4	GTP-binding protein 4 OS=Homo sapiens OX=9606 GN=GTPBP4 PE=1 SV=3	12	8	11	8	73.9	GTPBP4	301896	236838	237967	207290	189610	233844	430076	256534	330488	273278	308395	269084	302772	258114	199722	263423	195794	154097
High	Master Protein	Q15382	GTP-binding protein Rheb OS=Homo sapiens OX=9606 GN=RHEB PE=1 SV=1	24	4	8	4	20.5	RHEB	104779	90027.2	79505.6	119857	65124.9	90297.1	169050	108485	121115	140223	128088	97168.4	150388	95248.4	88736.7	186185	129995	125194
High	Master Protein	Q9NR31	GTP-binding protein SAR1a OS=Homo sapiens OX=9606 GN=SAR1A PE=1 SV=1	35	6	14	4	22.4	SAR1A	668669	600440	564461	634859	491028	619896	1.49936e+06	1.05381e+06	1.0985e+06	1.35201e+06	1.00174e+06	840130	1.23855e+06	1.06709e+06	792579	1.3467e+06	950288	832840
High	Master Protein	Q14353	Guanidinoacetate N-methyltransferase OS=Homo sapiens OX=9606 GN=GAMT PE=1 SV=1	13	3	4	3	26.3	GAMT	35015.6	23283.8	32420.2	31013.1	20456.8	28160.8	88133.8	56288.3	63539.8	82783.9	62445.4	50633	57148.3	50975.8	39337.9	86237	59570.2	55001.7
High	Master Protein	P52735	Guanine nucleotide exchange factor VAV2 OS=Homo sapiens OX=9606 GN=VAV2 PE=1 SV=2	3	2	3	2	101.2	VAV2	1492.61	1409.81	2512.03	2093.36	1657.6	1179.12	3138.95	2651.11	2514.83	2828.17	1229.88	2872.78	2579.08	1202.35	1395.09	4378.64	2676.53	2290.81
High	Master Protein	P04899	Guanine nucleotide-binding protein G(i) subunit alpha-2 OS=Homo sapiens OX=9606 GN=GNAI2 PE=1 SV=3	37	10	24	6	40.4	GNAI2	836587	716021	683985	797323	593812	747248	1.41754e+06	933499	1.07315e+06	1.47144e+06	1.11878e+06	1.02192e+06	1.42688e+06	1.16699e+06	1.01047e+06	1.81891e+06	1.20338e+06	1.07857e+06
High	Master Protein	P08754	Guanine nucleotide-binding protein G(i) subunit alpha-3 OS=Homo sapiens OX=9606 GN=GNAI3 PE=1 SV=3	23	7	14	3	40.5	GNAI3	248186	220460	214174	256398	150914	212094	484922	329076	363928	432291	301341	293193	426378	311015	239775	499958	343321	353670
High	Master Protein	P62873	Guanine nucleotide-binding protein G(I)/G(S)/G(T) subunit beta-1 OS=Homo sapiens OX=9606 GN=GNB1 PE=1 SV=3	27	8	24	4	37.4	GNB1	1.13223e+06	666729	715290	702914	549307	707655	1.31964e+06	1.09443e+06	1.10409e+06	1.33012e+06	1.0914e+06	1.12882e+06	1.44817e+06	1.3159e+06	1.24183e+06	1.82148e+06	1.12998e+06	1.02829e+06
High	Master Protein	P62879	Guanine nucleotide-binding protein G(I)/G(S)/G(T) subunit beta-2 OS=Homo sapiens OX=9606 GN=GNB2 PE=1 SV=3	25	6	18	2	37.3	GNB2	20752.4	6207.98	13568.9	4197.77	6883.83	7094.83	6568.67	9371.09	6777.2	5490.87	4657.15	10913	12338	11920.9	16821.4	15913.5	5919.35	7251.21
High	Master Protein	P50148	Guanine nucleotide-binding protein G(q) subunit alpha OS=Homo sapiens OX=9606 GN=GNAQ PE=1 SV=4	16	4	7	3	42.1	GNAQ	177407	144533	152525	178673	127884	173005	288389	197571	211564	250200	204473	173613	232311	177834	152641	293071	188022	169753
High	Master Protein	Q5JWF2	Guanine nucleotide-binding protein G(s) subunit alpha isoforms XLas OS=Homo sapiens OX=9606 GN=GNAS PE=1 SV=2	11	9	20	8	111	GNAS	207333	168993	160285	142995	134411	147306	319513	219816	240496	313296	232634	207659	601682	600997	491701	585986	402019	330385
High	Master Protein	P29992	Guanine nucleotide-binding protein subunit alpha-11 OS=Homo sapiens OX=9606 GN=GNA11 PE=1 SV=2	8	2	4	1	42.1	GNA11	1584.52	1730.33	1769.22	1927.04	2105.42	1620.92	3134.5	1549.42	2442.94	2726.58	2029.39	1588.72	2700.16	2207.8	1645.59	2798.77	2688.58	2109.14
High	Master Protein	Q14344	Guanine nucleotide-binding protein subunit alpha-13 OS=Homo sapiens OX=9606 GN=GNA13 PE=1 SV=2	14	4	10	3	44	GNA13	28280.4	22240	27777.1	18707.7	17811.6	21791	30212.2	21880.1	24288.3	25949.3	18549.8	24097.5	24062.9	28600.9	22621.6	41679.3	26782.2	23331.9
High	Master Protein	P36915	Guanine nucleotide-binding protein-like 1 OS=Homo sapiens OX=9606 GN=GNL1 PE=1 SV=2	6	3	6	3	68.6	GNL1	259824	192190	228104	184572	172762	206256	333755	259711	284111	313901	245920	242893	320351	353091	317375	409138	297773	293126
High	Master Protein	Q9BVP2	Guanine nucleotide-binding protein-like 3 OS=Homo sapiens OX=9606 GN=GNL3 PE=1 SV=2	10	4	8	4	62	GNL3	86969.1	84226.2	79182.8	73807.2	55142.8	67937.8	138542	95022	107429	107343	96186.2	80082.6	73250.4	58762	47480	61147.7	40197.9	39942.6
High	Master Protein	Q9NVN8	Guanine nucleotide-binding protein-like 3-like protein OS=Homo sapiens OX=9606 GN=GNL3L PE=1 SV=1	7	3	3	3	65.5	GNL3L	116974	78856.8	112048	84734.4	80195.3	108330	147092	101224	112307	125192	103168	103076	104849	85882.4	81371.3	101603	85965.9	73060.6
High	Master Protein	Q9NY12	H/ACA ribonucleoprotein complex subunit 1 OS=Homo sapiens OX=9606 GN=GAR1 PE=1 SV=1	21	5	7	5	22.3	GAR1	237127	194035	201761	186795	155314	186907	366751	246663	261558	317347	234984	242255	265553	214359	190024	297505	221362	192987
High	Master Protein	Q9NX24	H/ACA ribonucleoprotein complex subunit 2 OS=Homo sapiens OX=9606 GN=NHP2 PE=1 SV=1	13	2	5	2	17.2	NHP2	159286	134103	166090	199257	102686	150426	423337	253816	283733	356105	246306	215909	256969	157312	141667	302057	242408	217116
High	Master Protein	O60832	H/ACA ribonucleoprotein complex subunit DKC1 OS=Homo sapiens OX=9606 GN=DKC1 PE=1 SV=3	18	8	17	8	57.6	DKC1	274929	220421	181333	124690	177700	210930	386212	258454	307737	145415	249628	227008	256154	228313	225144	310118	188494	109652
High	Master Protein	Q9BXW7	Haloacid dehalogenase-like hydrolase domain-containing 5 OS=Homo sapiens OX=9606 GN=HDHD5 PE=1 SV=1	13	4	9	4	46.3	HDHD5	72587	42702.6	38626.3	34730.5	34963.6	40130	96011.6	61199.4	73250.8	57921.8	64947.2	64300.2	69216.5	65388.1	78804.2	77903.1	70398.7	47265.3
High	Master Protein	Q9H0R4	Haloacid dehalogenase-like hydrolase domain-containing protein 2 OS=Homo sapiens OX=9606 GN=HDHD2 PE=1 SV=1	19	4	7	4	28.5	HDHD2	246631	188781	192366	175513	161662	203432	298104	220434	251165	335107	239137	264714	326832	273718	270788	369070	250722	230533
High	Master Protein	Q9NVX0	HAUS augmin-like complex subunit 2 OS=Homo sapiens OX=9606 GN=HAUS2 PE=1 SV=1	13	2	3	2	26.9	HAUS2	20585.3	15685.2	17572.8	15138.6	9393.31	21616.7	39712.3	23634.1	28950.2	25895.6	24628.6	21259.7	31429.3	17526.5	19796.4	27049.9	23286.7	17425.6
High	Master Protein	Q9BT25	HAUS augmin-like complex subunit 8 OS=Homo sapiens OX=9606 GN=HAUS8 PE=1 SV=3	8	2	3	2	44.8	HAUS8	2475.81	1667.93	2099.61	1969.36	1085.16	1552.78	4593.27	3516.34	3172.93	4479.07	3011.38	2403.4	2976.44	2794.68	2944.01	4327.2	2858.15	1452.56
High	Master Protein	Q9Y450	HBS1-like protein OS=Homo sapiens OX=9606 GN=HBS1L PE=1 SV=1	15	6	8	6	75.4	HBS1L	16332.8	10504.3	18855.3	21715	10692.8	17759.3	33274	8714.62	28405.3	22248.7	19358	17825.4	26527.6	19124.5	17685.1	25930.1	16873.4	15092.4
High	Master Protein	Q9H583	HEAT repeat-containing protein 1 OS=Homo sapiens OX=9606 GN=HEATR1 PE=1 SV=3	4	5	7	5	242.2	HEATR1	100289	77429.7	69396.3	83249	58508.7	70235.6	114105	70632.7	95434	96987.7	80172.2	64656.7	61144.6	39613.7	41081.1	65190	43852.3	44878.4
High	Master Protein	Q6AI08	HEAT repeat-containing protein 6 OS=Homo sapiens OX=9606 GN=HEATR6 PE=1 SV=1	2	2	3	2	128.7	HEATR6	65770.6	51532.5	51453.9	47913.6	36461.9	53119.1	94406.4	59037.1	78232.9	68195	70587.3	57476.5	73866.6	48509.1	53085.9	76494.3	51909.3	51438
High	Master Protein	Q0VDF9	Heat shock 70 kDa protein 14 OS=Homo sapiens OX=9606 GN=HSPA14 PE=1 SV=1	8	3	6	3	54.8	HSPA14	64358.2	50562.9	56596.1	53130.7	36771.6	54323.9	77885.7	53656.5	60004.9	66764.2	52839.3	52161.4	47544.5	44516.5	34873.5	55094.7	41541.8	32178.3
High	Master Protein	P0DMV9	Heat shock 70 kDa protein 1B OS=Homo sapiens OX=9606 GN=HSPA1B PE=1 SV=1	62	36	109	19	70	HSPA1B	4.61389e+06	3.59777e+06	3.40801e+06	3.26811e+06	2.83044e+06	3.39003e+06	5.73033e+06	4.19252e+06	4.69137e+06	5.00132e+06	4.1628e+06	4.07301e+06	6.94535e+06	5.93112e+06	5.55992e+06	8.70826e+06	5.99702e+06	5.8491e+06
High	Master Protein	P34931	Heat shock 70 kDa protein 1-like OS=Homo sapiens OX=9606 GN=HSPA1L PE=1 SV=2	31	18	63	1	70.3	HSPA1L	166713	88224.7	70759.4	164486	139375	134580	134580	68452.7	89446.5	94660.3	75102.4	55935.6	82773.8	79796.3	74768.1	84099	70544.7	98940
High	Master Protein	P34932	Heat shock 70 kDa protein 4 OS=Homo sapiens OX=9606 GN=HSPA4 PE=1 SV=4	56	43	87	41	94.3	HSPA4	7.43201e+06	5.35839e+06	5.16632e+06	4.16923e+06	4.10474e+06	5.28473e+06	6.7452e+06	5.12738e+06	5.60673e+06	5.55514e+06	4.47772e+06	4.79565e+06	5.26873e+06	5.32532e+06	4.87151e+06	6.3681e+06	4.1628e+06	3.8811e+06
High	Master Protein	P11142	Heat shock cognate 71 kDa protein OS=Homo sapiens OX=9606 GN=HSPA8 PE=1 SV=1	80	49	273	41	70.9	HSPA8	2.26345e+07	1.67176e+07	1.78684e+07	1.37456e+07	1.54744e+07	1.93191e+07	2.24115e+07	1.64728e+07	1.9985e+07	1.89508e+07	1.47654e+07	1.59523e+07	1.53435e+07	1.61216e+07	1.4615e+07	1.89917e+07	1.24895e+07	1.09744e+07
High	Master Protein	Q92598	Heat shock protein 105 kDa OS=Homo sapiens OX=9606 GN=HSPH1 PE=1 SV=1	39	29	62	27	96.8	HSPH1	2.03763e+06	1.56774e+06	1.63317e+06	1.68699e+06	1.34532e+06	1.80175e+06	3.54766e+06	2.40051e+06	3.00173e+06	2.78611e+06	2.29456e+06	2.20755e+06	2.06092e+06	1.6517e+06	1.52017e+06	2.56232e+06	1.84421e+06	1.57373e+06
High	Master Protein	Q12931	Heat shock protein 75 kDa, mitochondrial OS=Homo sapiens OX=9606 GN=TRAP1 PE=1 SV=3	31	18	37	17	80.1	TRAP1	1.44916e+06	1.13381e+06	1.14168e+06	972812	938091	1.15815e+06	1.80345e+06	1.27433e+06	1.37568e+06	1.80189e+06	1.42608e+06	1.37962e+06	1.2681e+06	1.20622e+06	1.12074e+06	1.36459e+06	921468	825088
High	Master Protein	P04792	Heat shock protein beta-1 OS=Homo sapiens OX=9606 GN=HSPB1 PE=1 SV=2	29	6	9	6	22.8	HSPB1	507658	285522	288418	129173	188115	203066	25001.7	28528.1	36350.3	18075.4	14460.1	10387.6	131183	186043	141039	95535.1	61952.5	59146.7
High	Master Protein	P07900	Heat shock protein HSP 90-alpha OS=Homo sapiens OX=9606 GN=HSP90AA1 PE=1 SV=5	61	54	308	34	84.6	HSP90AA1	1.36954e+07	1.06435e+07	1.05724e+07	8.25921e+06	8.34953e+06	1.05809e+07	1.71368e+07	1.29516e+07	1.40818e+07	1.10989e+07	1.0396e+07	1.11209e+07	1.21438e+07	1.2147e+07	1.08419e+07	1.45398e+07	9.23339e+06	8.40845e+06
High	Master Protein	P08238	Heat shock protein HSP 90-beta OS=Homo sapiens OX=9606 GN=HSP90AB1 PE=1 SV=4	63	57	314	33	83.2	HSP90AB1	3.08208e+07	2.38449e+07	2.35381e+07	1.8753e+07	1.99593e+07	2.50921e+07	3.62348e+07	2.65942e+07	2.96346e+07	2.88116e+07	2.39793e+07	2.40753e+07	2.44118e+07	2.37609e+07	2.06721e+07	2.70198e+07	1.78372e+07	1.53065e+07
High	Master Protein	Q9HCE1	Helicase MOV-10 OS=Homo sapiens OX=9606 GN=MOV10 PE=1 SV=2	8	7	13	7	113.6	MOV10	133938	106160	114814	113706	90935.6	99861.9	268102	168352	183251	212947	193227	173993	188328	152749	119176	139809	119239	99107.7
High	Master Protein	Q15477	Helicase SKI2W OS=Homo sapiens OX=9606 GN=SKIV2L PE=1 SV=3	10	9	16	9	137.7	SKIC2	275375	175970	219351	188551	153126	206470	376250	260825	299663	331080	263976	252801	307777	280197	247224	338992	251556	235735
High	Master Protein	P30519	Heme oxygenase 2 OS=Homo sapiens OX=9606 GN=HMOX2 PE=1 SV=2	8	2	6	2	36	HMOX2	6063.73	3256.08	5103.26	2036.73	3497.6	4271.42	3758.84	2873.15	2509.5	3271.31	1616.37	3001.48	2997.9	3880.37	4314.96	3860.97	2142.55	2021.63
High	Master Protein	Q9NRV9	Heme-binding protein 1 OS=Homo sapiens OX=9606 GN=HEBP1 PE=1 SV=1	22	3	6	3	21.1	HEBP1	19055	14247.2	11410.2	18337.5	14872.4	15142	42131.5	22493.5	34749.6	19421.7	22181.7	19761.9	21345.8	22899.5	18720.5	31919.4	19099.9	17159.3
High	Master Protein	Q9Y5Z4	Heme-binding protein 2 OS=Homo sapiens OX=9606 GN=HEBP2 PE=1 SV=1	20	4	6	4	22.9	HEBP2	470962	392199	449929	462750	426544	483341	932767	723331	784894	762012	621700	552283	852871	849865	659164	923069	669577	616705
High	Master Protein	O14964	Hepatocyte growth factor-regulated tyrosine kinase substrate OS=Homo sapiens OX=9606 GN=HGS PE=1 SV=1	5	4	5	4	86.1	HGS	193048	151625	173310	141183	115604	147748	222483	172536	173045	189740	175823	168092	219504	215264	199418	270678	175718	188846
High	Master Protein	P51858	Hepatoma-derived growth factor OS=Homo sapiens OX=9606 GN=HDGF PE=1 SV=1	59	15	33	14	26.8	HDGF	1.37212e+06	1.01162e+06	1.06124e+06	1.23714e+06	1.04615e+06	1.23519e+06	2.34096e+06	1.66879e+06	1.75666e+06	2.23192e+06	1.77991e+06	1.67916e+06	2.36504e+06	2.00503e+06	1.73464e+06	2.82499e+06	1.86002e+06	1.69044e+06
High	Master Protein	Q7Z4V5	Hepatoma-derived growth factor-related protein 2 OS=Homo sapiens OX=9606 GN=HDGFL2 PE=1 SV=1	12	8	15	7	74.3	HDGFL2	621413	453329	459152	593653	363432	480654	1.07397e+06	677897	729716	960489	824187	647871	841793	627692	563820	1.00166e+06	733920	672566
High	Master Protein	Q9Y3E1	Hepatoma-derived growth factor-related protein 3 OS=Homo sapiens OX=9606 GN=HDGFL3 PE=1 SV=1	23	5	11	4	22.6	HDGFL3	233888	178818	173102	162910	151297	163576	309839	228748	247252	331264	255872	250341	274539	253655	258664	337468	259806	242451
High	Master Protein	Q5SSJ5	Heterochromatin protein 1-binding protein 3 OS=Homo sapiens OX=9606 GN=HP1BP3 PE=1 SV=1	21	13	25	13	61.2	HP1BP3	634465	476583	467876	566007	432493	502438	1.61214e+06	1.12654e+06	1.18504e+06	1.87936e+06	1.54105e+06	1.54777e+06	3.12502e+06	3.02236e+06	2.4755e+06	4.62381e+06	3.11093e+06	2.86704e+06
High	Master Protein	Q99729	Heterogeneous nuclear ribonucleoprotein A/B OS=Homo sapiens OX=9606 GN=HNRNPAB PE=1 SV=2	35	15	38	13	36.2	HNRNPAB	1.78169e+06	1.32774e+06	1.33391e+06	1.06054e+06	1.18653e+06	1.36034e+06	1.71798e+06	1.38444e+06	1.57478e+06	1.36214e+06	1.26713e+06	1.31889e+06	1.22221e+06	1.39497e+06	1.32035e+06	1.43428e+06	1.09166e+06	913759
High	Master Protein	Q13151	Heterogeneous nuclear ribonucleoprotein A0 OS=Homo sapiens OX=9606 GN=HNRNPA0 PE=1 SV=1	37	13	46	11	30.8	HNRNPA0	1.27437e+06	911543	986292	591463	878527	963602	1.27879e+06	1.15662e+06	1.18372e+06	1.07284e+06	972765	1.18771e+06	1.24263e+06	1.5016e+06	1.43088e+06	1.46692e+06	1.04201e+06	881292
High	Master Protein	P09651	Heterogeneous nuclear ribonucleoprotein A1 OS=Homo sapiens OX=9606 GN=HNRNPA1 PE=1 SV=5	53	22	92	16	38.7	HNRNPA1	1.63527e+06	1.07137e+06	1.21146e+06	713796	1.05643e+06	1.30643e+06	1.08293e+06	1.08533e+06	1.0205e+06	1.00636e+06	828095	1.16103e+06	935676	1.33806e+06	1.32845e+06	1.35669e+06	824147	749693
High	Master Protein	P51991	Heterogeneous nuclear ribonucleoprotein A3 OS=Homo sapiens OX=9606 GN=HNRNPA3 PE=1 SV=2	33	18	47	15	39.6	HNRNPA3	924319	702322	735021	609900	675237	712019	969305	701855	875771	867546	649920	783079	691676	971025	871388	900643	701508	680980
High	Master Protein	O60812	Heterogeneous nuclear ribonucleoprotein C-like 1 OS=Homo sapiens OX=9606 GN=HNRNPCL1 PE=1 SV=1	29	14	43	1	32.1	HNRNPCL1	40564.9	25257.4	28391.6	29543.5	26010.4	31688.7	45426.6	33759.3	43353.4	45404.6	42139	32230.7	34939.4	38411.9	31339.6	44256.6	33880.6	38751
High	Master Protein	Q14103	Heterogeneous nuclear ribonucleoprotein D0 OS=Homo sapiens OX=9606 GN=HNRNPD PE=1 SV=1	43	21	101	18	38.4	HNRNPD	6.84315e+06	5.04374e+06	4.76134e+06	4.81436e+06	4.07899e+06	5.13242e+06	8.99268e+06	6.63202e+06	7.03275e+06	7.82871e+06	6.45481e+06	5.9727e+06	7.71323e+06	6.74874e+06	5.72493e+06	9.18921e+06	5.92035e+06	5.05365e+06
High	Master Protein	O14979	Heterogeneous nuclear ribonucleoprotein D-like OS=Homo sapiens OX=9606 GN=HNRNPDL PE=1 SV=3	33	16	36	14	46.4	HNRNPDL	1.22184e+06	676761	783165	879142	602988	734622	1.37685e+06	1.09439e+06	1.17339e+06	1.46126e+06	1.05214e+06	1.04079e+06	933951	956305	855625	1.34747e+06	1.08886e+06	862804
High	Master Protein	P52597	Heterogeneous nuclear ribonucleoprotein F OS=Homo sapiens OX=9606 GN=HNRNPF PE=1 SV=3	42	11	38	9	45.6	HNRNPF	189484	174656	163430	169666	124110	158006	293969	199014	227150	233247	181074	167421	162646	143021	139779	205839	140267	130849
High	Master Protein	P31943	Heterogeneous nuclear ribonucleoprotein H OS=Homo sapiens OX=9606 GN=HNRNPH1 PE=1 SV=4	49	14	57	8	49.2	HNRNPH1	2.35337e+06	1.85643e+06	1.66612e+06	1.58963e+06	1.53784e+06	1.86374e+06	3.02064e+06	2.23325e+06	2.55347e+06	2.22064e+06	2.19859e+06	2.11465e+06	2.31553e+06	2.34269e+06	2.03416e+06	2.79899e+06	2.02353e+06	1.64796e+06
High	Master Protein	P55795	Heterogeneous nuclear ribonucleoprotein H2 OS=Homo sapiens OX=9606 GN=HNRNPH2 PE=1 SV=1	19	7	27	2	49.2	HNRNPH2	261373	199520	208727	193401	167860	222045	285830	195525	244666	258866	211664	197562	239290	240808	193866	318398	213549	187197
High	Master Protein	P31942	Heterogeneous nuclear ribonucleoprotein H3 OS=Homo sapiens OX=9606 GN=HNRNPH3 PE=1 SV=2	44	10	35	8	36.9	HNRNPH3	1.55226e+06	1.18973e+06	1.1057e+06	989473	1.02671e+06	1.20954e+06	1.97521e+06	1.41733e+06	1.70487e+06	2.04703e+06	1.4542e+06	1.48185e+06	1.52155e+06	1.78981e+06	1.47843e+06	1.77496e+06	1.39347e+06	1.17288e+06
High	Master Protein	P61978	Heterogeneous nuclear ribonucleoprotein K OS=Homo sapiens OX=9606 GN=HNRNPK PE=1 SV=1	50	24	84	24	50.9	HNRNPK	8.07367e+06	6.56816e+06	6.33713e+06	6.73368e+06	5.10434e+06	6.62437e+06	1.18318e+07	8.09915e+06	9.43683e+06	1.09222e+07	8.77456e+06	7.94139e+06	9.6748e+06	8.41028e+06	7.34931e+06	1.21191e+07	8.66043e+06	7.29188e+06
High	Master Protein	P14866	Heterogeneous nuclear ribonucleoprotein L OS=Homo sapiens OX=9606 GN=HNRNPL PE=1 SV=2	46	21	79	20	64.1	HNRNPL	2.94723e+06	2.17195e+06	2.17326e+06	2.1133e+06	1.76151e+06	2.07301e+06	3.49266e+06	2.55996e+06	2.84249e+06	2.99857e+06	2.33594e+06	2.44807e+06	2.25194e+06	2.611e+06	2.17785e+06	2.66061e+06	2.04651e+06	1.87011e+06
High	Master Protein	Q8WVV9	Heterogeneous nuclear ribonucleoprotein L-like OS=Homo sapiens OX=9606 GN=HNRNPLL PE=1 SV=1	18	8	11	7	60	HNRNPLL	141709	74965.3	109052	86533.1	95944.7	108045	175284	104524	131226	137812	145956	124456	168503	130560	102006	170597	186864	140396
High	Master Protein	P52272	Heterogeneous nuclear ribonucleoprotein M OS=Homo sapiens OX=9606 GN=HNRNPM PE=1 SV=3	56	37	99	37	77.5	HNRNPM	6.47067e+06	4.47401e+06	4.84728e+06	4.53279e+06	3.98418e+06	4.79356e+06	9.00544e+06	6.70766e+06	6.93939e+06	8.1952e+06	6.32963e+06	5.93966e+06	7.14456e+06	6.02988e+06	5.27408e+06	8.04223e+06	4.8001e+06	4.18128e+06
High	Master Protein	O60506	Heterogeneous nuclear ribonucleoprotein Q OS=Homo sapiens OX=9606 GN=SYNCRIP PE=1 SV=2	45	26	66	18	69.6	SYNCRIP	3.63257e+06	2.99481e+06	2.74157e+06	3.16914e+06	2.3972e+06	2.88321e+06	5.27283e+06	3.48934e+06	4.0757e+06	4.60675e+06	3.67592e+06	3.40324e+06	3.69884e+06	2.91454e+06	2.60804e+06	4.06157e+06	2.82353e+06	2.61623e+06
High	Master Protein	O43390	Heterogeneous nuclear ribonucleoprotein R OS=Homo sapiens OX=9606 GN=HNRNPR PE=1 SV=1	43	28	66	20	70.9	HNRNPR	3.31735e+06	2.45587e+06	2.6717e+06	2.46953e+06	2.25013e+06	2.72884e+06	5.29266e+06	4.03506e+06	4.48026e+06	5.41891e+06	4.08158e+06	4.22547e+06	3.98959e+06	4.62004e+06	4.01329e+06	5.54283e+06	4.07751e+06	3.62499e+06
High	Master Protein	Q00839	Heterogeneous nuclear ribonucleoprotein U OS=Homo sapiens OX=9606 GN=HNRNPU PE=1 SV=6	48	44	115	44	90.5	HNRNPU	1.18267e+07	7.81714e+06	8.9612e+06	7.77725e+06	7.09623e+06	8.83105e+06	1.36372e+07	9.8637e+06	1.06755e+07	1.22671e+07	9.22924e+06	9.5595e+06	1.08541e+07	1.03144e+07	9.49764e+06	1.30937e+07	8.81511e+06	7.90857e+06
High	Master Protein	Q9BUJ2	Heterogeneous nuclear ribonucleoprotein U-like protein 1 OS=Homo sapiens OX=9606 GN=HNRNPUL1 PE=1 SV=2	22	14	24	14	95.7	HNRNPUL1	576445	412897	421285	431697	311077	452675	723046	466629	543687	669712	537796	505538	669064	541640	508496	708966	482906	463059
High	Master Protein	Q1KMD3	Heterogeneous nuclear ribonucleoprotein U-like protein 2 OS=Homo sapiens OX=9606 GN=HNRNPUL2 PE=1 SV=1	24	18	31	18	85.1	HNRNPUL2	1.14755e+06	768841	842076	799425	651249	788139	1.65113e+06	1.18195e+06	1.35752e+06	1.52741e+06	1.25026e+06	1.22621e+06	1.70765e+06	1.48852e+06	1.3996e+06	2.00864e+06	1.5195e+06	1.40229e+06
High	Master Protein	P22626	Heterogeneous nuclear ribonucleoproteins A2/B1 OS=Homo sapiens OX=9606 GN=HNRNPA2B1 PE=1 SV=2	73	25	128	20	37.4	HNRNPA2B1	8.26761e+06	7.11979e+06	6.22478e+06	7.30955e+06	5.56884e+06	6.92876e+06	1.28415e+07	9.36332e+06	1.04534e+07	1.2012e+07	9.55254e+06	8.13187e+06	9.19666e+06	8.73315e+06	7.29108e+06	1.24449e+07	8.71398e+06	8.17488e+06
High	Master Protein	P07910	Heterogeneous nuclear ribonucleoproteins C1/C2 OS=Homo sapiens OX=9606 GN=HNRNPC PE=1 SV=4	45	23	84	10	33.7	HNRNPC	9.3427e+06	6.22872e+06	6.93822e+06	5.81853e+06	5.18265e+06	5.69527e+06	9.32119e+06	6.98842e+06	8.23003e+06	8.74086e+06	6.55194e+06	6.65397e+06	5.70953e+06	7.3973e+06	5.40464e+06	7.29753e+06	5.73145e+06	4.49578e+06
High	Master Protein	P19367	Hexokinase-1 OS=Homo sapiens OX=9606 GN=HK1 PE=1 SV=3	23	20	32	19	102.4	HK1	1.22463e+06	958245	999661	764355	644620	817109	1.003e+06	661543	864879	800711	603411	600926	955566	882895	817953	997032	711141	669314
High	Master Protein	P52789	Hexokinase-2 OS=Homo sapiens OX=9606 GN=HK2 PE=1 SV=2	14	10	19	9	102.3	HK2	246338	201509	162191	157948	135089	160521	312187	167984	272824	215493	166531	200719	243107	197122	137741	197952	151637	124385
High	Master Protein	Q15651	High mobility group nucleosome-binding domain-containing protein 3 OS=Homo sapiens OX=9606 GN=HMGN3 PE=1 SV=2	28	5	5	5	10.7	HMGN3	111577	101556	136316	51735.9	81837.7	94649.5	115905	112241	153078	119288	111664	163605	130439	190156	219407	195405	178724	151369
High	Master Protein	O00479	High mobility group nucleosome-binding domain-containing protein 4 OS=Homo sapiens OX=9606 GN=HMGN4 PE=1 SV=3	24	3	4	2	9.5	HMGN4	21975.5	15465.8	20162.6	5182.9	15757.7	15426.1	6616.49	6207.61	13456	5166.81	6872.5	15351.7	8028.6	15872.1	18273.7	12497.6	6872.48	6586.13
High	Master Protein	P82970	High mobility group nucleosome-binding domain-containing protein 5 OS=Homo sapiens OX=9606 GN=HMGN5 PE=1 SV=1	8	2	3	2	31.5	HMGN5	76004.9	68992.4	69154.7	50891.9	44037.2	70133.3	98186.6	56858.5	89705.3	104683	82052.2	72044.4	92218.7	82052.2	80622.3	129998	102695	86113.8
High	Master Protein	P09429	High mobility group protein B1 OS=Homo sapiens OX=9606 GN=HMGB1 PE=1 SV=3	42	16	32	15	24.9	HMGB1	1.13719e+07	7.67161e+06	7.54461e+06	4.18638e+06	7.40531e+06	8.27732e+06	7.7191e+06	6.61724e+06	6.07538e+06	6.6493e+06	5.36878e+06	6.71488e+06	7.16936e+06	1.00467e+07	8.95849e+06	9.34227e+06	5.43245e+06	4.24677e+06
High	Master Protein	P26583	High mobility group protein B2 OS=Homo sapiens OX=9606 GN=HMGB2 PE=1 SV=2	40	11	21	9	24	HMGB2	1.65085e+06	1.29553e+06	1.26548e+06	1.37946e+06	1.15424e+06	1.40311e+06	2.32271e+06	1.67427e+06	1.67699e+06	2.39361e+06	1.79923e+06	1.90973e+06	2.56512e+06	2.15713e+06	1.86899e+06	3.61268e+06	2.18095e+06	1.91778e+06
High	Master Protein	O15347	High mobility group protein B3 OS=Homo sapiens OX=9606 GN=HMGB3 PE=1 SV=4	37	13	19	12	23	HMGB3	3.34986e+06	2.50632e+06	2.67954e+06	2.08796e+06	2.60975e+06	2.92798e+06	2.48329e+06	2.09172e+06	2.18662e+06	2.38445e+06	1.85152e+06	2.08256e+06	2.4486e+06	2.59825e+06	2.35402e+06	3.65144e+06	2.26698e+06	1.98774e+06
High	Master Protein	P17096	High mobility group protein HMG-I/HMG-Y OS=Homo sapiens OX=9606 GN=HMGA1 PE=1 SV=3	64	10	29	10	11.7	HMGA1	2.3465e+06	1.70944e+06	1.88646e+06	1.37007e+06	1.49004e+06	1.83369e+06	1.82797e+06	1.56128e+06	1.98329e+06	1.74685e+06	1.50309e+06	2.01465e+06	1.02957e+06	1.24361e+06	1.4085e+06	1.544e+06	1.13706e+06	1.1682e+06
High	Master Protein	P52926	High mobility group protein HMGI-C OS=Homo sapiens OX=9606 GN=HMGA2 PE=1 SV=1	49	6	15	6	11.8	HMGA2	630928	592688	557800	458863	519325	552941	857791	807099	815083	761423	660502	657143	646150	657194	645517	1.03125e+06	765779	638297
High	Master Protein	P37235	Hippocalcin-like protein 1 OS=Homo sapiens OX=9606 GN=HPCAL1 PE=1 SV=3	11	2	2	2	22.3	HPCAL1	13445.6	7087.94	8296.47	7431.6	6301.69	9248.53	10653.9	7840.51	11651.3	12281.6	8587.09	8423.23	20853.7	15456.8	11084.7	14600.9	9862.8	11527.1
High	Master Protein	P12081	Histidine--tRNA ligase, cytoplasmic OS=Homo sapiens OX=9606 GN=HARS1 PE=1 SV=2	21	11	17	11	57.4	HARS1	323115	260366	280491	274994	188351	257801	535507	337003	392063	476542	393442	338035	437365	405220	374845	571964	441590	377410
High	Master Protein	O95251	Histone acetyltransferase KAT7 OS=Homo sapiens OX=9606 GN=KAT7 PE=1 SV=1	4	3	6	3	70.6	KAT7	301689	163706	172567	237591	165232	172363	223518	162131	175836	132054	218312	141524	146264	110173	128475	165535	117612	131987
High	Master Protein	Q09472	Histone acetyltransferase p300 OS=Homo sapiens OX=9606 GN=EP300 PE=1 SV=2	5	8	12	8	264	EP300	221223	182759	181724	210972	141259	167526	316731	202077	244932	276196	234331	194453	249472	164002	156599	232359	172568	178882
High	Master Protein	O14929	Histone acetyltransferase type B catalytic subunit OS=Homo sapiens OX=9606 GN=HAT1 PE=1 SV=2	27	8	17	8	49.5	HAT1	312466	193046	229454	155310	181143	229499	275849	210220	247365	243255	193377	259965	177738	219358	235411	251281	176824	159910
High	Master Protein	Q13547	Histone deacetylase 1 OS=Homo sapiens OX=9606 GN=HDAC1 PE=1 SV=1	18	8	13	5	55.1	HDAC1	357343	262393	176662	172706	227827	241800	507368	323080	395362	141928	403958	273248	380480	317743	274367	380701	270044	175705
High	Master Protein	Q92769	Histone deacetylase 2 OS=Homo sapiens OX=9606 GN=HDAC2 PE=1 SV=2	25	10	23	7	55.3	HDAC2	1.07728e+06	755440	634988	604851	677994	867378	1.53193e+06	974067	1.2144e+06	775363	1.09775e+06	977701	1.12302e+06	871532	927625	1.21611e+06	830760	634477
High	Master Protein	Q9UBN7	Histone deacetylase 6 OS=Homo sapiens OX=9606 GN=HDAC6 PE=1 SV=2	6	4	6	4	131.3	HDAC6	63803	50638.3	49985.1	64674	49101.5	60880.1	169010	105509	147196	190169	167231	138620	246709	210319	210041	310877	207928	190900
High	Master Protein	Q9H0E3	Histone deacetylase complex subunit SAP130 OS=Homo sapiens OX=9606 GN=SAP130 PE=1 SV=1	2	2	3	2	110.3	SAP130	90934.2	63580.5	59471.8	57797.2	65916.6	58305.7	126330	92900.5	97342.6	119992	99095.2	86888.2	100784	88661.5	83330.1	119138	84689.6	76601.2
High	Master Protein	O00422	Histone deacetylase complex subunit SAP18 OS=Homo sapiens OX=9606 GN=SAP18 PE=1 SV=1	45	6	13	6	17.6	SAP18	285860	262801	240902	299045	199881	265142	446096	301578	348418	430966	357577	307491	293220	233208	222263	360051	268698	263155
High	Master Protein	P07305	Histone H1.0 OS=Homo sapiens OX=9606 GN=H1-0 PE=1 SV=3	24	5	14	5	20.9	H1-0	93618.1	85297.2	89136.1	86338.8	89992.5	97658.8	237807	162608	230404	202637	226900	263481	339932	274377	299374	360510	299386	296421
High	Master Protein	Q02539	Histone H1.1 OS=Homo sapiens OX=9606 GN=H1-1 PE=1 SV=3	27	11	35	3	21.8	H1-1	383313	267957	294506	198227	165173	198455	509213	333484	351640	134068	84090.9	84485.4	222688	184639	207434	98659.8	81243.3	92850.5
High	Master Protein	Q92522	Histone H1.10 OS=Homo sapiens OX=9606 GN=H1-10 PE=1 SV=1	54	17	36	17	22.5	H1-10	1.75377e+06	1.23952e+06	1.24453e+06	1.17369e+06	1.12989e+06	1.38654e+06	3.15015e+06	2.21705e+06	2.28832e+06	3.24998e+06	2.72802e+06	2.69496e+06	4.54592e+06	4.67115e+06	4.08523e+06	7.20421e+06	4.69651e+06	4.193e+06
High	Master Protein	P16403	Histone H1.2 OS=Homo sapiens OX=9606 GN=H1-2 PE=1 SV=2	48	21	74	7	21.4	H1-2	1.9506e+06	1.47354e+06	1.27007e+06	1.43476e+06	1.5554e+06	1.74273e+06	2.8323e+06	2.2535e+06	2.27091e+06	2.83727e+06	2.32897e+06	2.3833e+06	2.42349e+06	2.02577e+06	2.2209e+06	3.96666e+06	2.65544e+06	2.63468e+06
High	Master Protein	P16402	Histone H1.3 OS=Homo sapiens OX=9606 GN=H1-3 PE=1 SV=2	56	24	80	10	22.3	H1-3	1.56355e+07	1.13625e+07	1.18145e+07	9.45271e+06	1.07776e+07	1.40796e+07	2.23849e+07	1.67374e+07	1.82437e+07	2.10318e+07	1.60861e+07	1.83758e+07	1.48615e+07	1.65599e+07	1.69011e+07	2.27899e+07	1.45962e+07	1.50039e+07
High	Master Protein	P10412	Histone H1.4 OS=Homo sapiens OX=9606 GN=H1-4 PE=1 SV=2	47	23	78	7	21.9	H1-4	5.85178e+06	4.71234e+06	4.21339e+06	2.8135e+06	4.45597e+06	5.27896e+06	6.40419e+06	5.75391e+06	5.79892e+06	6.99514e+06	5.4125e+06	6.94795e+06	5.08899e+06	6.25379e+06	6.18893e+06	8.4728e+06	5.60104e+06	5.65301e+06
High	Master Protein	P16401	Histone H1.5 OS=Homo sapiens OX=9606 GN=H1-5 PE=1 SV=3	46	22	73	16	22.6	H1-5	1.05509e+07	7.75781e+06	7.97465e+06	6.41184e+06	7.47998e+06	9.00578e+06	1.17889e+07	9.62289e+06	1.07407e+07	1.11597e+07	9.20736e+06	1.11567e+07	7.35316e+06	7.90596e+06	8.68849e+06	1.06202e+07	7.98535e+06	7.5254e+06
High	Master Protein	P22492	Histone H1t OS=Homo sapiens OX=9606 GN=H1-6 PE=2 SV=4	22	7	25	2	22	H1-6	154038	137879	165017	114615	126945	149884	174134	111780	108546	168138	168938	103263	130607	81451.6	119817	195086	124514	130024
High	Master Protein	P04908	Histone H2A type 1-B/E OS=Homo sapiens OX=9606 GN=H2AC8 PE=1 SV=2	68	10	90	3	14.1	H2AC4; H2AC8	2.47467e+07	1.83566e+07	2.1127e+07	1.33681e+07	1.66075e+07	1.98632e+07	2.56631e+07	2.26467e+07	2.56105e+07	2.48151e+07	2.15569e+07	2.49987e+07	1.49602e+07	1.97963e+07	2.102e+07	2.28537e+07	2.40532e+07	1.73267e+07
High	Master Protein	Q6FI13	Histone H2A type 2-A OS=Homo sapiens OX=9606 GN=H2AC19 PE=1 SV=3	68	10	94	3	14.1	H2AC18; H2AC19	1.18521e+06	726287	839023	211469	852507	867123	204162	353925	370977	262540	220442	904632	263709	813778	964147	375249	249533	268089
High	Master Protein	Q8IUE6	Histone H2A type 2-B OS=Homo sapiens OX=9606 GN=H2AC21 PE=1 SV=3	65	7	36	1	14	H2AC21	849060	713813	732003	599828	626434	812732	945606	767118	787837	705390	690628	697526	555043	540532	583894	915281	673971	628604
High	Master Protein	P0C0S5	Histone H2A.Z OS=Homo sapiens OX=9606 GN=H2AZ1 PE=1 SV=2	54	5	29	3	13.5	H2AZ1	3.54008e+06	2.75352e+06	1.91598e+06	1.1381e+06	2.94314e+06	3.06198e+06	3.18497e+06	2.63736e+06	3.33778e+06	933921	2.84686e+06	3.01141e+06	2.31552e+06	3.15442e+06	3.29569e+06	3.45579e+06	2.4622e+06	1.44338e+06
High	Master Protein	P16104	Histone H2AX OS=Homo sapiens OX=9606 GN=H2AX PE=1 SV=2	73	12	46	5	15.1	H2AX	1.34517e+07	1.01897e+07	1.30837e+07	8.38823e+06	9.85764e+06	1.39107e+07	1.81615e+07	1.29192e+07	1.47529e+07	1.5596e+07	1.75643e+07	1.6549e+07	9.29361e+06	9.8916e+06	1.26151e+07	1.46398e+07	1.63326e+07	1.36941e+07
High	Master Protein	P58876	Histone H2B type 1-D OS=Homo sapiens OX=9606 GN=H2BC5 PE=1 SV=2	67	11	352	0	13.9	H2BC5	1.26076e+06	582462	621065	17904.9	456115	878454	53136.6	200270	112075	90168.2	49401.1	171543	42193.6	522543	463261	92178.8	42262.2	0
High	Master Protein	O60814	Histone H2B type 1-K OS=Homo sapiens OX=9606 GN=H2BC12 PE=1 SV=3	67	11	349	1	13.9	H2BC12	3.67688e+07	2.63335e+07	2.66816e+07	2.30608e+07	2.39948e+07	2.95067e+07	4.94349e+07	4.04796e+07	4.18724e+07	2.6512e+07	3.94271e+07	3.71408e+07	2.77598e+07	2.62889e+07	2.85948e+07	4.40238e+07	3.75016e+07	2.68876e+07
High	Master Protein	Q8N257	Histone H2B type 3-B OS=Homo sapiens OX=9606 GN=H2BC26 PE=1 SV=3	67	11	333	3	13.9	H2BC26	2.97968e+06	2.23466e+06	2.61937e+06	1.64813e+06	2.34856e+06	2.68997e+06	3.3098e+06	2.91007e+06	2.92443e+06	2.62742e+06	2.31613e+06	2.8904e+06	2.3052e+06	2.99157e+06	3.25979e+06	3.58571e+06	3.18432e+06	2.52062e+06
High	Master Protein	Q71DI3	Histone H3.2 OS=Homo sapiens OX=9606 GN=H3C13 PE=1 SV=3	67	11	45	1	15.4	H3C13; H3C14; H3C15	1.71639e+06	1.31057e+06	1.33308e+06	546316	1.35575e+06	1.3937e+06	849593	980733	1.13235e+06	795612	718998	1.18985e+06	497566	857331	1.01666e+06	800451	700018	592053
High	Master Protein	P84243	Histone H3.3 OS=Homo sapiens OX=9606 GN=H3-3B PE=1 SV=2	67	11	40	3	15.3	H3-3A; H3-3B	2.48104e+07	2.03984e+07	2.18449e+07	1.66777e+07	1.85796e+07	2.11001e+07	3.28689e+07	2.75441e+07	3.10711e+07	2.80288e+07	3.32816e+07	3.10878e+07	2.00159e+07	1.78242e+07	2.06995e+07	3.03212e+07	3.07011e+07	2.36923e+07
High	Master Protein	Q5TEC6	Histone H3-7 OS=Homo sapiens OX=9606 GN=H3-7 PE=1 SV=1	43	9	32	1	15.4	H3-7	14270.4	7784.39	14716.9	7406.96	8169.7	14968.9	16097.7	7963.24	13904.4	17502.6	17962.1	11941.6	7249.76	14445.4	16068.5	13579.8	12281.3	11709.1
High	Master Protein	P62805	Histone H4 OS=Homo sapiens OX=9606 GN=H4C16 PE=1 SV=2	69	16	180	16	11.4	H4C1; H4C11; H4C12; H4C13; H4C14; H4C15; H4C16; H4C2; H4C3; H4C4; H4C5; H4C6; H4C8; H4C9	4.81469e+07	3.81466e+07	4.33941e+07	3.50202e+07	3.52193e+07	4.08694e+07	6.08741e+07	5.01552e+07	5.76264e+07	5.19624e+07	6.09306e+07	5.56043e+07	3.60561e+07	3.75061e+07	4.33247e+07	5.76077e+07	5.65399e+07	4.30688e+07
High	Master Protein	Q9NWY4	Histone PARylation factor 1 OS=Homo sapiens OX=9606 GN=HPF1 PE=1 SV=2	31	8	16	8	39.4	HPF1	207637	170025	186764	170182	147747	187118	298403	212701	289362	301878	233384	242574	252702	205664	218157	344910	246165	232816
High	Master Protein	Q86X55	Histone-arginine methyltransferase CARM1 OS=Homo sapiens OX=9606 GN=CARM1 PE=1 SV=3	13	9	16	9	65.8	CARM1	459651	415282	352119	521012	251399	349557	916337	614704	610957	839965	627850	478634	737311	427457	360640	773158	528566	471745
High	Master Protein	Q09028	Histone-binding protein RBBP4 OS=Homo sapiens OX=9606 GN=RBBP4 PE=1 SV=3	24	10	27	3	47.6	RBBP4	1.17157e+06	1.08404e+06	954324	1.65966e+06	867778	1.12265e+06	3.65206e+06	1.90305e+06	2.59752e+06	3.17663e+06	2.56994e+06	1.82011e+06	2.14561e+06	1.23405e+06	1.11223e+06	2.92921e+06	2.05291e+06	1.75538e+06
High	Master Protein	Q16576	Histone-binding protein RBBP7 OS=Homo sapiens OX=9606 GN=RBBP7 PE=1 SV=1	24	10	31	3	47.8	RBBP7	650462	437030	521793	244120	401154	466520	385697	363160	431667	375954	339419	456292	322184	402924	425188	466427	260172	274489
High	Master Protein	Q9H9B1	Histone-lysine N-methyltransferase EHMT1 OS=Homo sapiens OX=9606 GN=EHMT1 PE=1 SV=4	3	2	3	2	141.4	EHMT1	88324.9	57063.9	70762.4	75458.7	59183.1	74622.2	158679	91741.3	128230	131820	115037	100694	123796	110780	84672.1	137811	114453	120293
High	Master Protein	Q96KQ7	Histone-lysine N-methyltransferase EHMT2 OS=Homo sapiens OX=9606 GN=EHMT2 PE=1 SV=3	3	3	5	3	132.3	EHMT2	55551.8	37762.6	30884.8	42258.6	36823.9	38220.9	77091.6	48439.6	55802.9	84536.9	60188.3	59487.3	60497.3	43511.1	44283.4	61859.9	54634.6	45502.4
High	Master Protein	O96028	Histone-lysine N-methyltransferase NSD2 OS=Homo sapiens OX=9606 GN=NSD2 PE=1 SV=1	1	2	3	2	152.2	NSD2	42027	32511.4	36270.2	50749.6	33786	50430.5	145081	85997.3	115342	153259	113636	100902	98218.3	83313.7	83942.4	133623	101737	86664.4
High	Master Protein	Q9H7B4	Histone-lysine N-methyltransferase SMYD3 OS=Homo sapiens OX=9606 GN=SMYD3 PE=1 SV=4	16	5	9	5	49.1	SMYD3	151621	117345	134363	127641	116704	139572	324055	212096	253396	356127	281723	256756	300700	247188	234844	418682	319873	264509
High	Master Protein	O43719	HIV Tat-specific factor 1 OS=Homo sapiens OX=9606 GN=HTATSF1 PE=1 SV=1	12	10	19	10	85.8	HTATSF1	502745	393969	371740	404257	331544	426917	945425	646255	700232	543342	728136	634658	794573	662290	594226	1.13856e+06	745445	579434
High	Master Protein	P53701	Holocytochrome c-type synthase OS=Homo sapiens OX=9606 GN=HCCS PE=1 SV=1	8	2	2	2	30.6	HCCS	129901	106187	91463.6	101382	76593	105821	189028	139968	133912	142447	130440	97043.5	134368	97809.5	87213.3	144358	84783.7	100987
High	Master Protein	P32243	Homeobox protein OTX2 OS=Homo sapiens OX=9606 GN=OTX2 PE=1 SV=1	6	2	4	2	31.6	OTX2	353180	274375	279557	367039	312591	381317	669358	355039	511481	881903	742702	687741	335246	327579	287925	313243	211625	143364
High	Master Protein	Q86YZ3	Hornerin OS=Homo sapiens OX=9606 GN=HRNR PE=1 SV=2	2	2	4	2	282.2	HRNR	1747.77	541.383	0	0	487.737	579.107	0	0	0	729.117	0	1627.59	686.994	0	571.29	0	0	0
High	Master Protein	P51610	Host cell factor 1 OS=Homo sapiens OX=9606 GN=HCFC1 PE=1 SV=2	14	21	38	21	208.6	HCFC1	1.40088e+06	1.18702e+06	1.22968e+06	1.28926e+06	1.05165e+06	1.29591e+06	2.51193e+06	1.70961e+06	1.97276e+06	2.20496e+06	1.89159e+06	1.62714e+06	1.82581e+06	1.50417e+06	1.47679e+06	2.35772e+06	1.61055e+06	1.41134e+06
High	Master Protein	P50502	Hsc70-interacting protein OS=Homo sapiens OX=9606 GN=ST13 PE=1 SV=2	37	14	38	14	41.3	ST13	2.40695e+06	1.89975e+06	1.88354e+06	2.01009e+06	1.53912e+06	2.22826e+06	3.81677e+06	2.64728e+06	2.93324e+06	3.57418e+06	2.56366e+06	2.59743e+06	3.38848e+06	2.91406e+06	2.37804e+06	3.79967e+06	2.60906e+06	2.24556e+06
High	Master Protein	Q9NZL4	Hsp70-binding protein 1 OS=Homo sapiens OX=9606 GN=HSPBP1 PE=1 SV=2	10	3	5	3	39.3	HSPBP1	145401	90514.8	98218.2	69811.9	69331.1	103014	139292	87785.4	125408	65391.2	96829.9	85993.9	104752	84202.3	95053.3	127018	90765.2	59162.7
High	Master Protein	Q16543	Hsp90 co-chaperone Cdc37 OS=Homo sapiens OX=9606 GN=CDC37 PE=1 SV=1	35	11	19	11	44.4	CDC37	558990	434325	452071	479645	355549	410773	909797	643855	705680	828947	638209	585448	653531	521126	468994	682588	542652	478895
High	Master Protein	P42858	Huntingtin OS=Homo sapiens OX=9606 GN=HTT PE=1 SV=2	2	3	5	3	347.4	HTT	22168.9	22722	16697.8	33980.9	18110.5	16650.1	51252.1	27833.1	33813.4	33505	27642.4	20661.3	30165.6	19329.5	11435.1	33887.2	20775.3	20229.7
High	Master Protein	O00291	Huntingtin-interacting protein 1 OS=Homo sapiens OX=9606 GN=HIP1 PE=1 SV=5	3	2	4	2	116.1	HIP1	64788.1	57950.9	62915.5	70705.5	51893.6	76531.1	164827	96449.4	117823	181063	129702	95349	139867	101459	83621	230898	164657	131260
High	Master Protein	P10915	Hyaluronan and proteoglycan link protein 1 OS=Homo sapiens OX=9606 GN=HAPLN1 PE=2 SV=2	5	2	2	2	40.1	HAPLN1	49781.2	35558	55355	46979.6	45051	44426.4	129570	145962	127668	48653.9	19868.9	38469.5	156626	216866	240117	51957.6	37787.5	45817.3
High	Master Protein	Q16836	Hydroxyacyl-coenzyme A dehydrogenase, mitochondrial OS=Homo sapiens OX=9606 GN=HADH PE=1 SV=3	17	4	13	4	34.3	HADH	308710	239967	278726	274408	210282	305656	637195	450263	473370	577724	453113	449390	575332	531273	452105	703012	461523	426515
High	Master Protein	P35914	Hydroxymethylglutaryl-CoA lyase, mitochondrial OS=Homo sapiens OX=9606 GN=HMGCL PE=1 SV=2	11	2	4	2	34.3	HMGCL	31608.7	19160.6	24383.3	12648.6	19580.1	22806.3	21646.8	19498.6	24677.8	22194.1	16587.2	24880.8	23167.6	41098.2	38848.6	28359.5	18206.2	17435.6
High	Master Protein	Q01581	Hydroxymethylglutaryl-CoA synthase, cytoplasmic OS=Homo sapiens OX=9606 GN=HMGCS1 PE=1 SV=2	30	11	20	11	57.3	HMGCS1	1.632e+06	1.53012e+06	1.48746e+06	2.15854e+06	1.1447e+06	1.72277e+06	2.45843e+06	1.58809e+06	2.18627e+06	1.57243e+06	1.55104e+06	1.13725e+06	2.7005e+06	1.3891e+06	1.41439e+06	2.30262e+06	1.55123e+06	1.05501e+06
High	Master Protein	Q96JB3	Hypermethylated in cancer 2 protein OS=Homo sapiens OX=9606 GN=HIC2 PE=1 SV=2	4	2	2	2	66.1	HIC2	115179	89713	99239.1	89216.6	72496	83690.1	93176.3	51812	60702.5	46626.7	29502.3	33566.4	37278.9	21191.7	40114.6	40836.6	22308	24552.8
High	Master Protein	P00492	Hypoxanthine-guanine phosphoribosyltransferase OS=Homo sapiens OX=9606 GN=HPRT1 PE=1 SV=2	32	6	12	6	24.6	HPRT1	509999	422207	415276	478453	343367	368294	799533	466029	622451	617944	544848	462958	720764	489135	430562	626747	412991	394854
High	Master Protein	Q9Y4L1	Hypoxia up-regulated protein 1 OS=Homo sapiens OX=9606 GN=HYOU1 PE=1 SV=1	43	37	84	37	111.3	HYOU1	4.57589e+06	3.85608e+06	3.81741e+06	4.34268e+06	3.22155e+06	4.24025e+06	8.52517e+06	5.85526e+06	6.60401e+06	7.44123e+06	5.71578e+06	5.06899e+06	5.61222e+06	4.36137e+06	3.61208e+06	6.20375e+06	4.11797e+06	3.87904e+06
High	Master Protein	Q9NWT6	Hypoxia-inducible factor 1-alpha inhibitor OS=Homo sapiens OX=9606 GN=HIF1AN PE=1 SV=2	4	2	2	2	40.3	HIF1AN	123545	91033	89299	61989.1	85298.4	104145	184426	112297	154624	60035.6	144378	118775	142248	121799	121692	173253	129667	58114
High	Master Protein	Q8WZA9	Immunity-related GTPase family Q protein OS=Homo sapiens OX=9606 GN=IRGQ PE=1 SV=1	7	3	7	3	62.7	IRGQ	41228	23671.6	36916.2	26188.1	26840.3	36267.4	36217	27548.6	36639.2	43525.4	26372.5	26558.7	46568.9	31603.1	38447.1	58991.1	47159.7	38963.2
High	Master Protein	P52292	Importin subunit alpha-1 OS=Homo sapiens OX=9606 GN=KPNA2 PE=1 SV=1	54	17	35	17	57.8	KPNA2	1.51715e+06	1.16109e+06	1.20295e+06	1.19323e+06	1.01731e+06	1.30414e+06	1.59874e+06	1.02193e+06	1.39203e+06	1.17852e+06	923007	855339	625747	348569	393670	906253	636929	558409
High	Master Protein	O00629	Importin subunit alpha-3 OS=Homo sapiens OX=9606 GN=KPNA4 PE=1 SV=1	20	7	14	4	57.9	KPNA4	356011	293743	287410	294062	243283	334114	501194	353313	440534	481650	410845	373614	415739	372202	319998	538054	382579	337105
High	Master Protein	O00505	Importin subunit alpha-4 OS=Homo sapiens OX=9606 GN=KPNA3 PE=1 SV=2	17	6	13	3	57.8	KPNA3	140345	146765	145430	156047	111354	166964	251235	174258	201723	206041	193077	143100	218926	182506	138222	293715	227930	182294
High	Master Protein	P52294	Importin subunit alpha-5 OS=Homo sapiens OX=9606 GN=KPNA1 PE=1 SV=3	12	4	5	4	60.2	KPNA1	68938.4	32911	39778.1	42623.7	33175.8	39024.2	76684.7	49733	60773.9	66927.9	60547.7	43514.1	60899.1	48810.6	50188.4	72037.1	67398.3	59620.9
High	Master Protein	Q14974	Importin subunit beta-1 OS=Homo sapiens OX=9606 GN=KPNB1 PE=1 SV=2	36	25	67	25	97.1	KPNB1	4.36436e+06	3.15972e+06	3.26898e+06	2.97416e+06	2.96999e+06	3.4495e+06	5.60459e+06	3.68687e+06	4.45909e+06	5.07307e+06	3.91904e+06	3.93592e+06	4.29837e+06	4.00131e+06	3.4882e+06	4.76404e+06	3.4644e+06	2.87472e+06
High	Master Protein	Q9UI26	Importin-11 OS=Homo sapiens OX=9606 GN=IPO11 PE=1 SV=1	14	9	16	9	112.5	IPO11	393050	292518	302378	327509	215060	315698	622886	408370	489215	501370	465776	362909	349496	308705	300508	429197	278754	274805
High	Master Protein	Q8TEX9	Importin-4 OS=Homo sapiens OX=9606 GN=IPO4 PE=1 SV=2	11	7	13	7	118.6	IPO4	171207	104832	110906	95403.2	106200	117300	214477	160980	208764	161461	128631	134836	112577	122881	105556	119881	81349.6	65606.6
High	Master Protein	O00410	Importin-5 OS=Homo sapiens OX=9606 GN=IPO5 PE=1 SV=4	35	29	72	26	123.6	IPO5	2.93819e+06	2.24687e+06	2.46815e+06	2.58488e+06	2.07977e+06	2.88589e+06	5.55647e+06	3.92268e+06	4.35293e+06	4.9109e+06	4.21709e+06	3.90519e+06	4.1329e+06	3.59135e+06	3.03757e+06	5.37288e+06	3.76905e+06	3.23435e+06
High	Master Protein	O95373	Importin-7 OS=Homo sapiens OX=9606 GN=IPO7 PE=1 SV=1	28	22	45	22	119.4	IPO7	1.93439e+06	1.44256e+06	1.54014e+06	1.51281e+06	1.18744e+06	1.52889e+06	2.92309e+06	2.02878e+06	2.28306e+06	2.52079e+06	1.99436e+06	1.9352e+06	2.09861e+06	1.97519e+06	1.79708e+06	2.37916e+06	1.68292e+06	1.55207e+06
High	Master Protein	Q96P70	Importin-9 OS=Homo sapiens OX=9606 GN=IPO9 PE=1 SV=3	24	20	41	20	115.9	IPO9	1.37038e+06	1.10665e+06	1.09342e+06	896224	936173	1.23547e+06	1.95549e+06	1.39071e+06	1.61948e+06	1.6661e+06	1.54134e+06	1.50357e+06	1.64897e+06	1.56118e+06	1.43366e+06	2.46392e+06	1.57471e+06	1.3164e+06
High	Master Protein	Q8NBJ7	Inactive C-alpha-formylglycine-generating enzyme 2 OS=Homo sapiens OX=9606 GN=SUMF2 PE=1 SV=2	6	2	4	2	33.8	SUMF2	218222	152940	177580	148685	122779	158187	255460	176382	186222	227337	173609	170142	196420	188003	159187	199314	152775	149932
High	Master Protein	Q3SXM5	Inactive hydroxysteroid dehydrogenase-like protein 1 OS=Homo sapiens OX=9606 GN=HSDL1 PE=1 SV=3	9	3	6	3	37	HSDL1	210504	168646	165187	190244	149392	179849	332703	278085	307747	417884	292649	352987	375081	323286	269179	519772	355306	330843
High	Master Protein	Q13308	Inactive tyrosine-protein kinase 7 OS=Homo sapiens OX=9606 GN=PTK7 PE=1 SV=2	16	13	23	13	118.3	PTK7	541882	390644	438346	437506	379545	452589	816296	581584	644853	622124	515978	461758	623150	584501	498090	592608	397746	404515
High	Master Protein	Q9Y2U8	Inner nuclear membrane protein Man1 OS=Homo sapiens OX=9606 GN=LEMD3 PE=1 SV=2	2	2	2	2	99.9	LEMD3	75802.4	53654.4	52406.6	46016.6	45332.4	49875.6	54566.2	42897.3	53130.2	36135.2	33388.1	30640.9	57828.6	48814.2	48583	72270.4	51912.3	37818.4
High	Master Protein	Q9H2U2	Inorganic pyrophosphatase 2, mitochondrial OS=Homo sapiens OX=9606 GN=PPA2 PE=1 SV=2	25	7	16	6	37.9	PPA2	755813	572772	536870	539556	502072	651458	1.56466e+06	970712	1.26571e+06	689086	1.11426e+06	911046	1.22798e+06	1.22201e+06	1.03653e+06	1.50943e+06	1.00467e+06	611477
High	Master Protein	Q15181	Inorganic pyrophosphatase OS=Homo sapiens OX=9606 GN=PPA1 PE=1 SV=2	43	10	19	9	32.6	PPA1	332795	265910	226007	266792	200275	236820	649512	422701	447333	549021	490368	362959	495495	413984	336835	621067	341110	346540
High	Master Protein	Q9BY32	Inosine triphosphate pyrophosphatase OS=Homo sapiens OX=9606 GN=ITPA PE=1 SV=2	29	4	10	4	21.4	ITPA	641249	473612	520237	393836	452477	491741	571314	460160	522081	512959	425007	496146	485880	506071	442634	511299	349718	316029
High	Master Protein	P12268	Inosine-5'-monophosphate dehydrogenase 2 OS=Homo sapiens OX=9606 GN=IMPDH2 PE=1 SV=2	35	17	41	17	55.8	IMPDH2	4.18271e+06	2.75618e+06	3.3895e+06	2.3011e+06	2.58902e+06	3.05148e+06	3.95576e+06	2.85966e+06	3.06754e+06	3.12488e+06	2.63088e+06	2.69361e+06	2.71064e+06	2.4746e+06	2.25719e+06	2.55499e+06	1.82692e+06	1.6928e+06
High	Master Protein	O43314	Inositol hexakisphosphate and diphosphoinositol-pentakisphosphate kinase 2 OS=Homo sapiens OX=9606 GN=PPIP5K2 PE=1 SV=3	5	4	6	4	140.3	PPIP5K2	35755.8	26423.6	31919.9	27674.9	19702.7	32672.7	54154.8	35650.9	51660.4	55433.7	41334.5	35231.3	49795.4	45968.8	48893.2	62796.7	44576.7	41541.2
High	Master Protein	P29218	Inositol monophosphatase 1 OS=Homo sapiens OX=9606 GN=IMPA1 PE=1 SV=1	16	3	5	3	30.2	IMPA1	173917	124684	134340	169653	156734	161510	354632	232262	245713	306255	249561	209756	305614	257584	230901	257204	208650	225320
High	Master Protein	Q9NPH2	Inositol-3-phosphate synthase 1 OS=Homo sapiens OX=9606 GN=ISYNA1 PE=1 SV=1	25	13	34	13	61	ISYNA1	835418	581457	658700	599420	520795	634054	1.56263e+06	1.11181e+06	1.19617e+06	1.25509e+06	983964	856129	2.1207e+06	1.92494e+06	1.71516e+06	2.76579e+06	1.96764e+06	1.76433e+06
High	Master Protein	P14735	Insulin-degrading enzyme OS=Homo sapiens OX=9606 GN=IDE PE=1 SV=4	10	9	18	9	117.9	IDE	628746	443296	474634	524914	415858	520122	1.03849e+06	732148	850721	867539	689627	625771	597786	519037	414311	717397	507220	445480
High	Master Protein	Q9NZI8	Insulin-like growth factor 2 mRNA-binding protein 1 OS=Homo sapiens OX=9606 GN=IGF2BP1 PE=1 SV=2	52	33	94	29	63.4	IGF2BP1	5.12748e+06	3.87461e+06	3.95814e+06	3.88325e+06	3.32476e+06	4.14093e+06	7.95989e+06	5.41857e+06	6.13358e+06	7.542e+06	5.90574e+06	5.44651e+06	5.93144e+06	6.06387e+06	5.02661e+06	7.47082e+06	5.0189e+06	4.40473e+06
High	Master Protein	Q9Y6M1	Insulin-like growth factor 2 mRNA-binding protein 2 OS=Homo sapiens OX=9606 GN=IGF2BP2 PE=1 SV=2	37	19	66	17	66.1	IGF2BP2	1.29688e+06	973025	1.06079e+06	887701	826103	1.04066e+06	1.78169e+06	1.26984e+06	1.47165e+06	1.71176e+06	1.32747e+06	1.42057e+06	1.68883e+06	1.57906e+06	1.36256e+06	1.97467e+06	1.42845e+06	1.38166e+06
High	Master Protein	O00425	Insulin-like growth factor 2 mRNA-binding protein 3 OS=Homo sapiens OX=9606 GN=IGF2BP3 PE=1 SV=2	47	27	89	22	63.7	IGF2BP3	7.26671e+06	5.66189e+06	5.78327e+06	4.93225e+06	4.83107e+06	5.70324e+06	5.96351e+06	4.05436e+06	5.11026e+06	5.78361e+06	4.56135e+06	4.77759e+06	4.84644e+06	4.62682e+06	4.13889e+06	6.38315e+06	4.46642e+06	4.26919e+06
High	Master Protein	Q8N201	Integrator complex subunit 1 OS=Homo sapiens OX=9606 GN=INTS1 PE=1 SV=2	3	3	4	3	244.1	INTS1	825.84	795.212	674.541	0	418.733	1525.6	967.683	584.294	791.168	1101.68	767.855	1048.16	601.832	0	913.125	879.92	639.441	0
High	Master Protein	Q5TA45	Integrator complex subunit 11 OS=Homo sapiens OX=9606 GN=INTS11 PE=1 SV=2	5	3	6	3	67.6	INTS11	179728	145205	164836	142883	136958	162143	253553	184709	216313	247750	206339	174527	201456	146931	163301	281627	188827	167505
High	Master Protein	Q68E01	Integrator complex subunit 3 OS=Homo sapiens OX=9606 GN=INTS3 PE=1 SV=1	5	3	5	3	118	INTS3	46394.1	39044.1	40255	40777.7	34927.5	40825.4	63316.2	46294.2	51144.7	56007.7	50548.9	42056.7	49699.4	40696	41906.5	65434.7	48703.8	43474.2
High	Master Protein	P08648	Integrin alpha-5 OS=Homo sapiens OX=9606 GN=ITGA5 PE=1 SV=2	2	2	2	2	114.5	ITGA5	9640.27	5035.05	10846.5	8956.14	6652.55	5025.57	17239.1	9472.65	12447.7	11931.2	7897.95	10194.5	11370.8	12379.1	11426.8	11744	7336.05	9628.56
High	Master Protein	P23229	Integrin alpha-6 OS=Homo sapiens OX=9606 GN=ITGA6 PE=1 SV=5	16	13	21	13	126.5	ITGA6	203008	161342	191627	263167	180932	216744	185686	139876	149871	192144	147523	144189	170108	118265	110312	282654	193192	155935
High	Master Protein	P06756	Integrin alpha-V OS=Homo sapiens OX=9606 GN=ITGAV PE=1 SV=2	7	4	6	4	116	ITGAV	116470	78950.4	78448.4	68781.7	70965.1	90411	190528	152581	147695	170965	161602	138416	155567	152595	133601	199103	150850	147749
High	Master Protein	P05556	Integrin beta-1 OS=Homo sapiens OX=9606 GN=ITGB1 PE=1 SV=2	15	11	22	11	88.4	ITGB1	580890	412947	485695	650344	413922	497477	1.37147e+06	1.01646e+06	957816	1.13409e+06	973235	717415	1.00228e+06	750422	620821	1.38638e+06	984725	921326
High	Master Protein	Q9H0C8	Integrin-linked kinase-associated serine/threonine phosphatase 2C OS=Homo sapiens OX=9606 GN=ILKAP PE=1 SV=1	8	3	5	3	42.9	ILKAP	376771	282843	349544	210609	258201	279194	348895	277310	293261	294466	275499	298275	317035	384123	393203	394521	260935	215221
High	Master Protein	Q13418	Integrin-linked protein kinase OS=Homo sapiens OX=9606 GN=ILK PE=1 SV=2	4	2	3	2	51.4	ILK	125794	96802.5	122152	103059	84830.8	119106	170191	114624	166842	160029	152121	152822	169272	136776	140603	150397	133009	128493
High	Master Protein	Q8IU81	Interferon regulatory factor 2-binding protein 1 OS=Homo sapiens OX=9606 GN=IRF2BP1 PE=1 SV=1	7	2	3	2	61.6	IRF2BP1	6022.66	7757.55	7144.95	5470.22	6109.84	5496.79	10944.5	6868.13	6835.49	6163.2	5826.67	7054.81	6477.9	7581.4	5351.9	7612.12	5380.5	5054.02
High	Master Protein	Q14653	Interferon regulatory factor 3 OS=Homo sapiens OX=9606 GN=IRF3 PE=1 SV=1	22	6	11	6	47.2	IRF3	189562	150307	190895	158440	132056	164825	204439	127422	166163	173850	130353	148118	122645	110282	105951	148749	101350	102014
High	Master Protein	P19525	Interferon-induced, double-stranded RNA-activated protein kinase OS=Homo sapiens OX=9606 GN=EIF2AK2 PE=1 SV=2	9	4	6	4	62.1	EIF2AK2	184242	173700	165954	246496	124433	185120	306822	213363	260402	254121	217490	170747	235372	171161	153228	293837	201619	195346
High	Master Protein	O75569	Interferon-inducible double-stranded RNA-dependent protein kinase activator A OS=Homo sapiens OX=9606 GN=PRKRA PE=1 SV=1	16	3	4	3	34.4	PRKRA	150253	135364	135273	111030	109086	123352	330759	219546	229425	308744	256403	239068	262363	219306	175456	279999	209105	188767
High	Master Protein	Q12905	Interleukin enhancer-binding factor 2 OS=Homo sapiens OX=9606 GN=ILF2 PE=1 SV=2	55	18	55	18	43	ILF2	5.22223e+06	3.72606e+06	3.83489e+06	3.09769e+06	3.16049e+06	3.59415e+06	5.14615e+06	3.8772e+06	4.53083e+06	4.92137e+06	3.58677e+06	3.64439e+06	3.88072e+06	4.14544e+06	3.37519e+06	5.23881e+06	3.7996e+06	3.50839e+06
High	Master Protein	Q12906	Interleukin enhancer-binding factor 3 OS=Homo sapiens OX=9606 GN=ILF3 PE=1 SV=3	34	28	79	23	95.3	ILF3	7.02277e+06	5.64861e+06	4.99642e+06	5.33863e+06	4.63532e+06	5.9429e+06	9.78164e+06	6.92097e+06	7.6662e+06	7.76712e+06	6.42464e+06	6.28968e+06	7.0811e+06	7.07678e+06	5.45217e+06	9.83718e+06	6.7685e+06	6.08546e+06
High	Master Protein	Q15811	Intersectin-1 OS=Homo sapiens OX=9606 GN=ITSN1 PE=1 SV=3	3	5	7	5	195.3	ITSN1	94077.5	73097.9	89596.3	74387.7	66871	85015.4	90171.6	71475.3	72754	103073	81693.6	84594.6	94450.3	65909.7	83023.7	124160	82364.2	85379.2
High	Master Protein	Q9Y547	Intraflagellar transport protein 25 homolog OS=Homo sapiens OX=9606 GN=HSPB11 PE=1 SV=1	16	2	3	2	16.3	IFT25	64352.3	61779.8	54326.7	127232	45513.4	60941.9	274152	174234	208282	276597	206675	129510	239407	109275	67180.8	279989	199548	165964
High	Master Protein	Q9BW83	Intraflagellar transport protein 27 homolog OS=Homo sapiens OX=9606 GN=IFT27 PE=1 SV=1	28	4	6	4	20.5	IFT27	204695	164281	135932	188304	151717	198797	301100	202814	207352	202903	209902	186051	282217	229245	199609	393414	255207	206581
High	Master Protein	O75027	Iron-sulfur clusters transporter ABCB7, mitochondrial OS=Homo sapiens OX=9606 GN=ABCB7 PE=1 SV=2	7	5	6	5	82.6	ABCB7	135539	124660	128545	127660	85872.7	121379	204533	126842	166913	168835	131025	138075	161572	121375	108653	190387	135426	129671
High	Master Protein	Q96CN7	Isochorismatase domain-containing protein 1 OS=Homo sapiens OX=9606 GN=ISOC1 PE=1 SV=3	27	6	12	6	32.2	ISOC1	54369.8	52459.3	57400.6	60759.3	40820.3	64894	132556	101104	92985.4	114287	80227.1	86276.2	95019.6	97482.3	83032.5	117803	86914	75095
High	Master Protein	O75874	Isocitrate dehydrogenase [NADP] cytoplasmic OS=Homo sapiens OX=9606 GN=IDH1 PE=1 SV=2	61	25	63	23	46.6	IDH1	3.87802e+06	2.97515e+06	2.68552e+06	2.58535e+06	2.40091e+06	3.10642e+06	3.58485e+06	2.6605e+06	2.90687e+06	2.74425e+06	2.45705e+06	2.48236e+06	3.00429e+06	2.99375e+06	2.34011e+06	4.30547e+06	2.75121e+06	2.34405e+06
High	Master Protein	P48735	Isocitrate dehydrogenase [NADP], mitochondrial OS=Homo sapiens OX=9606 GN=IDH2 PE=1 SV=2	42	18	34	16	50.9	IDH2	324125	272690	234385	259757	217310	277652	1.19237e+06	865496	977483	1.48808e+06	1.16905e+06	1.04727e+06	1.54501e+06	1.37509e+06	1.13678e+06	2.00252e+06	1.39135e+06	1.20982e+06
High	Master Protein	P41252	Isoleucine--tRNA ligase, cytoplasmic OS=Homo sapiens OX=9606 GN=IARS1 PE=1 SV=2	31	33	59	33	144.4	IARS1	1.76447e+06	1.45628e+06	1.39718e+06	1.43179e+06	1.18222e+06	1.49876e+06	2.43787e+06	1.61768e+06	1.74097e+06	2.002e+06	1.63804e+06	1.46702e+06	1.62633e+06	1.2877e+06	1.20604e+06	1.61432e+06	1.10573e+06	1.05717e+06
High	Master Protein	Q9NSE4	Isoleucine--tRNA ligase, mitochondrial OS=Homo sapiens OX=9606 GN=IARS2 PE=1 SV=2	9	8	13	8	113.7	IARS2	482035	356712	380475	353328	319331	402549	724502	501295	510438	581615	523587	480332	535455	492963	477712	620687	403275	387887
High	Master Protein	Q13907	Isopentenyl-diphosphate Delta-isomerase 1 OS=Homo sapiens OX=9606 GN=IDI1 PE=1 SV=2	29	6	11	6	26.3	IDI1	460085	364229	372961	341367	299927	343242	641707	436597	552461	551798	515521	452706	651807	529866	529392	638053	449201	346889
High	Master Protein	P26440	Isovaleryl-CoA dehydrogenase, mitochondrial OS=Homo sapiens OX=9606 GN=IVD PE=1 SV=2	10	4	5	4	46.6	IVD	45479	45020.2	47390.8	31530.9	32882	28377.8	34163	25607.2	26207.3	31029.9	22443.9	21690.8	31511.1	33741.2	24647.3	26812.2	24776.3	25240.9
High	Master Protein	P53990	IST1 homolog OS=Homo sapiens OX=9606 GN=IST1 PE=1 SV=1	25	8	15	8	39.7	IST1	560504	449069	508343	415754	369792	454252	689950	541226	552341	631257	553938	526197	630101	655248	567023	760688	551537	528187
High	Master Protein	P14923	Junction plakoglobin OS=Homo sapiens OX=9606 GN=JUP PE=1 SV=3	16	11	18	9	81.7	JUP	1.3597e+06	702513	652784	910789	643057	807447	972966	801398	832876	699579	565489	561485	770497	829014	688587	760421	506885	572797
High	Master Protein	Q9Y624	Junctional adhesion molecule A OS=Homo sapiens OX=9606 GN=F11R PE=1 SV=1	20	4	7	4	32.6	F11R	644813	550156	508132	562118	418790	545595	391012	307002	322096	180533	142338	159470	143035	141230	121218	120096	99891.1	84885.2
High	Master Protein	Q9UK76	Jupiter microtubule associated homolog 1 OS=Homo sapiens OX=9606 GN=JPT1 PE=1 SV=3	38	5	9	5	16	JPT1	145248	76131.3	111711	66448.9	67631.7	95154.2	98750.8	86378.7	112740	123427	107865	111214	119592	117334	143050	123964	101888	93505.1
High	Master Protein	Q9BWU0	Kanadaptin OS=Homo sapiens OX=9606 GN=SLC4A1AP PE=1 SV=1	4	2	4	2	88.8	SLC4A1AP	195219	119293	179924	75231.5	132958	147693	96958.5	73570.4	89813.3	96538.9	84303.5	95164.7	72015.7	107710	126357	100967	84800.6	55361.3
High	Master Protein	Q9BVA0	Katanin p80 WD40 repeat-containing subunit B1 OS=Homo sapiens OX=9606 GN=KATNB1 PE=1 SV=1	7	2	4	2	72.3	KATNB1	1795.32	679.86	1507.08	974.188	0	1042.52	2359.61	1552.72	1088.87	1673.88	1342.15	759.437	1891.43	1352.68	0	952.978	1660.59	805.799
High	Master Protein	Q9HA64	Ketosamine-3-kinase OS=Homo sapiens OX=9606 GN=FN3KRP PE=1 SV=2	6	2	3	2	34.4	FN3KRP	41432.8	40519.9	40977.5	47425.8	32099	37513.1	51228.8	32213.7	54636.6	50781.4	42175.1	47202.1	48770.4	44373.5	22909.9	83308.9	61440.3	38530.4
High	Master Protein	Q07666	KH domain-containing, RNA-binding, signal transduction-associated protein 1 OS=Homo sapiens OX=9606 GN=KHDRBS1 PE=1 SV=1	34	14	30	12	48.2	KHDRBS1	1.65362e+06	1.14187e+06	1.22967e+06	1.398e+06	848990	1.03262e+06	2.95253e+06	1.98461e+06	1.9612e+06	2.75688e+06	2.24834e+06	1.64219e+06	2.61861e+06	1.83892e+06	1.49344e+06	3.17608e+06	2.13701e+06	1.76213e+06
High	Master Protein	O75525	KH domain-containing, RNA-binding, signal transduction-associated protein 3 OS=Homo sapiens OX=9606 GN=KHDRBS3 PE=1 SV=1	13	5	13	3	38.8	KHDRBS3	118474	46816.9	62810.9	85652.1	50481.8	63583.5	100699	77718.3	79077.5	86217.8	78104.9	75988.6	56289.3	43834.3	48622.3	54173.2	36803.1	45006.8
High	Master Protein	Q86UP2	Kinectin OS=Homo sapiens OX=9606 GN=KTN1 PE=1 SV=1	25	27	48	27	156.2	KTN1	1.22893e+06	851614	983247	1.09385e+06	848047	924610	2.20575e+06	1.43146e+06	1.65802e+06	1.8467e+06	1.59682e+06	1.38331e+06	1.6872e+06	1.42663e+06	1.26948e+06	1.97549e+06	1.44738e+06	1.3979e+06
High	Master Protein	O60282	Kinesin heavy chain isoform 5C OS=Homo sapiens OX=9606 GN=KIF5C PE=1 SV=1	22	20	35	9	109.4	KIF5C	301982	205741	233486	319669	213379	224412	516313	302228	362907	458764	353178	262972	318334	190317	195866	423173	260844	270642
High	Master Protein	Q07866	Kinesin light chain 1 OS=Homo sapiens OX=9606 GN=KLC1 PE=1 SV=2	18	9	17	9	65.3	KLC1	481436	450796	425047	489535	365777	443576	1.02171e+06	654555	785239	880026	739402	582109	991904	686878	591620	1.14796e+06	744284	667090
High	Master Protein	P33176	Kinesin-1 heavy chain OS=Homo sapiens OX=9606 GN=KIF5B PE=1 SV=1	28	23	39	12	109.6	KIF5B	1.02269e+06	803856	773586	850144	693070	831330	1.57854e+06	1.02087e+06	1.24148e+06	1.40879e+06	1.22401e+06	1.02263e+06	1.57516e+06	1.29278e+06	1.22707e+06	1.8277e+06	1.35906e+06	1.20432e+06
High	Master Protein	P52732	Kinesin-like protein KIF11 OS=Homo sapiens OX=9606 GN=KIF11 PE=1 SV=2	6	6	7	6	119.1	KIF11	459727	327610	406055	346934	302796	348610	519639	341929	484715	256402	419525	362151	257808	182471	202824	336304	212104	180134
High	Master Protein	Q12756	Kinesin-like protein KIF1A OS=Homo sapiens OX=9606 GN=KIF1A PE=1 SV=2	2	3	4	1	190.9	KIF1A	30870.5	31283.4	28245	43888.9	23081.9	30010.9	55312.2	34812.3	54192.8	42232.5	41898.2	38155.3	45730.8	32563.2	30904	57671.1	51242.5	42863.2
High	Master Protein	Q14807	Kinesin-like protein KIF22 OS=Homo sapiens OX=9606 GN=KIF22 PE=1 SV=5	5	2	3	2	73.2	KIF22	5684.36	4782.29	5124.16	3368.51	4690.58	5117.98	2781.54	3670.76	4743.86	3511.57	2705.33	2861.28	3047.07	2675.48	4458.09	3548.73	2243.23	1679.82
High	Master Protein	O00139	Kinesin-like protein KIF2A OS=Homo sapiens OX=9606 GN=KIF2A PE=1 SV=3	9	8	12	6	79.9	KIF2A	159391	110239	111159	122176	105556	112442	240832	156590	162802	218309	198049	158225	204351	155786	154799	250229	170001	185118
High	Master Protein	Q99661	Kinesin-like protein KIF2C OS=Homo sapiens OX=9606 GN=KIF2C PE=1 SV=2	11	7	14	5	81.3	KIF2C	282262	207424	179525	179288	155401	173086	324399	224461	253600	226177	236891	225622	122801	115318	125930	166444	124494	118074
High	Master Protein	Q9BW19	Kinesin-like protein KIFC1 OS=Homo sapiens OX=9606 GN=KIFC1 PE=1 SV=2	8	2	3	2	73.7	KIFC1	16056.2	13601.1	15791.6	11407.7	15736.1	16870.1	26503.7	16002.1	17264.3	20690.5	12799.1	17354.3	12131.4	15825	11792.9	23276.8	14062.5	12150
High	Master Protein	O14777	Kinetochore protein NDC80 homolog OS=Homo sapiens OX=9606 GN=NDC80 PE=1 SV=1	3	2	4	2	73.9	NDC80	13772.1	10618.7	11270.9	12356.3	9403.51	9870.36	16806.3	11064.3	17606.6	18350.6	13122.8	13262.9	14449.9	10054.1	9745.27	16600.6	12508.2	10769.1
High	Master Protein	Q9HBM1	Kinetochore protein Spc25 OS=Homo sapiens OX=9606 GN=SPC25 PE=1 SV=1	8	2	5	2	26.1	SPC25	35611.9	30079.3	36943.2	31436.3	27344.7	34585.5	65389.6	45410.7	49163.4	68386.5	59609.8	42879.9	37832.8	32642.1	40225	56468.4	42430.9	38043.5
High	Master Protein	P50748	Kinetochore-associated protein 1 OS=Homo sapiens OX=9606 GN=KNTC1 PE=1 SV=1	2	3	3	3	250.6	KNTC1	2254.04	1683.08	2253.62	1759.15	1656.63	1378.8	4382.47	2206.07	3299.24	3342.95	2955.3	1925.48	827.994	1057.28	1866.17	3407.51	1859.8	1892.7
High	Master Protein	Q6YP21	Kynurenine--oxoglutarate transaminase 3 OS=Homo sapiens OX=9606 GN=KYAT3 PE=1 SV=1	19	6	11	6	51.4	KYAT3	247804	184313	179387	185001	162415	199034	388251	271165	309472	360953	291744	266143	316276	299099	267988	378794	266312	242417
High	Master Protein	Q08431	Lactadherin OS=Homo sapiens OX=9606 GN=MFGE8 PE=1 SV=3	33	11	22	11	43.1	MFGE8	2.14352e+06	1.67609e+06	1.6593e+06	2.25577e+06	2.18929e+06	2.27253e+06	1.7084e+06	1.08879e+06	1.39876e+06	1.41966e+06	1.43677e+06	1.15778e+06	1.52676e+06	1.18862e+06	1.31716e+06	2.5556e+06	1.78001e+06	1.75009e+06
High	Master Protein	Q04760	Lactoylglutathione lyase OS=Homo sapiens OX=9606 GN=GLO1 PE=1 SV=4	43	8	16	8	20.8	GLO1	1.34763e+06	685553	941881	750171	685045	944386	1.49553e+06	975405	1.10929e+06	1.40778e+06	1.14199e+06	1.0706e+06	1.32434e+06	1.49912e+06	1.371e+06	1.34468e+06	985514	878004
High	Master Protein	P42166	Lamina-associated polypeptide 2, isoform alpha OS=Homo sapiens OX=9606 GN=TMPO PE=1 SV=2	32	14	30	5	75.4	TMPO	614543	495258	454701	473665	358962	529224	1.28215e+06	798897	896604	1.19761e+06	917354	863745	1.01883e+06	793677	684241	1.30091e+06	948173	809322
High	Master Protein	P42167	Lamina-associated polypeptide 2, isoforms beta/gamma OS=Homo sapiens OX=9606 GN=TMPO PE=1 SV=2	37	13	27	4	50.6	TMPO	513992	359674	374523	225822	294144	354531	456398	447719	494598	502939	406518	532431	594964	858008	675808	891483	534094	484470
High	Master Protein	P20700	Lamin-B1 OS=Homo sapiens OX=9606 GN=LMNB1 PE=1 SV=2	61	43	108	38	66.4	LMNB1	5.35607e+06	4.36614e+06	4.45219e+06	4.3628e+06	3.7907e+06	4.55915e+06	1.21626e+07	8.26389e+06	8.87643e+06	1.13489e+07	9.60042e+06	8.06693e+06	1.19355e+07	9.17855e+06	8.71749e+06	1.60448e+07	1.08841e+07	9.66579e+06
High	Master Protein	Q03252	Lamin-B2 OS=Homo sapiens OX=9606 GN=LMNB2 PE=1 SV=4	40	27	57	22	69.9	LMNB2	1.32331e+06	1.09617e+06	1.15308e+06	1.35902e+06	847649	1.17164e+06	3.6503e+06	2.25747e+06	2.40987e+06	3.46457e+06	2.58924e+06	2.09518e+06	2.79392e+06	1.87509e+06	1.77644e+06	3.22164e+06	2.29498e+06	2.09645e+06
High	Master Protein	P25391	Laminin subunit alpha-1 OS=Homo sapiens OX=9606 GN=LAMA1 PE=1 SV=2	6	15	28	14	336.9	LAMA1	169569	95083.1	105062	109368	53581.8	87458.6	4.31106e+06	2.34849e+06	1.65178e+06	2.13074e+06	2.95126e+06	1.27786e+06	1.7385e+06	900438	2.15326e+06	1.35097e+06	891001	4.60033e+06
High	Master Protein	P07942	Laminin subunit beta-1 OS=Homo sapiens OX=9606 GN=LAMB1 PE=1 SV=2	13	21	43	21	197.9	LAMB1	609375	416617	439641	473504	469349	455129	9.08424e+06	4.99828e+06	3.45995e+06	6.92431e+06	6.16829e+06	2.58137e+06	3.728e+06	1.84384e+06	4.52622e+06	3.06707e+06	1.85376e+06	1.01065e+07
High	Master Protein	P11047	Laminin subunit gamma-1 OS=Homo sapiens OX=9606 GN=LAMC1 PE=1 SV=3	16	21	42	21	177.5	LAMC1	307691	177294	200873	290230	160437	252748	5.2999e+06	2.51326e+06	1.7907e+06	3.21092e+06	3.56418e+06	1.29748e+06	2.00728e+06	924879	1.9817e+06	1.54919e+06	1.03998e+06	4.89089e+06
High	Master Protein	Q9NRN7	L-aminoadipate-semialdehyde dehydrogenase-phosphopantetheinyl transferase OS=Homo sapiens OX=9606 GN=AASDHPPT PE=1 SV=2	21	6	11	6	35.8	AASDHPPT	519827	405913	421620	390302	361742	403123	945521	600714	737563	871064	689155	652161	992831	820839	770278	1.22032e+06	853914	719927
High	Master Protein	Q16850	Lanosterol 14-alpha demethylase OS=Homo sapiens OX=9606 GN=CYP51A1 PE=1 SV=4	12	5	9	5	57.2	CYP51A1	161116	115614	116451	120851	102847	129766	250880	170790	212584	178683	133062	152812	248514	179230	161593	153852	110334	97553
High	Master Protein	P48449	Lanosterol synthase OS=Homo sapiens OX=9606 GN=LSS PE=1 SV=1	15	9	18	9	83.3	LSS	300861	211772	229167	193628	204687	276395	299502	217129	258046	283750	240467	245415	274125	248345	246752	329931	217900	195851
High	Master Protein	Q6PKG0	La-related protein 1 OS=Homo sapiens OX=9606 GN=LARP1 PE=1 SV=2	12	10	16	9	123.4	LARP1	314629	228225	250380	255416	204553	238419	533671	304588	386132	439701	332721	332769	304378	252132	254306	309380	214723	242023
High	Master Protein	Q71RC2	La-related protein 4 OS=Homo sapiens OX=9606 GN=LARP4 PE=1 SV=3	5	2	3	2	80.5	LARP4	24624.5	14668	15976.5	14223.5	14747	19037.9	33496.8	27552.7	24016.6	26601.6	24948.5	16698	15885.2	17500.5	14274.2	25435.8	17063.7	13020.2
High	Master Protein	Q4G0J3	La-related protein 7 OS=Homo sapiens OX=9606 GN=LARP7 PE=1 SV=1	7	4	6	4	66.9	LARP7	111971	87532.6	94602	91478.6	80439.5	102527	389496	229106	300374	369397	284804	252703	250604	189428	205288	318774	217598	228296
High	Master Protein	Q01650	Large neutral amino acids transporter small subunit 1 OS=Homo sapiens OX=9606 GN=SLC7A5 PE=1 SV=2	6	2	6	2	55	SLC7A5	43953.8	26781.3	35540.4	36718.4	25378.9	34579.5	77135	59149.3	56442.4	39722.7	35940.5	29907.1	57731.9	43301.9	50985.4	44871.4	31231.9	32090.9
High	Master Protein	P46379	Large proline-rich protein BAG6 OS=Homo sapiens OX=9606 GN=BAG6 PE=1 SV=2	4	4	10	4	119.3	BAG6	26816.1	16062	14580.2	11038.3	10335.7	10687.6	24179.4	12175.3	15154.1	15905.3	14818.5	13581.3	13988.8	15716.7	12825.1	16231.8	11235.5	10752.6
High	Master Protein	Q9H089	Large subunit GTPase 1 homolog OS=Homo sapiens OX=9606 GN=LSG1 PE=1 SV=2	6	2	5	2	75.2	LSG1	35105.6	31365	26664.8	33420.2	19359.5	30669.9	38898.2	28849	33543.2	30617.4	25961	19627.3	24578.2	19728.9	13158.9	21616.8	16967.4	19780.8
High	Master Protein	Q9UK59	Lariat debranching enzyme OS=Homo sapiens OX=9606 GN=DBR1 PE=1 SV=2	4	2	3	2	61.5	DBR1	12862.1	12204.8	17889.9	13018.4	10345	18978.8	25590.3	16110.5	24968.1	17569	13356.2	15494.4	19409.8	20659.2	18752.2	11600.9	15340.1	14699.8
High	Master Protein	Q15334	Lethal(2) giant larvae protein homolog 1 OS=Homo sapiens OX=9606 GN=LLGL1 PE=1 SV=3	15	12	17	12	115.3	LLGL1	478500	381117	412690	333832	342002	358431	724394	507025	573347	728926	609512	523587	839437	771264	738630	1.19831e+06	821785	724922
High	Master Protein	Q9NQ48	Leucine zipper transcription factor-like protein 1 OS=Homo sapiens OX=9606 GN=LZTFL1 PE=1 SV=1	19	4	7	4	34.6	LZTFL1	90890.4	69629.4	67884	104092	68242	86392.8	213767	137737	152502	180375	148362	113045	244832	169582	141403	308495	231802	210686
High	Master Protein	P42704	Leucine-rich PPR motif-containing protein, mitochondrial OS=Homo sapiens OX=9606 GN=LRPPRC PE=1 SV=3	40	51	100	51	157.8	LRPPRC	5.51656e+06	4.89249e+06	5.04019e+06	5.03241e+06	3.86042e+06	5.36778e+06	9.08297e+06	6.07457e+06	7.00294e+06	7.06756e+06	6.30514e+06	4.85932e+06	3.94119e+06	3.00392e+06	2.64996e+06	4.44488e+06	2.98896e+06	2.69529e+06
High	Master Protein	Q9UFC0	Leucine-rich repeat and WD repeat-containing protein 1 OS=Homo sapiens OX=9606 GN=LRWD1 PE=1 SV=2	13	6	12	6	70.8	LRWD1	88744.2	54924.8	72840.3	57920.6	51718.9	66243.5	102278	66119.3	76347.8	86771.2	75810.9	75267.4	69101	60617.6	69262	69460	61677.8	47693.4
High	Master Protein	Q9H9A6	Leucine-rich repeat-containing protein 40 OS=Homo sapiens OX=9606 GN=LRRC40 PE=1 SV=1	27	13	23	13	68.2	LRRC40	520837	344531	403211	392902	330976	439976	655988	492754	519621	594534	525900	509977	577569	501858	481488	710383	486333	422125
High	Master Protein	Q15345	Leucine-rich repeat-containing protein 41 OS=Homo sapiens OX=9606 GN=LRRC41 PE=1 SV=3	5	2	3	2	88.6	LRRC41	17126.9	15364.5	15456.2	14604.1	13416.2	12055.2	30883	21497.2	23435.1	23665.1	18520.7	19403.5	22615.5	18940.8	13122.9	21122.4	17415.4	13496
High	Master Protein	Q8N1G4	Leucine-rich repeat-containing protein 47 OS=Homo sapiens OX=9606 GN=LRRC47 PE=1 SV=1	32	13	22	13	63.4	LRRC47	850070	684645	708927	578930	515282	643777	913948	597846	744685	759023	626693	651791	773418	745806	625106	884527	657867	544652
High	Master Protein	Q8N9N7	Leucine-rich repeat-containing protein 57 OS=Homo sapiens OX=9606 GN=LRRC57 PE=1 SV=1	15	3	5	3	26.7	LRRC57	109632	74871.3	89572.4	103503	68903.8	84492.8	190224	115179	139929	182320	133693	121118	302919	236057	200424	441148	321126	280105
High	Master Protein	Q96AG4	Leucine-rich repeat-containing protein 59 OS=Homo sapiens OX=9606 GN=LRRC59 PE=1 SV=1	36	13	24	13	34.9	LRRC59	914071	738205	758773	861097	628469	801015	1.53113e+06	1.01002e+06	1.18139e+06	1.36433e+06	1.05599e+06	900685	1.09572e+06	936497	752294	1.27706e+06	869880	799503
High	Master Protein	Q9P2J5	Leucine--tRNA ligase, cytoplasmic OS=Homo sapiens OX=9606 GN=LARS1 PE=1 SV=2	29	29	56	29	134.4	LARS1	2.58249e+06	2.1141e+06	2.02908e+06	2.00177e+06	1.52961e+06	2.11208e+06	3.44309e+06	2.28087e+06	2.52425e+06	2.73064e+06	2.22748e+06	1.95659e+06	2.13385e+06	1.52904e+06	1.5047e+06	2.12939e+06	1.44316e+06	1.30175e+06
High	Master Protein	Q15031	Leucine--tRNA ligase, mitochondrial OS=Homo sapiens OX=9606 GN=LARS2 PE=1 SV=2	6	3	4	3	101.9	LARS2	91905.8	71839.9	81784	66335.1	57152.5	72471.9	84001.3	62613.2	72985.5	82647.4	66319.6	61744.2	67889.3	65930.5	58078.7	72990.8	59728.4	54161.7
High	Master Protein	P30740	Leukocyte elastase inhibitor OS=Homo sapiens OX=9606 GN=SERPINB1 PE=1 SV=1	7	2	4	2	42.7	SERPINB1	84999.4	61140.5	75297.3	54139.1	45197	60888.2	79631.1	58088.2	73725.9	60258.8	46560.1	59463.6	119590	116949	102496	81104.8	64178.7	63035.1
High	Master Protein	Q08722	Leukocyte surface antigen CD47 OS=Homo sapiens OX=9606 GN=CD47 PE=1 SV=1	6	2	3	2	35.2	CD47	17273.7	11968.9	9504	22337.9	14360.1	10336.5	34894.3	27753	23917.5	46954.7	41704.6	29789	40002.3	34685.4	23123.4	74100	67654.5	53779.5
High	Master Protein	P09960	Leukotriene A-4 hydrolase OS=Homo sapiens OX=9606 GN=LTA4H PE=1 SV=2	36	21	47	21	69.2	LTA4H	4.16706e+06	3.42438e+06	3.2897e+06	3.91901e+06	2.67962e+06	3.46287e+06	6.58269e+06	3.89887e+06	4.5458e+06	5.45048e+06	4.56644e+06	3.77921e+06	4.67173e+06	3.49971e+06	2.83471e+06	5.12796e+06	3.69416e+06	3.22959e+06
[truncated: 2,632 more rows]

## Sheet: Supplementary Table 4
Supplementary Table 4: Riboseq_D10_0901
Gene	ribo_M_1	ribo_M_2	ribo_WT_1	ribo_WT_2	ribo_WT_3	RIBO_WT_MEAN	RIBO_V190G_MEAN	RIBOLFC	RNA_WT_Mean	RNA_M_Mean	RNALFC	TELFC	TEFDR
[truncated: 7,970 more rows]

## Sheet: Supplementary Table 5
Supplementary Table 5: Day10 RNA-seq
[truncated: 18,279 more rows]

[truncated: 8 more sheets: Supplementary Table 6, Supplementary Table 7, Supplementary Table 8, Supplementary Table 9, Supplementary Table 10, Supplementary Table 11, Supplementary Table 12, Supplementary Table 13]
