# Supplementary material for: A programmed decline in ribosome levels governs human early neurodevelopment
Source: Nat Cell Biol. 2025 Aug 4;27(8):1240–55. doi: 10.1038/s41556-025-01708-8 (PMC12339376; doi:10.1038/s41556-025-01708-8)
Supplement: Supplementary file 4 — Numerical source data for all relevant figures and extended data figures. [file 41556_2025_1708_MOESM4_ESM.xlsx]

## Sheet: Fig3
d. Quantification of bright field images at days 5 (left), 10 (middle) and 15 (right) show control neural tissue is enlarged relative to mutant (V190G); ∗∗∗∗p < 0.0001, Unpaired two-sided t test with Welch's correction, n (Day 5) = 73 control EBs 62 mutant EBs from 3 independent batches, n (Day 10) = 77 control organoids 84 mutant organoids from 4 independent batches, n (Day15) = 46 control organ…
D5-control	Area, mm2	D5-V190G	Area, mm2	D10-control	Area, mm2	D10-V190G	Area, mm2	D15-control	Area, mm2	D15-V190G	Area, mm2
1	0.111	1	0.097	1	0.697	1	0.571	1	1.141	1	0.989
2	0.109	2	0.105	2	0.603	2	0.695	2	1.638	2	0.931
3	0.103	3	0.112	3	0.529	3	0.506	3	1.139	3	0.73
4	0.114	4	0.112	4	0.512	4	0.529	4	1.251	4	0.816
5	0.095	5	0.106	5	0.467	5	0.629	5	1.561	5	0.793
6	0.103	6	0.125	6	0.517	6	0.58	6	1.535	6	0.925
7	0.091	7	0.118	7	0.558	7	0.636	7	1.451	7	0.799
8	0.095	8	0.128	8	0.495	8	0.654	8	1.535	8	0.95
9	0.104	9	0.077	9	0.593	9	0.55	9	1.357	9	0.972
10	0.105	10	0.11	10	0.526	10	0.636	10	1.732	10	1.036
11	0.108	11	0.128	11	0.539	11	0.604	11	1.703	11	0.957
12	0.105	12	0.125	12	0.538	12	0.563	12	1.149	12	1.147
13	0.1	13	0.126	13	0.571	13	0.674	13	1.108	13	0.921
14	0.104	14	0.137	14	0.497	14	0.538	14	1.236	14	0.998
15	0.108	15	0.124	15	0.462	15	0.641	15	0.998	15	0.874
16	0.124	16	0.108	16	0.582	16	0.704	16	1.091	16	0.674
17	0.108	17	0.096	17	0.539	17	0.773	17	0.706	17	0.891
18	0.122	18	0.086	18	0.525	18	0.627	18	0.87	18	1.086
19	0.113	19	0.087	19	0.542	19	0.888	19	0.995	19	0.6
20	0.119	20	0.115	20	0.519	20	0.702	20	0.98	20	0.722
21	0.114	21	0.108	21	0.422	21	0.761	21	1.177	21	0.755
22	0.127	22	0.122	22	0.4	22	0.672	22	0.75	22	0.794
23	0.122	23	0.112	23	0.555	23	0.692	23	0.966	23	0.634
24	0.123	24	0.107	24	0.566	24	0.645	24	0.997	24	0.734
25	0.117	25	0.118	25	0.56	25	0.775	25	0.967	25	0.864
26	0.111	26	0.111	26	0.536	26	0.651	26	0.93	26	0.823
27	0.124	27	0.124	27	0.461	27	0.674	27	1.209	27	0.844
28	0.124	28	0.124	28	0.569	28	0.65	28	0.933	28	0.844
29	0.123	29	0.118	29	0.7	29	0.555	29	0.937	29	0.655
30	0.084	30	0.117	30	0.705	30	0.861	30	1.364	30	0.964
31	0.136	31	0.122	31	0.596	31	0.764	31	1.342	31	0.507
32	0.125	32	0.125	32	0.631	32	0.77	32	1.262	32	0.775
33	0.125	33	0.121	33	0.53	33	0.761	33	1.068	33	0.613
34	0.144	34	0.103	34	0.618	34	0.709	34	0.891	34	0.531
35	0.141	35	0.107	35	0.59	35	0.577	35	1.113	35	0.619
36	0.124	36	0.126	36	0.701	36	0.689	36	1.404	36	0.653
37	0.104	37	0.119	37	0.599	37	0.63	37	1.449	37	0.83
38	0.115	38	0.111	38	0.681	38	0.652	38	1.028	38	0.843
39	0.123	39	0.12	39	0.722	39	0.685	39	1.421	39	0.676
40	0.114	40	0.116	40	0.632	40	0.669	40	1.157	40	1.068
41	0.112	41	0.117	41	0.693	41	0.453	41	1.018	41	0.566
42	0.129	42	0.12	42	0.657	42	0.74	42	1.073	42	0.862
43	0.125	43	0.114	43	0.809	43	0.621	43	1.33	43	0.693
44	0.124	44	0.109	44	0.667	44	0.423	44	1.121	44	0.649
45	0.08	45	0.108	45	0.684	45	0.634	45	1.628	45	1.497
46	0.115	46	0.112	46	0.709	46	0.688	46	1.375	46	1.121
47	0.115	47	0.112	47	0.585	47	0.535			47	0.525
48	0.123	48	0.11	48	0.614	48	0.559			48	1.077
49	0.124	49	0.129	49	0.669	49	0.512			49	1.211
50	0.13	50	0.118	50	0.701	50	0.484			50	0.814
51	0.113	51	0.097	51	0.582	51	0.546			51	1.022
52	0.125	52	0.11	52	0.564	52	0.447
53	0.112	53	0.114	53	0.738	53	0.615
54	0.116	54	0.102	54	0.504	54	0.503
55	0.129	55	0.078	55	0.443	55	0.304
56	0.124	56	0.103	56	0.638	56	0.289
57	0.105	57	0.106	57	0.562	57	0.552
58	0.11	58	0.113	58	0.586	58	0.39
59	0.124	59	0.105	59	0.467	59	0.57
60	0.096	60	0.116	60	0.446	60	0.59
61	0.122	61	0.12	61	0.534	61	0.585
62	0.116	62	0.1	62	0.494	62	0.615
63	0.118			63	0.674	63	0.502
64	0.132			64	0.661	64	0.43
65	0.118			65	0.406	65	0.421
66	0.115			66	0.572	66	0.54
67	0.106			67	0.65	67	0.589
68	0.115			68	0.738	68	0.767
69	0.122			69	0.495	69	0.703
70	0.13			70	0.672	70	0.691
71	0.107			71	0.636	71	0.843
72	0.106			72	0.54	72	0.77
73	0.101			73	0.514	73	0.574
				74	0.548	74	0.641
				75	0.705	75	0.538
				76	0.67	76	0.826
				77	0.672	77	0.515
						78	0.66
						79	0.621
						80	0.596
						81	0.634
						82	0.7
						83	0.376
						84	0.667
g. Quantification of pH3 signal of individual neuroepithelial buds at day 15 control (WT) and mutant (V190G) organoids. Unpaired two-sided t test with Welch's correction. n = 12 control and 11 mutant imaged regions from 6 organoids from 2 independent batches. error bars are SEM.
WT	Area um2	Count	count/mm2	V190G	Area um2	Count	count/mm2
1	67400.5	10	148.367	1	88721.9	12	135.254
2	42360.1	9	212.464	2	23051.2	6	260.29
2	44239.5	7	158.23	3	12566.6	2	159.152
3	77058.7	12	155.725	4	30338.6	8	263.69
3	60101.9	11	183.022	5	52178.5	11	210.815
4	61587.3	15	243.557	6	59061.7	7	118.52
4	82046.6	20	243.764	7	55523	11	198.116
5	24029.9	2	83.2297	8	83202.4	15	180.283
5	73230.3	15	204.833	9	23652.6	7	295.951
6	58345.1	10	171.394	10	23787.1	5	210.198
6	56150.4	8	142.474	11	27518.5	5	181.696
7	68420.9	9	131.539
h. Quantification of TUNEL signal of individual neuroepithelial bud showing mutant organoids exhibit more TUNEL signal. TUNEL counts were normalized to the area of the imaged bud. ∗∗∗∗p < 0.0001, Unpaired two-sided t test with Welch's correction, p=0.0022, n = 6 control and 6 mutant imaged regions from 2 independent batches. error bars are SEM.
WT	Area um2	Count	count/mm2	V190G	Area um2	Count	count/mm2
1	67679.4	14	206.857	1	87525.6	78	891.168
1	69954.8	7	100.065	1	87734.2	81	923.244
1	65092.7	10	153.627	1	83364.5	131	1571.41
1	61476.4	10	162.664	1	95069.7	101	1062.38
1	82504	11	133.327	1	84765	115	1356.69
1	77844.4	26	334	1	86920.2	74	851.356

## Sheet: Fig4
c. Quantification of OPP signal of individual neuroepithelial bud at day 5, 10 and 15 mutant (V190G) organoids relative to their corresponding control. Dunn's multiple comparisons test (two-sided). n = 11, 17, 11 individual EB or neuroepithelial buds from 6 individual organoids imaged from 2 independent batches. error bars are SEM. Day5 vs Day10 padj=8.013453e-05, Day5 vs Day 15 padj= 4.692448e-0…
Day5				Day10				Day15
WT	OPP	V190G	OPP	WT	OPP	V190G	OPP	WT	OPP	V190G	OPP
	Batch1				Batch1				Batch1
1	106.855	1	149.122	1	48.952	1	32.594	1	20.652	1	14.466
2	169.398	2	131.241	2	51.664	2	21.453	2	20.438	2	13.539
3	142.887	3	167.674	3	47.381	3	28.488	3	20.486	3	9.585
4	161.839	4	125.385	4	34.903	4	31.115	4	16.666	4	8.99
5	167.214	5	167.426	5	43.937	5	30.531	5	19.061	5	9.735
6	157.925	6	193.241	6	49.835	6	29.544	6	17.57
7	163.619
	Batch2				Batch2				Batch2
8	116.874	7	100.285	7	53.346	7	18.309	7	112.879	6	71.517
9	138.245	8	96.287	8	26.19	8	18.176	8	121.451	7	53.129
10	112.046	9	132.133	9	35.391	9	17.507	9	158.391	8	40.283
11	116.821	10	111.61	10	29.543	10	17.038	10	128.276	9	78.961
12	111.454	11	108.671	11	38.82	11	25.054	11	124.12	10	100.677
				12	41.066	12	23.15			11	68.575
				13	41.739	13	22.214
				14	36.055	14	24.106
				15	35.192	15	25.166
						16	21.873
						17	27.741
d. Volcano plots of the −log 10 -transformed P value versus the log 2-transformed ratio of Mutant/Control organoids, at days 5, 10, and 15 (n = 3539, 3544, 3541 proteins, n = 3 biologically independent samples). Discovery determined using the Two-stage linear step-up procedure of Benjamini, Krieger and Yekutieli, a false discovery rate (FDR)-controlling method for multiple comparisons (two-sided …
e. Violin plot for r-proteins as in D (n = 76 r-proteins; n = 3 biologically independent samples). Adjusted P values were calculated from Tukey's multiple comparisons test (two-sided)
Please see Table_S3_TMT-MS_18plex
(F) Sucrose gradient fractionation of WT/R72W iPSCs ribosomal 40s subunit, 60s subunit, monosome and polysomes.
Time [min.]:	WT UV [A.U.]:	R72W UV [A.U.]:
1	0.0333	0.0361
1.017	0.0316	0.0343
1.034	0.0306	0.0316
1.05	0.0289	0.03
1.067	0.0278	0.0275
1.084	0.0266	0.0255
1.1	0.0249	0.0242
1.117	0.0241	0.0215
1.134	0.0228	0.02
1.15	0.0219	0.0186
1.167	0.0213	0.0167
1.184	0.0274	0.016
1.2	0.0264	0.0147
1.217	0.021	0.0137
1.234	0.0162	0.0128
1.25	0.0146	0.0113
1.267	0.0128	0.0105
1.284	0.012	0.0095
1.3	0.0116	0.0085
1.317	0.0108	0.0083
1.334	0.0109	0.0074
1.35	0.0107	0.0068
1.367	0.0098	0.0065
1.384	0.0093	0.0053
1.4	0.0087	0.005
1.417	0.0078	0.0045
1.434	0.0072	0.0036
1.45	0.0064	0.0034
1.467	0.0063	0.0029
1.484	0.0062	0.0025
1.5	0.0054	0.0024
1.517	0.0049	0.0017
1.534	0.0045	0.0016
1.55	0.004	0.0013
1.567	0.0039	0.0009
1.584	0.0038	0.0013
1.6	0.0038	0.0017
1.617	0.0037	0.0018
1.634	0.0036	0.0012
1.65	0.0057	0.0006
1.667	0.0064	0.0006
1.684	0.005	0.0004
1.7	0.0038	0.0002
1.717	0.0032	0.0003
1.734	0.0032	0.0001
1.75	0.0032	0
1.767	0.0026	0.0002
1.784	0.0025	0
1.8	0.0025	0.0002
1.817	0.0026	0.0002
1.834	0.0031	0.0002
1.85	0.0037	0.0006
1.867	0.0049	0.0008
1.884	0.0067	0.0013
1.9	0.0087	0.0021
1.917	0.0115	0.0027
1.934	0.0148	0.0041
1.95	0.0181	0.0057
1.967	0.0221	0.0072
1.984	0.0265	0.0093
2	0.0302	0.0118
2.017	0.0344	0.0146
2.034	0.0381	0.0178
2.05	0.041	0.0209
2.067	0.044	0.0241
2.084	0.0461	0.0275
2.1	0.0476	0.0305
2.117	0.0488	0.0332
2.134	0.0492	0.0358
2.15	0.0491	0.0381
2.167	0.0487	0.0396
2.184	0.0478	0.0408
2.2	0.0466	0.0417
2.217	0.0449	0.0421
2.234	0.0433	0.0421
2.25	0.0412	0.0418
2.267	0.0392	0.0411
2.284	0.0372	0.0405
2.3	0.0347	0.0392
2.317	0.033	0.0375
2.334	0.0309	0.036
2.35	0.0288	0.0339
2.367	0.0271	0.0324
2.384	0.0251	0.0309
2.4	0.0236	0.0288
2.417	0.0222	0.0271
2.434	0.0206	0.0255
2.45	0.0196	0.0236
2.467	0.0186	0.0223
2.484	0.0176	0.0207
2.5	0.017	0.0194
2.517	0.016	0.0185
2.534	0.0155	0.0169
2.55	0.0151	0.0161
2.567	0.0144	0.0153
2.584	0.0144	0.0146
2.6	0.0141	0.0142
2.617	0.014	0.015
2.634	0.0142	0.015
2.65	0.0143	0.014
2.667	0.0144	0.0131
2.684	0.0147	0.013
2.7	0.0153	0.0123
2.717	0.0163	0.0121
2.734	0.0179	0.0122
2.75	0.0199	0.0118
2.767	0.0226	0.0121
2.784	0.0265	0.0124
2.8	0.0307	0.0127
2.817	0.0359	0.014
2.834	0.0416	0.0154
2.85	0.0471	0.0176
2.867	0.0527	0.0205
2.884	0.0576	0.024
2.9	0.0619	0.0282
2.917	0.0654	0.0331
2.934	0.0672	0.038
2.95	0.068	0.0432
2.967	0.068	0.0481
2.984	0.0669	0.0522
3	0.0651	0.0559
3.017	0.0627	0.0584
3.034	0.06	0.0601
3.05	0.0568	0.0613
3.067	0.0533	0.0608
3.084	0.0502	0.0601
3.1	0.0468	0.0585
3.117	0.0439	0.0562
3.134	0.041	0.0537
3.15	0.0384	0.0508
3.167	0.0363	0.048
3.184	0.0338	0.0451
3.2	0.0323	0.0419
3.217	0.0309	0.0397
3.234	0.0293	0.037
3.25	0.0286	0.035
3.267	0.0276	0.0334
3.284	0.0273	0.0314
3.3	0.0276	0.0301
3.317	0.0274	0.0283
3.334	0.0284	0.0272
3.35	0.0307	0.0267
3.367	0.0357	0.0251
3.384	0.0438	0.0255
3.4	0.0628	0.0264
3.417	0.0888	0.0256
3.434	0.1274	0.0264
3.45	0.1851	0.027
3.467	0.2405	0.0287
3.484	0.3088	0.0335
3.5	0.3726	0.0411
3.517	0.4188	0.0551
3.534	0.4574	0.0769
3.55	0.4822	0.1111
3.567	0.4851	0.1504
3.584	0.4818	0.1984
3.6	0.4683	0.2522
3.617	0.4456	0.3153
3.634	0.4176	0.3868
3.65	0.3823	0.4279
3.667	0.3582	0.4403
3.684	0.3404	0.4431
3.7	0.3163	0.4406
3.717	0.2929	0.4265
3.734	0.2674	0.4094
3.75	0.2448	0.3859
3.767	0.225	0.3589
3.784	0.2084	0.3331
3.8	0.1921	0.306
3.817	0.1787	0.2778
3.834	0.1658	0.2545
3.85	0.1539	0.234
3.867	0.1452	0.2117
3.884	0.1352	0.1959
3.9	0.1272	0.1795
3.917	0.1211	0.1656
3.934	0.1109	0.1561
3.95	0.1055	0.1434
3.967	0.1005	0.1327
3.984	0.0934	0.1248
4	0.0895	0.1142
4.017	0.0836	0.1068
4.034	0.0792	0.099
4.05	0.0769	0.0916
4.067	0.0713	0.0868
4.084	0.0682	0.0798
4.1	0.0658	0.0744
4.117	0.0612	0.0706
4.134	0.0593	0.0648
4.15	0.0566	0.0603
4.167	0.0536	0.0564
4.184	0.0522	0.0523
4.2	0.0487	0.0497
4.217	0.0467	0.0462
4.234	0.0452	0.0429
4.25	0.0423	0.041
4.267	0.0407	0.038
4.284	0.0389	0.0356
4.3	0.0373	0.0337
4.317	0.0363	0.0313
4.334	0.0343	0.0299
4.35	0.0331	0.0283
4.367	0.0322	0.0264
4.384	0.0306	0.0254
4.4	0.03	0.024
4.417	0.0293	0.0224
4.434	0.0284	0.0215
4.45	0.0279	0.0204
4.467	0.027	0.0194
4.484	0.0268	0.0186
4.5	0.0267	0.0174
4.517	0.0266	0.0168
4.534	0.027	0.0163
4.55	0.0277	0.0156
4.567	0.029	0.0153
4.584	0.0305	0.0165
4.6	0.0321	0.0168
4.617	0.034	0.0158
4.634	0.0355	0.0144
4.65	0.0368	0.0143
4.667	0.038	0.0152
4.684	0.0379	0.0163
4.7	0.0361	0.0182
4.717	0.0346	0.0204
4.734	0.0334	0.0229
4.75	0.0321	0.0255
4.767	0.0308	0.0275
4.784	0.0293	0.0292
4.8	0.0279	0.0304
4.817	0.0268	0.0307
4.834	0.0256	0.0307
4.85	0.0244	0.0301
4.867	0.0235	0.0292
4.884	0.0224	0.028
4.9	0.0215	0.0265
4.917	0.0207	0.0251
4.934	0.0198	0.0235
4.95	0.019	0.0217
4.967	0.018	0.0202
4.984	0.0171	0.019
5	0.0164	0.0178
5.017	0.0157	0.0167
5.034	0.0151	0.0158
5.05	0.0144	0.0149
5.067	0.0138	0.014
5.084	0.0133	0.0132
5.1	0.0127	0.0124
5.117	0.0123	0.0116
5.134	0.012	0.0108
5.15	0.0116	0.0101
5.167	0.0115	0.0095
5.184	0.0115	0.0088
5.2	0.0117	0.0084
5.217	0.0122	0.0078
5.234	0.0132	0.0073
5.25	0.0147	0.0068
5.267	0.0166	0.0064
5.284	0.0188	0.006
5.3	0.0212	0.0059
5.317	0.0235	0.0058
5.334	0.0254	0.0061
5.35	0.0269	0.0066
5.367	0.0278	0.0078
5.384	0.0283	0.0095
5.4	0.0281	0.0119
5.417	0.0276	0.015
5.434	0.0269	0.0182
5.45	0.0258	0.0216
5.467	0.0246	0.0247
5.484	0.0235	0.0268
5.5	0.0222	0.0283
5.517	0.0211	0.029
5.534	0.0201	0.0289
5.55	0.019	0.0282
5.567	0.0181	0.0271
5.584	0.0172	0.0257
5.6	0.0163	0.0237
5.617	0.0156	0.022
5.634	0.0149	0.0211
5.65	0.0149	0.0201
5.667	0.0145	0.0188
5.684	0.0136	0.0173
5.7	0.0126	0.016
5.717	0.0119	0.0148
5.734	0.0115	0.0134
5.75	0.0112	0.0123
5.767	0.0112	0.0114
5.784	0.0116	0.0104
5.8	0.0122	0.0095
5.817	0.0135	0.0088
5.834	0.0152	0.0082
5.85	0.0172	0.0078
5.867	0.0194	0.0075
5.884	0.0217	0.0074
5.9	0.0237	0.0075
5.917	0.0254	0.0082
5.934	0.0265	0.0093
5.95	0.0269	0.0112
5.967	0.0269	0.0136
5.984	0.0263	0.0165
6	0.0254	0.0196
6.017	0.0243	0.0226
6.034	0.0231	0.025
6.05	0.0218	0.0269
6.067	0.0205	0.028
6.084	0.0193	0.0283
6.1	0.0182	0.0281
6.117	0.0171	0.0273
6.134	0.0161	0.026
6.15	0.0153	0.0246
6.167	0.0145	0.0231
6.184	0.0138	0.0214
6.2	0.0132	0.0198
6.217	0.0128	0.0182
6.234	0.0125	0.0167
6.25	0.0123	0.0154
6.267	0.0124	0.0141
6.284	0.0127	0.0131
6.3	0.0134	0.0121
6.317	0.0145	0.0111
6.334	0.0159	0.0106
6.35	0.0176	0.0102
6.367	0.0194	0.0101
6.384	0.0211	0.0104
6.4	0.0227	0.0111
6.417	0.0239	0.0124
6.434	0.0246	0.0141
6.45	0.0249	0.0163
6.467	0.0246	0.0188
6.484	0.0239	0.0211
6.5	0.023	0.0232
6.517	0.0219	0.025
6.534	0.0207	0.0261
6.55	0.0195	0.0267
6.567	0.0183	0.0265
6.584	0.0172	0.0261
6.6	0.0162	0.0249
6.617	0.0154	0.0233
6.634	0.0148	0.0214
6.65	0.0145	0.0201
6.667	0.0144	0.019
6.684	0.0143	0.0179
6.7	0.0144	0.0169
6.717	0.015	0.0161
6.734	0.0158	0.0155
6.75	0.0169	0.015
6.767	0.0183	0.0149
6.784	0.0196	0.0151
6.8	0.0209	0.0157
6.817	0.0219	0.0167
6.834	0.0225	0.018
6.85	0.0228	0.0195
6.867	0.0226	0.0212
6.884	0.022	0.0227
6.9	0.0212	0.0241
6.917	0.0201	0.0249
6.934	0.019	0.0254
6.95	0.018	0.0254
6.967	0.0171	0.0247
6.984	0.0164	0.024
7	0.016	0.0229
7.017	0.0158	0.0216
7.034	0.016	0.0205
7.05	0.0165	0.0194
7.067	0.0172	0.0185
7.084	0.0181	0.018
7.1	0.019	0.0177
7.117	0.0198	0.0178
7.134	0.0203	0.0183
7.15	0.0206	0.019
7.167	0.0206	0.02
7.184	0.0201	0.0211
7.2	0.0195	0.0221
7.217	0.0187	0.023
7.234	0.0179	0.0235
7.25	0.0173	0.0238
7.267	0.0168	0.0236
7.284	0.0166	0.023
7.3	0.0168	0.0224
7.317	0.017	0.0214
7.334	0.0174	0.0205
7.35	0.0178	0.0199
7.367	0.018	0.0194
7.384	0.018	0.0193
7.4	0.0178	0.0196
7.417	0.0175	0.02
7.434	0.0171	0.0206
7.45	0.0166	0.0212
7.467	0.0162	0.0217
7.484	0.0159	0.022
7.5	0.0157	0.0219
7.517	0.0157	0.0217
7.534	0.0157	0.0213
7.55	0.0156	0.0207
7.567	0.0155	0.0202
7.584	0.0153	0.02
7.6	0.0151	0.0197
7.617	0.0149	0.0197
7.634	0.0146	0.0198
7.65	0.0144	0.02
7.667	0.0142	0.0201
7.684	0.0141	0.0201
7.7	0.014	0.02
7.717	0.0138	0.0198
7.734	0.0136	0.0196
7.75	0.0134	0.0195
7.767	0.0132	0.0193
7.784	0.013	0.0192
7.8	0.0128	0.0192
7.817	0.0126	0.019
7.834	0.0123	0.0189
7.85	0.012	0.0188
7.867	0.0118	0.0186
7.884	0.0115	0.0185
7.9	0.0112	0.0185
7.917	0.011	0.0183
7.934	0.0108	0.0182
7.95	0.0105	0.018
7.967	0.0103	0.0178
7.984	0.0099	0.0176
8	0.0097	0.0174
8.017	0.0094	0.0173
8.034	0.0091	0.0171
8.05	0.0089	0.0169
8.067	0.0086	0.0167
8.084	0.0083	0.0165
8.1	0.0081	0.0163
8.117	0.0078	0.0161
8.134	0.0075	0.0159
8.15	0.0072	0.0156
8.167	0.007	0.0154
8.184	0.0067	0.0151
8.2	0.0065	0.0149
8.217	0.0062	0.0146
8.234	0.0059	0.0144
8.25	0.0056	0.0141
8.267	0.0054	0.0138
8.284	0.0052	0.0135
8.3	0.0049	0.0133
8.317	0.0047	0.013
8.334	0.0045	0.0127
8.35	0.0043	0.0124
8.367	0.0041	0.0121
8.384	0.0039	0.0118
8.4	0.0037	0.0115
8.417	0.0035	0.0112
8.434	0.0033	0.0109
8.45	0.0032	0.0106
8.467	0.003	0.0103
8.484	0.0028	0.0101
8.5	0.0027	0.0098
8.517	0.0025	0.0096
8.534	0.0023	0.0093
8.55	0.0022	0.009
8.567	0.002	0.0087
8.584	0.0019	0.0084
8.6	0.0017	0.0082
8.617	0.0016	0.0079
8.634	0.0015	0.0077
8.65	0.0013	0.0075
8.667	0.0012	0.0072
8.684	0.0012	0.0069
8.7	0.0013	0.0067
8.717	0.0014	0.0064
8.734	0.0014	0.0061
8.75	0.0014	0.0059
8.767	0.0013	0.0057
8.784	0.0012	0.0055
8.8	0.0012	0.0053
8.817	0.0011	0.0051
8.834	0.0011	0.0049
8.85	0.0011	0.0047
8.867	0.001	0.0045
8.884	0.001	0.0043
8.9	0.0009	0.0041
8.917	0.0009	0.0039
8.934	0.0009	0.0037
8.95	0.0008	0.0035
8.967	0.0007	0.0034
8.984	0.0007	0.0033
9	0.0006	0.0031
9.017	0.0006	0.003
9.034	0.0006	0.0028
9.05	0.0005	0.0027
9.067	0.0005	0.0026
9.084	0.0004	0.0024
9.1	0.0004	0.0023
9.117	0.0004	0.0022
9.134	0.0003	0.0021
9.15	0.0003	0.002
9.167	0.0003	0.0019
9.184	0.0003	0.0018
9.2	0.0003	0.0017
9.217	0.0002	0.0016
9.234	0.0002	0.0016
9.25	0.0002	0.0015
9.267	0.0002	0.0015
9.284	0.0002	0.0015
9.3	0.0002	0.0014
9.317	0.0002	0.0013
9.334	0.0002	0.0012
9.35	0.0002	0.001
9.367	0.0002	0.0009
9.384	0.0001	0.0008
9.4	0.0001	0.0007
9.417	0.0001	0.0007
9.434	0.0001	0.0006
9.45	0	0.0005
9.467	0	0.0005
9.484	0	0.0004
9.5	0	0.0003
9.517	0	0.0002
9.534	0	0.0002
9.55	0.0001	0.0002
9.567	0.0001	0.0001
9.584	0.0002	0.0001
9.6	0.0004	0.0001
9.617	0.0004	0.0001
9.634	0.0006	0.0002
9.65	0.001	0.0002
9.667	0.0014	0.0003
9.684	0.002	0.0003
9.7	0.0028	0.0002
9.717	0.0037	0.0002
9.734	0.0045	0.0002
9.75	0.0049	0.0004
9.767	0.0053	0.0006
9.784	0.0059	0.0012
9.8	0.0063	0.0022
9.817	0.0067	0.0032
9.834	0.007	0.0037
9.85	0.0073	0.004
9.867	0.0075	0.0042
9.884	0.0076	0.0046
9.9	0.0078	0.0051
9.917	0.008	0.0057
9.934	0.0081	0.0064
9.95	0.0083	0.0071
9.967	0.0085	0.0078
9.984	0.0084	0.0082
10	0.0087	0.0084
(G) Sucrose gradient fractionation of WT/R72W brain organoids day15 ribosomal 40s subunit, 60s subunit, monosome and polysomes.
Time [min.]:	WT UV [A.U.]:	R72W UV [A.U.]:
1	0.0255	0.0617
1.017	0.0243	0.0606
1.033	0.0234	0.0591
1.05	0.0218	0.0572
1.067	0.0204	0.0558
1.083	0.0191	0.0542
1.1	0.0184	0.0527
1.117	0.0177	0.0516
1.133	0.0163	0.0501
1.15	0.0156	0.0486
1.167	0.0151	0.0471
1.183	0.014	0.0457
1.2	0.0131	0.0446
1.217	0.0127	0.0433
1.233	0.0122	0.0419
1.25	0.0117	0.0406
1.267	0.0107	0.0394
1.283	0.0105	0.0384
1.3	0.0105	0.0369
1.317	0.0096	0.0356
1.333	0.0089	0.0345
1.35	0.0083	0.033
1.367	0.0082	0.0322
1.383	0.0081	0.0314
1.4	0.0074	0.03
1.417	0.0073	0.0291
1.433	0.0071	0.0281
1.45	0.0064	0.0273
1.467	0.0059	0.0269
1.483	0.0054	0.026
1.5	0.0051	0.0252
1.517	0.0048	0.0245
1.533	0.0044	0.0238
1.55	0.0046	0.0233
1.567	0.0045	0.0226
1.583	0.0044	0.022
1.6	0.0038	0.0217
1.617	0.003	0.0212
1.633	0.003	0.0208
1.65	0.0025	0.0197
1.667	0.0018	0.019
1.683	0.0014	0.0187
1.7	0.0012	0.0179
1.717	0.001	0.0176
1.733	0.0009	0.0174
1.75	0.0007	0.0168
1.767	0.0004	0.0167
1.783	0.0003	0.0163
1.8	0	0.016
1.817	0	0.0161
1.833	0	0.0155
1.85	0	0.0151
1.867	0.0004	0.0151
1.883	0.0007	0.0147
1.9	0.0011	0.0146
1.917	0.0018	0.0144
1.933	0.0025	0.014
1.95	0.0035	0.0141
1.967	0.0046	0.0138
1.983	0.0056	0.0137
2	0.0068	0.0139
2.017	0.0079	0.0138
2.033	0.0088	0.0139
2.05	0.0098	0.0142
2.067	0.0105	0.0143
2.083	0.0112	0.0147
2.1	0.0118	0.0147
2.117	0.0122	0.0149
2.133	0.0126	0.015
2.15	0.0127	0.0151
2.167	0.0126	0.0152
2.183	0.0125	0.0151
2.2	0.0122	0.015
2.217	0.0118	0.0149
2.233	0.0113	0.0147
2.25	0.0107	0.0145
2.267	0.0101	0.0143
2.283	0.0093	0.014
2.3	0.0085	0.0138
2.317	0.0078	0.0135
2.333	0.007	0.0131
2.35	0.0064	0.0128
2.367	0.0056	0.0123
2.383	0.005	0.012
2.4	0.0046	0.0116
2.417	0.0041	0.0112
2.433	0.0036	0.011
2.45	0.0031	0.0104
2.467	0.0027	0.01
2.483	0.0024	0.0099
2.5	0.0021	0.0094
2.517	0.0018	0.0091
2.533	0.0016	0.0089
2.55	0.0013	0.0084
2.567	0.0011	0.0083
2.583	0.0012	0.008
2.6	0.0012	0.0078
2.617	0.0011	0.0079
2.633	0.0007	0.0084
2.65	0.0006	0.0078
2.667	0.0005	0.0066
2.683	0.0004	0.0059
2.7	0.0003	0.0054
2.717	0.0003	0.0052
2.733	0.0001	0.0052
2.75	0.0002	0.005
2.767	0.0001	0.0049
2.783	0.0001	0.0049
2.8	0.0002	0.0047
2.817	0.0003	0.0047
2.833	0.0007	0.0047
2.85	0.0013	0.0046
2.867	0.0019	0.0047
2.883	0.003	0.0049
2.9	0.0045	0.0052
2.917	0.0059	0.0057
2.933	0.0075	0.0062
2.95	0.009	0.0072
2.967	0.0103	0.0081
2.983	0.0114	0.0087
3	0.0121	0.0097
3.017	0.0126	0.0103
3.033	0.0126	0.0106
3.05	0.0124	0.0112
3.067	0.012	0.0113
3.083	0.0113	0.0112
3.1	0.0106	0.0111
3.117	0.0098	0.0107
3.133	0.0088	0.0101
3.15	0.0079	0.0093
3.167	0.0071	0.0088
3.183	0.0064	0.0082
3.2	0.0059	0.0076
3.217	0.0051	0.0072
3.233	0.0046	0.0067
3.25	0.0042	0.0062
3.267	0.0037	0.006
3.283	0.0035	0.0057
3.3	0.0032	0.0055
3.317	0.0031	0.0054
3.333	0.0031	0.0052
3.35	0.0029	0.0052
3.367	0.0031	0.0052
3.383	0.0031	0.005
3.4	0.0031	0.0051
3.417	0.0033	0.0053
3.433	0.0034	0.0055
3.45	0.0037	0.0058
3.467	0.004	0.0059
3.483	0.0043	0.0063
3.5	0.005	0.0069
3.517	0.006	0.0075
3.533	0.0072	0.0086
3.55	0.0094	0.0101
3.567	0.0135	0.0121
3.583	0.0183	0.0153
3.6	0.0242	0.0194
3.617	0.0344	0.0211
3.633	0.0481	0.0249
3.65	0.0643	0.0323
3.667	0.0807	0.0396
3.683	0.0971	0.0476
3.7	0.1139	0.0553
3.717	0.129	0.0621
3.733	0.1393	0.0681
3.75	0.1482	0.0719
3.767	0.1503	0.0734
3.783	0.1503	0.0724
3.8	0.1495	0.069
3.817	0.1437	0.0654
3.833	0.1361	0.0603
3.85	0.1281	0.0552
3.867	0.1188	0.0505
3.883	0.1092	0.0453
3.9	0.1007	0.0409
3.917	0.092	0.0367
3.933	0.084	0.0329
3.95	0.0775	0.0296
3.967	0.0704	0.0267
3.983	0.0635	0.024
4	0.0585	0.0216
4.017	0.053	0.0201
4.033	0.049	0.0184
4.05	0.0445	0.0168
4.067	0.0409	0.0159
4.083	0.0384	0.0145
4.1	0.0353	0.0136
4.117	0.0326	0.0128
4.133	0.0307	0.0118
4.15	0.0281	0.0111
4.167	0.0262	0.0102
4.183	0.0238	0.0098
4.2	0.0223	0.0094
4.217	0.0209	0.0088
4.233	0.0192	0.0084
4.25	0.018	0.0079
4.267	0.0171	0.0076
4.283	0.0158	0.0074
4.3	0.0149	0.0071
4.317	0.0135	0.007
4.333	0.0128	0.0068
4.35	0.0122	0.0064
4.367	0.0113	0.0062
4.383	0.0108	0.0059
4.4	0.0106	0.0057
4.417	0.0099	0.0056
4.433	0.0094	0.005
4.45	0.0086	0.0049
4.467	0.0081	0.0047
4.483	0.0078	0.0044
4.5	0.0072	0.0042
4.517	0.0069	0.0041
4.533	0.0068	0.0039
4.55	0.0065	0.0038
4.567	0.0063	0.0036
4.583	0.0059	0.0036
4.6	0.0054	0.0041
4.617	0.0052	0.0037
4.633	0.0049	0.0031
4.65	0.0048	0.0019
4.667	0.0048	0.0017
4.683	0.0046	0.0016
4.7	0.0044	0.0015
4.717	0.0043	0.0015
4.733	0.004	0.0014
4.75	0.0039	0.0014
4.767	0.0036	0.0014
4.783	0.0034	0.0014
4.8	0.0034	0.0014
4.817	0.0033	0.0014
4.833	0.0032	0.0016
4.85	0.0031	0.0019
4.867	0.0029	0.0023
4.883	0.0029	0.0028
4.9	0.0029	0.0033
4.917	0.0028	0.0038
4.933	0.003	0.0044
4.95	0.0031	0.0049
4.967	0.0031	0.0051
4.983	0.0033	0.0053
5	0.0033	0.0054
5.017	0.0034	0.0053
5.033	0.0036	0.0051
5.05	0.0038	0.005
5.067	0.0044	0.0047
5.083	0.0051	0.0043
5.1	0.0059	0.0041
5.117	0.0069	0.0037
5.133	0.0078	0.0035
5.15	0.0089	0.0032
5.167	0.0096	0.0029
5.183	0.0098	0.0027
5.2	0.0102	0.0025
5.217	0.01	0.0023
5.233	0.0095	0.0021
5.25	0.0091	0.0019
5.267	0.0085	0.0018
5.283	0.0079	0.0016
5.3	0.0075	0.0014
5.317	0.0068	0.0013
5.333	0.0065	0.0012
5.35	0.0062	0.001
5.367	0.0058	0.0009
5.383	0.0057	0.0008
5.4	0.0054	0.0007
5.417	0.0052	0.0007
5.433	0.0051	0.0005
5.45	0.0048	0.0003
5.467	0.0047	0.0003
5.483	0.0046	0.0002
5.5	0.0042	0.0001
5.517	0.0041	0.0001
5.533	0.004	0.0001
5.55	0.0037	0.0001
5.567	0.0037	0.0001
5.583	0.0038	0.0001
5.6	0.0038	0.0005
5.617	0.0038	0.0003
5.633	0.0039	0
5.65	0.004	0.0001
5.667	0.0041	0.0003
5.683	0.0041	0.0009
5.7	0.0044	0.0015
5.717	0.0046	0.0022
5.733	0.0054	0.003
5.75	0.0067	0.0036
5.767	0.0081	0.0041
5.783	0.01	0.0044
5.8	0.0118	0.0044
5.817	0.0133	0.0044
5.833	0.0141	0.0042
5.85	0.0143	0.004
5.867	0.0142	0.0037
5.883	0.0135	0.0033
5.9	0.0125	0.003
5.917	0.0119	0.0027
5.933	0.011	0.0023
5.95	0.0103	0.0021
5.967	0.0098	0.0018
5.983	0.0091	0.0017
6	0.0087	0.0015
6.017	0.0083	0.0012
6.033	0.0077	0.0011
6.05	0.0075	0.0009
6.067	0.0071	0.0007
6.083	0.0067	0.0007
6.1	0.0067	0.0004
6.117	0.0066	0.0004
6.133	0.0071	0.0003
6.15	0.0081	0.0002
6.167	0.0091	0.0003
6.183	0.0107	0.0003
6.2	0.0123	0.0004
6.217	0.0136	0.0006
6.233	0.0145	0.0007
6.25	0.0149	0.0013
6.267	0.0152	0.0018
6.283	0.0146	0.0024
6.3	0.0136	0.0032
6.317	0.0129	0.0038
6.333	0.0118	0.0044
6.35	0.0107	0.0048
6.367	0.0101	0.005
6.383	0.0093	0.0051
6.4	0.009	0.0049
6.417	0.0089	0.0047
6.433	0.009	0.0044
6.45	0.0096	0.004
6.467	0.0106	0.0038
6.483	0.0115	0.0034
6.5	0.0125	0.003
6.517	0.0133	0.0029
6.533	0.014	0.0026
6.55	0.0144	0.0023
6.567	0.0143	0.0022
6.583	0.0142	0.002
6.6	0.0134	0.0019
6.617	0.0122	0.0042
6.633	0.0113	0.0042
6.65	0.0108	0.0045
6.667	0.0108	0.0043
6.683	0.0108	0.005
6.7	0.0112	0.0043
6.717	0.0118	0.0044
6.733	0.0122	0.0048
6.75	0.0127	0.0053
6.767	0.0128	0.0054
6.783	0.013	0.0056
6.8	0.013	0.0055
6.817	0.0129	0.0053
6.833	0.0128	0.0052
6.85	0.0126	0.0048
6.867	0.0125	0.0045
6.883	0.0126	0.0042
6.9	0.0126	0.0039
6.917	0.0127	0.0037
6.933	0.0127	0.0036
6.95	0.0126	0.0034
6.967	0.0127	0.0037
6.983	0.0126	0.0039
7	0.0127	0.0043
7.017	0.013	0.0048
7.033	0.013	0.0053
7.05	0.0131	0.0055
7.067	0.0131	0.0056
7.083	0.013	0.0055
7.1	0.013	0.0054
7.117	0.0128	0.0052
7.133	0.0127	0.005
7.15	0.0128	0.0048
7.167	0.0127	0.0046
7.183	0.0128	0.0047
7.2	0.0129	0.0048
7.217	0.0128	0.0049
7.233	0.0128	0.0051
7.25	0.0127	0.0052
7.267	0.0126	0.0053
7.283	0.0126	0.0053
7.3	0.0125	0.0052
7.317	0.0124	0.0052
7.333	0.0124	0.0051
7.35	0.0124	0.0051
7.367	0.0124	0.0051
7.383	0.0123	0.0051
7.4	0.0122	0.0051
7.417	0.0121	0.0052
7.433	0.0119	0.0053
7.45	0.0119	0.0053
7.467	0.0119	0.0053
7.483	0.0117	0.0053
7.5	0.0117	0.0053
7.517	0.0115	0.0053
7.533	0.0114	0.0052
7.55	0.0113	0.0052
7.567	0.0111	0.0051
7.583	0.011	0.0051
7.6	0.0131	0.005
7.617	0.0143	0.005
7.633	0.0139	0.005
7.65	0.0097	0.005
7.667	0.0099	0.0049
7.683	0.01	0.0049
7.7	0.01	0.0048
7.717	0.0099	0.0048
7.733	0.0098	0.0047
7.75	0.0097	0.0047
7.767	0.0096	0.0046
7.783	0.0095	0.0045
7.8	0.0093	0.0045
7.817	0.0092	0.0044
7.833	0.009	0.0044
7.85	0.0089	0.0043
7.867	0.0088	0.0042
7.883	0.0086	0.0042
7.9	0.0085	0.0041
7.917	0.0084	0.0041
7.933	0.0082	0.004
7.95	0.0081	0.0039
7.967	0.0079	0.0039
7.983	0.0077	0.0038
8	0.0076	0.0038
8.017	0.0075	0.0037
8.033	0.0073	0.0036
8.05	0.0072	0.0036
8.067	0.007	0.0035
8.083	0.0069	0.0035
8.1	0.0067	0.0034
8.117	0.0065	0.0033
8.133	0.0064	0.0033
8.15	0.0063	0.0032
8.167	0.0062	0.0032
8.183	0.006	0.0031
8.2	0.0059	0.0031
8.217	0.0058	0.003
8.233	0.0056	0.003
8.25	0.0055	0.0029
8.267	0.0054	0.0029
8.283	0.0053	0.0028
8.3	0.0052	0.0028
8.317	0.0051	0.0027
8.333	0.0049	0.0027
8.35	0.0048	0.0027
8.367	0.0047	0.0026
8.383	0.0046	0.0025
8.4	0.0045	0.0025
8.417	0.0044	0.0025
8.433	0.0043	0.0024
8.45	0.0042	0.0024
8.467	0.0041	0.0024
8.483	0.004	0.0023
8.5	0.004	0.0023
8.517	0.0039	0.0023
8.533	0.0038	0.0022
8.55	0.0037	0.0022
8.567	0.0036	0.0022
8.583	0.0036	0.0021
8.6	0.0035	0.0021
8.617	0.0034	0.002
8.633	0.0033	0.002
8.65	0.0033	0.002
8.667	0.0033	0.002
8.683	0.0032	0.002
8.7	0.0032	0.0019
8.717	0.0031	0.0019
8.733	0.0031	0.0019
8.75	0.003	0.0019
8.767	0.003	0.0019
8.783	0.003	0.0018
8.8	0.0029	0.0018
8.817	0.0029	0.0018
8.833	0.0029	0.0018
8.85	0.0028	0.0018
8.867	0.0028	0.0017
8.883	0.0028	0.0017
8.9	0.0028	0.0017
8.917	0.0027	0.0016
8.933	0.0027	0.0016
8.95	0.0027	0.0016
8.967	0.0026	0.0016
8.983	0.0026	0.0016
9	0.0026	0.0016
9.017	0.0025	0.0016
9.033	0.0025	0.0015
9.05	0.0025	0.0015
9.067	0.0025	0.0015
9.083	0.0024	0.0015
9.1	0.0024	0.0015
9.117	0.0024	0.0014
9.133	0.0024	0.0014
9.15	0.0024	0.0014
9.167	0.0023	0.0014
9.183	0.0023	0.0014
9.2	0.0023	0.0014
9.217	0.0023	0.0014
9.233	0.0023	0.0014
9.25	0.0023	0.0014
9.267	0.0023	0.0014
9.283	0.0023	0.0014
9.3	0.0023	0.0014
9.317	0.0023	0.0013
9.333	0.0023	0.0013
9.35	0.0023	0.0014
9.367	0.0024	0.0014
9.383	0.0025	0.0014
9.4	0.0025	0.0014
9.417	0.0026	0.0014
9.433	0.0026	0.0014
9.45	0.0027	0.0015
9.467	0.0028	0.0015
9.483	0.0029	0.0016
9.5	0.0031	0.0017
9.517	0.0032	0.0018
9.533	0.0033	0.0019
9.55	0.0034	0.0019
9.567	0.0035	0.0019
9.583	0.0037	0.002
9.6	0.0038	0.0021
9.617	0.0039	0.0023
9.633	0.0039	0.0026
9.65	0.0042	0.0029
9.667	0.0049	0.0037
9.683	0.006	0.0047
9.7	0.007	0.0059
9.717	0.008	0.007
9.733	0.0092	0.0079
9.75	0.0102	0.009
9.767	0.0112	0.0099
9.783	0.012	0.0104
9.8	0.0127	0.0109
9.817	0.0133	0.0114
9.833	0.0138	0.0117
9.85	0.0142	0.0121
9.867	0.0147	0.0125
9.883	0.0151	0.0128
9.9	0.0155	0.0131
9.917	0.0159	0.0133
9.933	0.0162	0.0136
9.95	0.0165	0.0137
9.967	0.0166	0.0139
9.983	0.0167	0.0141
10	0.0167	0.0143
i. Quantification of the nuclear/ cytoplasm ratio of RSL24D1 immunofluorescence of Control, AIRIMV190G, and AIRIMR72W variant day 15 cerebral organoids.
		Control hCO day15
#	total intensity	nuclear intensity	cytoplasmic intensity	n/c ratio
1	11925095	9104026	2821069	3.22715
2	17144730	13770315	3374415	4.0808
3	21044231	20050473	993758	20.1764
4	9236138	6296304	2939834	2.14172
5	25083513	22713997	2369516	9.58592
6	7396089	6743362	652727	10.3311
7	9188665	8358291	830374	10.0657
8	38066231	25041069	13025162	1.92251
		V190G hCO day15
#	total intensity	nuclear intensity	cytoplasmic intensity	n/c ratio
1	25191894	9619738	15572156	0.617752
2	20358996	10297292	10061704	1.02341
3	28795976	12919044	15876932	0.813699
4	22991735	9900789	13090946	0.756308
5	12145725	4592725	7553000	0.608066
6	6319411	3542774	2776637	1.27592
7	13764765	6974839	6789926	1.02723
8	45562563	18303456	27259107	0.671462
9	11331503	5117878	6213625	0.823654
		Control hCO day15
#	total intensity	nuclear intensity	cytoplasmic intensity	n/c ratio
1	19397487	14564497	4832990	3.01356
2	21839104	18443142	3395962	5.4309
3	30480909	16708862	13772047	1.21324
4	56116934	35590085	20526849	1.73383
5	15703440	13513171	2190269	6.16964
6	54529832	31043747	23486085	1.32179
7	36007409	27324726	8682683	3.14704
8	77599945	54061413	23538532	2.29672
9	62936042	39562199	23373843	1.69258
10	70561594	38850521	31711073	1.22514
		R72W hCO day15
#	total intensity	nuclear intensity	cytoplasmic intensity	n/c ratio
1	60943362	15691614	45251748	0.346763
2	59994344	20773144	39221200	0.529641
3	44885268	15955237	28930031	0.551511
4	42738481	13821196	28917285	0.477956
5	36634482	13995375	22639107	0.618195
6	48686307	16031765	32654542	0.490951
7	76485466	8891687	67593779	0.131546
8	71008494	8153849	62854645	0.129725
9	56057403	8987107	47070296	0.190929
10	79913021	11898997	68014024	0.174949
11	79051483	19051271	60000212	0.31752
12	75991040	13373162	62617878	0.213568
13	65524782	12579311	52945471	0.23759

## Sheet: Fig6
c. Quantification of mean BLBP immunofluorescence intensity of day 15 control and mutant (V190G) organoids. ∗p = 0.0463. Unpaired two-tailed t test with Welch's correction. n (WT)=7, n(V190G)=8 imaged regions from 2 independent batches, error bars are SEM.
WT	Mean intensity per bud	V190G	Mean intensity per bud
1	39.517	1	12.313
2	25.264	2	15.666
3	33.562	3	12.568
4	11.01	4	11.531
5	15.494	5	15.953
6	21.629	6	17.24
7	20.073	7	15.495
		8	14.064
d. Quantification of mean BLBP immunofluorescence intensity of day 15 control and mutant (R72W) organoids. ∗∗∗∗p = 8.65486e-05. Unpaired two-tailed t test with Welch's correction. n (WT)=8, n(R72W)=8 imaged regions from 2 independent batches, error bars are SEM.
WT	Mean intensity per bud	R72W	Mean intensity per bud
1	29.384	1	15.305
2	49.208	2	17.415
3	47.1	3	25.803
4	47.39	4	14.125
5	30.137	5	16.765
6	33.296	6	27.974
7	43.386	7	28.477
8	38.006	8	16.718
g. Quantification of the length of neural progenitor cells in control and mutant (V190G) organoids at days 10, 13 and 15, showing significantly reduced length of the progenitor cells in mutant comparing to control organoids. Cells with clear apical and basal labeling were used for quantification. Mann-Whitney U, ∗∗∗∗p < 0.0001, two-tailed, multiple-comparison corrected, n (day 10 control) = 10 ce…
Day10-WT	Day10-V190G	Day13-WT	Day13-V190G	Day15-WT	Day15-V190G	(µm)
52.357	45.759	71.279	51.493	90.548	44.766
47.942	46.476	72.731	50.478	85.472	52.675
50.203	33.815	72.98	50.565	88.136	46.112
60.227	40.291	74.636	49.799	75.096	44.849
59.824	40.81	75.278	52.956	86.991	47.644
62.168	41.43	68.471	53.476	92.681	44.744
36.679	40.035	64.941	53.633	87.541	43.74
45.803	35.549	65.948	62.451	87.503	54.573
40.55	31.411	62.807	57.135	87.032	52.331
48.258	29.077	68.794	48.796	86.693	55.455
52.837	33.686	74.853		93.145	56.537
45.977	30.512	68.998		89.523
41.39	52.551	75.49		85.171
45.803	54.948	67.502		89.555
45.022	51.468	65.769		90.893
52.169				86.74
43.449				88.877
				85.492
				88.282
i. Quantification of the length of neural progenitor cells in control and AIRIMR72W organoids at days 10 and 15. Cells with clear apical and basal labeling were used for quantification. Mann-Whitney U, ∗∗∗p=0.0009, two-tailed, n (day 10 control) = 12 cells, n (day 10 V190G) = 9 cells, n (day 15 control) = 11 cells, and n (day 15 V190G) = 10 cells. Error bars are SEM.
Day10-WT	Day10-R72W	Day15-WT	Day15-R72W	(µm)
33.608	46.833	88.018	66.828
33.91	48.977	80.634	61.317
39.281	35.761	88.526	60.841
45.703	42.972	79.143	60.186
41.49	37.992	71.483	69.547
38.534	45.808	60.34	68.062
38.5	43.243	73.065	56.974
37.745	46.423	77.891	53.203
47.663	53.189	68.764	55.151
48.303		86.104	57.683
40.613		62.221
43.105

## Sheet: Fig7
b. Volcano plot of change in translational efficiency (TE) of mutant (V190G) relative to control organoids at day 10. red, LFC > 0.7(higher TE in mutant); blue, LFC < -0.7 (lower TE in mutant); n = 2 independent batches; FDR < 0.2. Differential expression analyzed by Genewise Negative Binomial GLM with quasi-likelihood tests (two-sided), adjusted for multiple comparisons using the Benjamini-Hochb…
d. The TE changes of transcripts whose 5’ UTRs contain 5’ terminal oligopyrimidine (TOP)-like motifs, shown across FDR thresholds for differential translation. ****, p<0.0001, n = 12176 total and 105 TOP mRNAs. Unpaired two-sided t test with Welch's correction, p= 7.319627e-58.
e. Relative change in ribo-seq cpm (red) and RNA-seq cpm (blue) of mutant (V190G) day 10 organoids compared to controls for selected high-confidence transcripts.
Please see Table_S4_Riboseq_D10
h. Oxygen consumption rates in control, AIRIMV190G, and AIRIMR72W day 15 organoids. n(Control for V190G)=5, n(V190G) = 6, n(Control for R72W) = 6, n(R72W) = 6 biological replicates. error bars are SEM.
Time (minutes)	OCR(pmol/min/Norm. Unit) Control hCO Day15					OCR(pmol/min/Norm. Unit) V190G hCO Day15
1.38114	200.442	488.619	386.785	205.343	323.989	132.713	11.8875	70.7021	50.6391	93.9402	48.8798
9.90782	195.267	456.285	364.621	206.283	309.758	120.789	14.0002	69.4513	44.6358	89.0778	46.5044
18.4311	191.475	436.483	342.638	190.401	291.536	110.691	17.4826	72.5809	41.5234	82.3131	44.5028
27.0592	144.379	328.336	237.351	125.152	268.612	81.4464	10.8997	63.1165	32.1567	61.1798	36.9332
35.5798	114.662	261.407	207.36	96.5287	239.175	65.9656	14.5292	60.4713	29.6874	50.2465	33.8345
44.0995	93.2451	216.901	204.841	82.0241	217.857	78.1849	12.5449	53.0147	29.1038	44.3403	30.9694
52.7298	136.272	357.069	310.766	173.768	303.192	173.765	13.0308	67.5704	34.5376	60.7611	38.002
61.4724	76.3734	166.319	230.271	121.401	217.916	76.1513	8.88541	40.6776	30.1104	39.6861	27.8985
69.9769	60.2469	113.937	197.525	101.635	185.163	53.1711	8.81491	49.8135	27.1079	37.8818	24.5369
78.6039	22.6351	45.0794	103.475	40.62	137.181	24.0559	6.22444	29.3014	19.3471	23.0689	21.6185
87.1276	22.3973	43.0894	94.4167	41.9886	126.926	22.7754	6.04393	31.1039	19.0019	23.4852	20.24
95.6457	21.0286	41.3975	90.8741	41.0392	122.094	22.0054	6.93573	35.3503	17.5781	22.4641	19.8287
Time (minutes)	OCR(pmol/min/Norm. Unit) Control hCO Day15						OCR(pmol/min/Norm. Unit) R72W hCO Day15
1.38114	176.922	348.428	194.816	130.131	347.016	180.798	5.66228	18.2763	22.3943	19.292	13.0624	6.22918
10.1308	200.728	330.747	187.411	134.795	336.888	174.813	7.15935	19.3666	19.055	19.489	11.9077	8.75665
18.6283	199.726	321.41	180.366	132.944	336.463	172.821	6.49594	18.4573	18.3528	18.977	10.5549	9.10943
27.2558	116.951	177.48	150.877	81.5054	193.125	165.093	6.68138	16.7485	17.226	19.4002	12.2933	8.63063
35.7704	88.4137	134.673	139.366	65.5962	135.461	156.205	6.35252	17.6382	16.7993	18.2318	11.1622	9.04797
44.2787	75.8279	114.828	149.166	58.2279	110.157	143.807	6.73451	16.3253	17.6409	18.4243	11.6957	9.42492
52.9115	316.376	375.957	204.262	158.845	261.656	165.057	7.76405	22.1402	19.3315	16.0596	11.6275	9.17708
61.4245	173.932	334.724	190.79	122.115	275.356	146.859	4.06403	18.7044	19.3207	18.3485	13.0223	7.76641
69.9367	113.915	261.707	164.223	97.0115	216.234	134.135	4.73298	16.0375	17.3295	17.3898	11.4608	7.46693
78.5696	30.4942	44.937	126.459	34.4648	41.0006	125.235	7.65584	13.3195	14.3404	16.3014	9.32913	7.71576
87.0826	25.574	45.4714	123.66	31.3727	39.8252	118.781	7.81354	13.0254	13.4774	16.4252	9.71543	8.89025
95.5976	23.8176	46.011	123.851	32.3256	39.3786	118.362	6.94055	12.6394	14.2121	16.8127	9.92798	8.91537

## Sheet: Fig8
a Quantification of bright field images at day 15. V190G TSC1+/- neural tissue is enlarged relative to V190G TSC1+/+; ∗∗p < 0.01; ∗∗∗∗p < 0.0001; Dunettes multiple comparison Unpaired two-sided t test with Welch's correction, n (WT TSC1+/+) = 11, n (V190G TSC1+/+) = 12, n (WT TSC1+/-) = 37, n (V190G TSC1+/-) = 35, from 2 independent batches, p= 1.734489e-06(TSC1+/+ WT vs TSC1+/+ V190G), p= 4.7513…
WT TSC1+/+	Area, mm2	V190G TSC1+/+	Area, mm2	WT TSC1+/-	Area, mm2	V190G TSC1+-	Area, mm2
1	1.141	1	0.989	1	0.869	1	0.997
2	1.638	2	0.931	2	1.446	2	1.164
3	1.139	3	0.73	3	1.869	3	1.038
4	1.251	4	0.816	4	1.101	4	1.079
5	1.561	5	0.793	5	0.936	5	0.965
6	1.535	6	0.925	6	1.279	6	1.129
7	1.451	7	0.799	7	0.934	7	1.002
8	1.535	8	0.95	8	1.092	8	1.175
9	1.357	9	0.972	9	1.202	9	1.239
10	1.732	10	1.036	10	1.347	10	0.883
11	1.703	11	0.957	11	1.642	11	1.092
		12	1.147	12	1.347	12	2.244
				13	1.011	13	1.376
				14	1.225	14	1.31
				15	0.736	15	1.31
				16	0.983	16	0.997
				17	1.168	17	1.075
				18	1.677	18	1.028
				19	1.496	19	1.453
				20	0.89	20	1.514
				21	1.362	21	1.595
				22	1.2	22	1.528
				23	0.902	23	1.076
				24	1.068	24	0.955
				25	1.28	25	0.942
				26	1.203	26	0.856
				27	0.99	27	1.085
				28	1.384	28	1.861
				29	1.045	29	1.333
				30	1.331	30	1.141
				31	1.77	31	1.347
				32	1.644	32	1.13
				33	1.053	33	1.246
				34	1.4	34	1.439
				35	0.953	35	1.097
				36	1.085
				37	1.023
c. Quantification of TUNEL signal of individual neuroepithelial bud. TUNEL counts were normalized to the area of the imaged bud. ∗∗∗∗p < 0.0001, Unpaired two-sided t test with Welch's correction n (WT TSC1+/+) = 21, n (V190G TSC1+/+) = 22, n (WT TSC1+/-) = 17, n (V190G TSC1+/-) = 20 neuroepithelial buds from 2 independent batches, p= 2.310684e-07(TSC1+/+ V190G vs TSC1+/- V190G), p= 0.1644(TSC1+/-…
TSC1+/+ WT	Area um2	Count	count/mm2	TSC1+/+ V190G	Area um2	Count	count/mm2	TSC1+/- WT	Area um2	Count	count/mm2	TSC1+/- V190G	Area um2	Count	count/mm2
1	65320.6	17	260.255	1	61082.3	260	4256.55	1	69131.5	57	824.515	1	52571.6	8	152.173
2	73778	23	311.746	2	16910.3	118	6978.01	2	45513.8	89	1955.45	2	62261.8	35	562.143
3	25007.9	24	959.695	3	10025.2	56	5585.92	3	59510.5	44	739.365	3	63862.7	34	532.392
4	71896.4	5	69.5445	4	11198.6	34	3036.08	4	37057	59	1592.14	4	48033.8	42	874.384
5	75507.8	22	291.361	5	29788.1	179	6009.11	5	67828.3	89	1312.14	5	55548.4	63	1134.15
6	54947.4	37	673.372	6	22009.5	121	5497.63	6	53378.6	42	786.832	6	53760.3	37	688.241
7	60136.1	32	532.126	7	23164.7	91	3928.4	7	62533.9	51	815.557	7	56236.1	41	729.069
8	75675.7	60	792.856	8	28342.2	129	4551.52	8	52901.6	2	37.806	8	50390.9	79	1567.74
9	51058.4	30	587.562	9	62459.8	199	3186.05	9	36044.9	33	915.524	9	39229.7	6	152.945
10	30417.2	18	591.771	10	41059.3	136	3312.28	10	95480.6	22	230.413	10	42679.9	25	585.755
11	28352.8	8	282.159	11	32842.1	107	3258.01	11	29283.5	35	1195.21	11	77693.3	6	77.2267
12	55413.4	49	884.263	12	24446.6	91	3722.4	12	89953.6	13	144.519	12	74173.7	11	148.301
13	28048.9	17	606.084	13	58775.6	95	1616.32	13	38002.2	64	1684.11	13	40463.3	5	123.569
14	63144.6	81	1282.77	14	35907.3	63	1754.52	14	53302.7	16	300.172	14	73097.9	13	177.844
15	71078.7	26	365.792	15	34010	76	2234.64	15	39391.6	40	1015.44	15	40857.6	14	342.653
16	61898.7	1	16.1554	16	57442.4	141	2454.63	16	84000.4	16	190.475	16	58228.4	13	223.259
17	64889.2	2	30.8218	17	30501.5	100	3278.53	17	69027.1	20	289.741	17	66706.6	27	404.758
18	39258.6	5	127.361	18	15724.3	16	1017.54						32219.3	4	124.149
19	49241.9	20	406.158	19	79257.9	72	908.427						72806.9	5	68.6748
20	59410.9	19	319.807	20	83351	139	1667.65						75862.4	18	237.272
21	29917.4	4	133.702	21	79176.9	154	1945.01
					51264.7	22	429.145
f. Quantification of size of day 15 mutant (V190G) organoids treated with vehicle (DMSO) or 1 μM PI3Kα activator UCL-TRO-1938. ∗∗∗∗p < 0.0001. Unpaired two-sided t test with Welch's correction. n (WT+DMSO) = 7, n(V190G+DMSO)=28, n(V190G+1938 1μM)=23, organoids from 2 independent batches, p= 6.285618e-06, error bars are SEM.
V190G+DMSO	mm2	V190G+1938	mm2
1	1.048	1	1.38
2	1.072	2	1.739
3	1.297	3	1.152
4	1.029	4	1.063
5	1.035	5	1.222
6	1.072	6	1.334
7	1.27	7	1.516
8	1.268	8	1.254
9	0.978	9	1.189
10	0.846	10	1.126
11	1.185	11	1.048
12	1.244
g Quantification of size of day 15 mutant (R72W) organoids treated with vehicle (DMSO) or 1 μM or 2 µM PI3Kα activator UCL-TRO-1938. ∗p = 0.0373, ∗∗p = 0.0015, ∗∗∗∗p = 8.67138e-07. Dunettes multiple comparison Unpaired t test with Welch's correction (two-sided), n(Control+DMSO) = 7, n(R72W+DMSO)=6, n(V190G+1938 1μM)=6, n(V190G+1938 2μM)=6 organoids from 2 independent batches, error bars are SEM.
Control+DMSO	R72W+DMSO	R72W+1938 1uM	R72W+1938 2uM	(mm2)
0.930869	0.555992	0.803548	0.748967
1.03428	0.530988	0.594524	0.706101
1.15596	0.572251	0.575014	0.724623
1.09837	0.359931	0.644397	0.600395
0.987395	0.603894	0.71745	0.749969
0.943398	0.544873	0.643101	0.878812
0.92347
h. Quantification of TUNEL signal of individual neuroepithelial bud. TUNEL counts were normalized to the area of the imaged bud. ∗∗p < 0.01, Dunnett's T3 multiple comparisons test(two-sided). n (WT+DMSO) = 9, n (V190G+DMSO) = 11, n (WT+1938) = 7, n (V190G+1938) = 13 from 2 independent batches. p=0.0008(V190G+DMSO vs V190G+1938), error bars are SEM.
	Area um2	Count	count/mm2	V190G+DMSO	Area um2	Count	count/mm2	WT+1938	Area um2	Count	count/mm2	V190G+1938	Area um2	Count	count/mm2
WT+DMSO 1	70388.4	4	56.8275	1	86585.6	302	3487.88	1	60209.8	4	66.4344	1	72261.6	46	636.576
2	52640.1	3	56.9908	2	79713.7	94	1179.22	2	64490.9	5	77.5304	2	84126.6	56	665.664
3	73166.1	14	191.345	3	78434.9	98	1249.44	3	59708.5	3	50.2441	3	91178.2	121	1327.07
4	70810.4	5	70.6111	4	79198.7	194	2449.53	4	49808.3	12	240.924	4	82032	15	182.856
5	67867.1	8	117.877	5	85853.8	162	1886.93	5	30749.2	4	130.085	5	75467.4	74	980.556
6	49240.7	5	101.542	6	79858.3	116	1452.57	6	75513	17	225.127	6	82722.7	55	664.872
7	44208.9	11	248.819	7	49883.4	74	1483.46	7	68429.4	10	146.136	7	77366.3	73	943.563
8	58936.7	7	118.771	8	77531.4	231	2979.44					8	72132.9	95	1317.01
9	60166.2	22	365.654	9	81714.4	114	1395.1					9	79003.5	87	1101.22
				10	86165.4	116	1346.25					10	81323.5	85	1045.21
				11	72000.5	84	1166.66					11	79438.1	33	415.418
				12	87112.5	104	1193.86					12	89012.2	19	213.454
				13	62184	43	691.496					13	70621.1	57	807.125
				14	63712.9	38	596.426					14	64986.5	23	353.92
				15	84372.9	114	1351.15					15	61843.6	24	388.076
				16	68753.5	94	1367.2					16	31103.2	48	1543.25
				17	63359.2	122	1925.53					17	22060.2	25	1133.26
				18	65933.5	47	712.84					18	54995.3	22	400.034
				19	82413.3	75	910.047					19	80102.2	38	474.394
				20	69394.8	133	1916.57					20	64572.1	4	61.9462
				21	57379	27	470.555					21	54583.7	24	439.692
				22	61042.4	47	769.957					22	61983.5	20	322.667
				23	62142.7	54	868.968					23	52350.5	19	362.938
												24	64230.2	56	871.864
j. Quantification of mean BLBP immunofluorescence intensity of day 15 control and mutant (V190G, 1938 1 μM, 1938 2 μM) organoids. ∗∗∗∗p(V190G vs Control) = 1.60703e-05, ∗∗∗∗p(V190G vs 1938 1 μM) = 1.39136e-06, ∗∗∗∗p(V190G vs 1938 2 μM) = 2.35979E-07. Dunettes multiple comparison unpaired t test with Welch's correction (two-sided). n (Control+DMSO) = 6, n (V190G+DMSO) = 6, n (Control+1938) = 6, n …
Control+DMSO	V190G+DMSO	V190G+1938 1uM	V190G+1938 2uM
83.234	9.982	74.862	70.723
74.3678	9.813	66.094	78.666
64.324	11.2342	64.7823	80.2343
72.8792	10.434	60.7248	72.34
93.324	10.3241	70.13	69.7482
78.234	8.432	62.4332	73.34
l. Quantification of mean BLBP immunofluorescence intensity of day 15 control and mutant (R72W, 1938 1 μM, 1938 2 μM) organoids. ∗∗p(R72W vs 1938 1 μM) = 0.0027, ∗∗p(R72W vs 1938 2 μM) = 0. 0037. ∗∗∗∗p(R72W vs Control) =1.49216e-06. Dunettes multiple comparison Unpaired two-sided t test with Welch's correction. n (Control+DMSO) = 6, n (R72W+DMSO) = 6, n (R72W+1938) = 5, n (R72W+1938) = 6 imaged r…
Control+DMSO	R72W+DMSO	R72W+1938 1uM	R72W+1938 2uM
61.529	16.373	22.125	43.464
68.444	27.032	73.9	43.167
85.127	6.451	30.171	43.012
71.096	8.454	73.58	39.264
84.525	8.035	44.173	80.89
99.579	7.635		40.545
n. Quantification of the nuclear/ cytoplasm ratio of RSL24D1 immunofluorescence of Control+DMSO, AIRIMV190G+DMSO, AIRIMV190G+1938 2 μM, AIRIMV190G TSC1+/- and Control+DMSO, AIRIMR72W+DMSO, AIRIMR72W+1938 2 μM day 15 cerebral organoids. ∗∗∗∗p(AIRIMV190G vs Control) = 1.26963e-05, ∗p(AIRIMV190G vs 1938 2 μM) = 0.024, ∗∗p(AIRIMV190G vs AIRIMV190G TSC1+/-) = 0. 0018, ∗∗∗∗p(AIRIMR72W vs Control) = 1.0…
		Control(V190G)+DMSO
#	total intensity	nuclear intensity	cytoplasmic intensity	n/c ratio
1	13554884	7977167	5577717	1.43018
2	19119043	10693830	8425213	1.26927
3	18145187	11252834	6892353	1.63265
4	12353017	9390789	2962228	3.17018
5	15179305	9088421	6090884	1.49213
6	20149427	12770651	7378776	1.73073
7	18087109	11000387	7086722	1.55225
8	17692602	10193916	7498686	1.35943
9	11709759	6731804	4977955	1.35232
10	16973245	13224836	3748409	3.52812
11	11930209	8124803	3805406	2.13507
12	17488902	9134806	8354096	1.09345
		V190G+DMSO
#	total intensity	nuclear intensity	cytoplasmic intensity	n/c ratio
1	27851515	5426436	22425079	0.241981
2	37767977	3893381	33874596	0.114935
		V190G+1938
#	total intensity	nuclear intensity	cytoplasmic intensity	n/c ratio
1	28612951	7965253	20647698	0.38577
2	12920887	6643178	6277709	1.05822
3	13305235	6587302	6717933	0.980555
4	18812902	8319487	10493415	0.792829
5	9951175	6743890	3207285	2.10268
6	14344630	8458104	5886526	1.43686
		V190G TSC1+/-
#	total intensity	nuclear intensity	cytoplasmic intensity	n/c ratio
1	11018451	5855476	5162975	1.13413
2	12379359	7755924	4623435	1.67752
3	18195746	5797632	12398114	0.467622
4	12134973	5433145	6701828	0.810696
5	17286509	6623567	10662942	0.621176
6	14433177	5765751	8667426	0.665221
7	15885295	5389976	10495319	0.51356
8	20553142	4543726	16009416	0.283816
9	10380716	4533925	5846791	0.775455
10	15585477	6800182	8785295	0.774041
11	10510988	5312811	5198177	1.02205
12	13498086	7056457	6441629	1.09545
		Control(R72W)+DMSO
#	total intensity	nuclear intensity	cytoplasmic intensity	n/c ratio
1	16538626	11748405	4790221	2.45258
2	25156899	13267657	11889242	1.11594
3	12251387	6038317	6213070	0.971873
4	14470098	7373675	7096423	1.03907
5	16011373	9213950	6797423	1.35551
6	13739456	7190750	6548706	1.09804
7	18855076	9352140	9502936	0.984132
8	18707905	9872104	8835801	1.11728
		R72W+DMSO
#	total intensity	nuclear intensity	cytoplasmic intensity	n/c ratio
1	47566184	7891383	39674801	0.198902
2	48402190	8903088	39499102	0.2254
3	27911509	6544275	21367234	0.306276
4	24899914	6560681	18339233	0.35774
5	23325893	5997866	17328027	0.346137
6	18502467	5760142	12742325	0.452048
7	25794645	6961146	18833499	0.369615
8	24854173	6254876	18599297	0.336296
9	35176696	9887883	25288813	0.390998
10	20939168	6.57303e+06	1.43661e+07	0.457536
11	36202496	8348701	27853795	0.299733
		R72W+1938
#	total intensity	nuclear intensity	cytoplasmic intensity	n/c ratio
1	39370299	15352639	24017660	0.639223
2	28580418	9736261	18844157	0.516673
3	22531068	9359844	13171224	0.710628
4	20072560	10244345	9828215	1.04234
5	24244434	9321390	14923044	0.624631
6	35054586	10714178	24340408	0.440181
7	24953959	8551941	16402018	0.521396
8	24861079	7260793	17600286	0.412538
9	26037353	9747645	16289708	0.598393
10	19397493	7445855	11951638	0.622999
11	43414697	14042789	29371908	0.478103
12	56542258	22614370	33927888	0.666542

## Sheet: Extended data Fig2
(A) Growth of parental and AIRIMV190G lines.
x10^5/mL	WT				V190G
D1	0.2	0.45	0.35	0.45	0.5	0.35	0.25	0.65
D2	1.6	1.25	1	1.6	1.8	1.45	1.7	1.65
D3	3.8	4.55	3.45	4.55	5.7	5.75	5.65	5.55
D4	14.7	13.4	14.9	13.8	13.8	11	13.3	12.8
D5	17.6	17.9	17.1	16.4	19	20.9	16.8	17.6
(C) Growth of parental and AIRIMR72W lines.
x10^5/mL	WT			R72W
D1	1	1	1	1	1	1
D2	10.8	12	13	9.2	8	10.6
D3	21.33	22.22	24	20	18.66	21.3
D4	53.33	60	61.33	52	50.66	56
D5	61.11	62.89	68.89	61.11	60.6	57.8
(E) Growth of parental and AFG2B patient lines.
x10^5/mL	Parent				Patient
D1	1.9	1.2	1.7	1.6	2	2.1	1.5	1.9
D2	5.2	5.9	4.3	5	7.1	5.5	4.5	5.5
D3	19.2	19	19.9	16.4	20.1	21.3	18.8	18.6
D4	49.2	46	45.2	49.4	40.2	44	39.4	43.8
D5	61.6	61.4	64	59.6	55	59.6	56	54

## Sheet: Extended data Fig3
b. Quantification of organoid size in bright field images at day 30. show Control neural tissue is enlarged relative to mutant (V190G); ∗∗∗∗p < 0.0001, Unpaired two-sided t test with Welch's correction, n = 12 control organoids and 12 mutant organoids from 2 independent batches, p= 7.371387e-05, error bars are SEM.
Control	Area, mm2	V190G	Area, mm2
1	4.116	1	2.64
2	4.028	2	2.626
3	3.159	3	3.562
4	4.812	4	3.096
5	4.011	5	3.607
6	3.918	6	3.092
7	4.197	7	2.611
8	3.034	8	2.859
9	3.444	9	2.65
10	3.152	10	1.815
11	4.09	11	2.116
12	3.677	12	2.348
c. Quantification of organoid size in bright field images at days 2,5,7,10 and15 (R72W). ∗∗∗∗p(Day10) = 2.28472e-11, ∗∗∗∗p(Day15) = 1.99452e-23. Dunettes multiple comparison Unpaired t test with Welch's correction (two-sided). n (Day 2) = 23 control EBs 24 mutant organoids from 3 independent batches, n (Day5) = 23 control organoids 23 mutant organoids from 3 independent batches, n (Day7) = 21 con…
Control day2	R72W day2	Control day5	R72W day5	Control day7	R72W day7	Control day10	R72W day10	Control day15	R72W day15	(mm2)
0.0280032	0.0352714	0.0509186	0.0525171	0.0855055	0.0827605	0.564223	0.46413	0.957641	0.558199
0.0369003	0.041191	0.0530458	0.053049	0.113285	0.0857111	0.460895	0.502379	0.845738	0.471002
0.0317136	0.038839	0.0487422	0.0567447	0.0901388	0.0891939	0.50462	0.553857	0.930123	0.585044
0.0336578	0.0284725	0.0571838	0.0510064	0.103582	0.0823149	0.550917	0.498082	0.89765	0.552077
0.0280447	0.0292496	0.0498442	0.0493054	0.0933972	0.0921259	0.474926	0.481654	0.972961	0.559898
0.0276744	0.0266733	0.0536953	0.0520017	0.0662332	0.0934906	0.496802	0.447284	1.05749	0.48149
0.0270402	0.0286193	0.0483504	0.0533955	0.0966793	0.0898816	0.538513	0.340481	0.893868	0.528385
0.0273761	0.0286079	0.0471908	0.051511	0.066814	0.0925489	0.370044	0.401781	0.870989	0.466436
0.0254097	0.0324739	0.0472357	0.0521782	0.0780329	0.0907562	0.531137	0.379951	0.841928	0.459307
0.031056	0.0292815	0.0584166	0.0548991	0.0686475	0.0968286	0.505095	0.309416	1.18476	0.509021
0.0300544	0.0303514	0.0536417	0.0475465	0.0859761	0.0987284	0.488655	0.397197	0.945695	0.473342
0.0276999	0.0321884	0.0538999	0.057659	0.0977195	0.0956693	0.508634	0.461843	1.04796	0.517177
0.0353903	0.0335042	0.0570783	0.0571919	0.0857851	0.0891708	0.465682	0.404994	1.00894	0.607021
0.0341647	0.0341604	0.0575512	0.051742	0.0847818	0.100933	0.440478	0.336537	0.982684	0.414879
0.0316361	0.0332845	0.0528199	0.054997	0.0868091	0.0963454	0.535269	0.409325	1.08533	0.528035
0.0320602	0.0370515	0.0539295	0.051773	0.0880821	0.097933	0.465381	0.39308	1.09919	0.43948
0.0300755	0.0374951	0.0531567	0.0537294	0.0874508	0.0917506	0.435791	0.420614	1.21779	0.461471
0.0284495	0.0357652	0.0581817	0.0549568	0.0969485	0.100129	0.588674	0.454856	1.0168	0.416048
0.0314846	0.0358374	0.0572214	0.0526352	0.0846315	0.113217	0.672494	0.407016	1.01512	0.520435
0.0315689	0.0364355	0.0591799	0.0554142	0.0931236	0.0936879	0.563749	0.467938	1.09691	0.415479
0.0311849	0.0341804	0.0611498	0.0549916	0.0816384	0.100199	0.518294	0.477205	1.00957	0.485749
0.0304157	0.0351839	0.0583381	0.0570739		0.111966	0.65867	0.387189		0.407901
0.0303077	0.0285334	0.0586909	0.061285			0.509749	0.498006		0.432424
	0.0348866					0.574577	0.44139
						0.545423	0.47419
						0.541554	0.411636
						0.536708	0.350657
						0.549492	0.32822
						0.52465	0.366735
						0.490143	0.327531
						0.515062	0.373886
						0.540957	0.344222
						0.516823	0.403101
						0.468258	0.441687
						0.510126	0.399467
						0.423787	0.38868
						0.527044	0.365066
						0.544569
						0.519419
g. Quantification of pH3 signal of individual neuroepithelial bud at day 15 control (parent) and mutant (AFG2B patient) organoids. Unpaired two-sided t test with Welch's correction. n = 10 control and 14 mutant imaged regions from 2 independent batches. p=0.8875, error bars are SEM.
Parent	Area um2	Count	count/mm2	Patient	Area um2	Count	count/mm2
1	71108.6	11	154.693	1	25428.2	5	196.632
2	64602.7	19	294.105	2	34115.6	4	117.248
3	78590.2	12	152.691	3	21929.7	7	319.201
4	77431.1	34	439.1	4	12000.9	4	333.309
5	60028.2	24	399.812	5	15665.9	7	446.831
6	28185.4	10	354.794	6	15197.5	4	263.201
7	25532.2	6	234.997	7	11385.7	2	175.659
8	23485.8	7	298.052	8	41431.3	7	168.955
9	40933	11	268.732	9	14266.4	3	210.284
10	50035.7	8	159.886	10	38056.4	6	157.661
				11	24269	4	164.819
				12	13058.2	5	382.901
				13	12861	3	233.264
				14	31973	11	344.041
i. Quantification of TUNEL signal of individual neuroepithelial bud showing mutant organoids exhibit more TUNEL signal. TUNEL counts were normalized to the area of the imaged bud. ∗∗p < 0. 01, Unpaired two-sided t test with Welch's correction. n = 10 control and 11 mutant imaged regions from 2 independent batches. p=0.0044, error bars are SEM.
Parent	Area um2	Count	count/mm2	Patient	Area um2	Count	count/mm2
1	73915	5	67.6453	1	54110	70	1293.66
2	74839	24	320.688	2	29934.3	185	6180.2
3	69635.2	94	1349.89	3	30278.2	227	7497.15
4	78530.4	16	203.743	4	35683.5	196	5492.73
5	82723.5	27	326.388	5	78842.5	428	5428.54
6	60028.2	9	149.93	6	41431.3	328	7916.73
7	28185.4	55	1951.37	7	14266.4	113	7920.68
8	25532.2	55	2154.14	8	38056.4	272	7147.29
9	23485.8	31	1319.95	9	24269	199	8199.75
10	40933	82	2003.27	10	13058.2	45	3446.11
11	52038.5	153	2940.13	11	12861	64	4976.3
				12	31973	104	3252.75

## Sheet: Extended data Fig4
E	Measuring area of brain organoid generated from 2500 WT and V190G cells (day 9 p=0.047, day 20 p=0.385, n=3 biological replicates, unpaired, 2-tailed Student’s t test), respectively. Data are presented as mean ± SD.
	Area of WT and V190G brain organoids at day 9.
	WT	Area um2	V190G	Area um2
	1	13358.3	1	11364.2
	2	13635.9	2	10827.7
	3	11773.7	3	11385.3
	Area of WT and V190G brain organoids at day 20.
	WT	Area um2	V190G	Area um2
	1	285011	1	270298
	2	287398	2	261132
	3	281937	3	293968
F	Measuring area of brain organoid generated from 9000 WT and V190G cells (day 9 p= 0.003, day 20 p=0.150, n=3 biological replicates, unpaired, 2-tailed Student’s t test), respectively. Data are presented as mean ± SD
	Area of WT and V190G brain organoids at day 9.
	WT	Area um2	V190G	Area um2
	1	20436.9	1	16826.5
	2	19585.3	2	15579.9
	3	21698.1	3	15935.2
	Area of WT and V190G brain organoids at day 20.
	WT	Area um2	V190G	Area um2
	1	237102	1	235836
	2	232544	2	217070
	3	271692	3	212191

## Sheet: Extended data Fig5
(A) Sucrose gradient fractionation of WT/V190G iPSCs ribosomal 40s subunit, 60s subunit, monosome and polysomes.
Time [min.]:	WT UV [A.U.]:	V190G UV [A.U.]:
1	0.0807	0.1286
1.017	0.0764	0.1207
1.033	0.0751	0.1181
1.05	0.0716	0.1142
1.067	0.0686	0.1085
1.083	0.0671	0.1062
1.1	0.0615	0.1026
1.117	0.0586	0.099
1.133	0.058	0.0972
1.15	0.0546	0.0915
1.167	0.0534	0.0903
1.183	0.0501	0.0873
1.2	0.048	0.0831
1.217	0.0676	0.0821
1.233	0.0703	0.0781
1.25	0.0583	0.0754
1.267	0.0427	0.0754
1.283	0.0427	0.0708
1.3	0.0447	0.0701
1.317	0.0434	0.0688
1.333	0.0422	0.0655
1.35	0.0429	0.0653
1.367	0.0397	0.0639
1.383	0.0379	0.062
1.4	0.038	0.0613
1.417	0.0363	0.0574
1.433	0.0362	0.0566
1.45	0.0354	0.0555
1.467	0.0345	0.0526
1.483	0.0348	0.053
1.5	0.0328	0.0506
1.517	0.032	0.0487
1.533	0.0318	0.0493
1.55	0.0297	0.0466
1.567	0.0298	0.0461
1.583	0.0289	0.0454
1.6	0.0292	0.0426
1.617	0.0354	0.0428
1.633	0.0538	0.0425
1.65	0.0566	0.0417
1.667	0.0394	0.0418
1.683	0.0369	0.0392
1.7	0.0373	0.0392
1.717	0.0373	0.0389
1.733	0.0385	0.0368
1.75	0.0388	0.0373
1.767	0.038	0.037
1.783	0.0392	0.0359
1.8	0.0389	0.036
1.817	0.0383	0.0349
1.833	0.039	0.0352
1.85	0.0389	0.0343
1.867	0.0393	0.0329
1.883	0.0394	0.0337
1.9	0.0382	0.0331
1.917	0.0389	0.0327
1.933	0.0388	0.033
1.95	0.0383	0.0316
1.967	0.039	0.0321
1.983	0.0388	0.0325
2	0.0396	0.0315
2.017	0.0404	0.0329
2.033	0.0405	0.033
2.05	0.0423	0.0331
2.067	0.043	0.0345
2.083	0.0438	0.0352
2.1	0.0461	0.0371
2.117	0.0478	0.0384
2.133	0.0503	0.0394
2.15	0.053	0.0421
2.167	0.0549	0.0433
2.183	0.0579	0.0453
2.2	0.0601	0.0483
2.217	0.0618	0.0493
2.233	0.0644	0.0515
2.25	0.0658	0.0541
2.267	0.067	0.0549
2.283	0.0685	0.0568
2.3	0.069	0.0582
2.317	0.0695	0.0585
2.333	0.0695	0.0595
2.35	0.0685	0.0597
2.367	0.0681	0.0597
2.383	0.0668	0.0598
2.4	0.0653	0.0594
2.417	0.0642	0.0589
2.433	0.0623	0.0577
2.45	0.0605	0.0564
2.467	0.0586	0.0555
2.483	0.0565	0.0541
2.5	0.0551	0.0531
2.517	0.053	0.0517
2.533	0.0508	0.0502
2.55	0.0494	0.0492
2.567	0.0478	0.0476
2.583	0.0467	0.0464
2.6	0.0455	0.045
2.617	0.0447	0.0436
2.633	0.0443	0.043
2.65	0.0427	0.0422
2.667	0.0414	0.0413
2.683	0.0408	0.0406
2.7	0.0398	0.0391
2.717	0.0391	0.0386
2.733	0.0383	0.0379
2.75	0.0376	0.0368
2.767	0.0371	0.0368
2.783	0.0362	0.0357
2.8	0.0357	0.0348
2.817	0.0354	0.0349
2.833	0.035	0.0339
2.85	0.0348	0.0335
2.867	0.0343	0.0333
2.883	0.0343	0.0325
2.9	0.0346	0.0326
2.917	0.0347	0.0326
2.933	0.0355	0.0328
2.95	0.0369	0.0335
2.967	0.0389	0.0342
2.983	0.0418	0.0359
3	0.0449	0.038
3.017	0.0492	0.0406
3.033	0.0539	0.0448
3.05	0.0589	0.0487
3.067	0.0642	0.0531
3.083	0.0693	0.0584
3.1	0.0743	0.0631
3.117	0.0784	0.0682
3.133	0.082	0.0733
3.15	0.0853	0.0774
3.167	0.0871	0.0814
3.183	0.0889	0.0853
3.2	0.0901	0.0878
3.217	0.0901	0.0893
3.233	0.0902	0.0912
3.25	0.0893	0.0919
3.267	0.0879	0.0913
3.283	0.0871	0.0913
3.3	0.0849	0.0904
3.317	0.0836	0.0891
3.333	0.0824	0.0879
3.35	0.0801	0.0854
3.367	0.0791	0.0841
3.383	0.0775	0.0828
3.4	0.0755	0.0799
3.417	0.0751	0.079
3.433	0.0732	0.0778
3.45	0.0725	0.0757
3.467	0.0726	0.0747
3.483	0.0716	0.0736
3.5	0.072	0.0733
3.517	0.0728	0.0736
3.533	0.0732	0.0729
3.55	0.0761	0.0736
3.567	0.079	0.0754
3.583	0.086	0.0773
3.6	0.0971	0.0823
3.617	0.1106	0.0913
3.633	0.133	0.1068
3.65	0.1646	0.1304
3.667	0.1986	0.1574
3.683	0.2394	0.1944
3.7	0.2868	0.2404
3.717	0.3326	0.2838
3.733	0.3777	0.327
3.75	0.425	0.3741
3.767	0.4611	0.4127
3.783	0.4874	0.4396
3.8	0.5064	0.4701
3.817	0.5116	0.4877
3.833	0.5107	0.4926
3.85	0.5053	0.5
3.867	0.4893	0.4964
3.883	0.4742	0.4831
3.9	0.455	0.4734
3.917	0.4293	0.4529
3.933	0.4081	0.4317
3.95	0.3836	0.4144
3.967	0.358	0.3883
3.983	0.336	0.3679
4	0.3128	0.3502
4.017	0.2904	0.3257
4.033	0.2706	0.3075
4.05	0.2513	0.2902
4.067	0.2342	0.2716
4.083	0.2184	0.2568
4.1	0.2032	0.2422
4.117	0.1895	0.2279
4.133	0.178	0.2166
4.15	0.1657	0.2049
4.167	0.1552	0.1929
4.183	0.1463	0.1836
4.2	0.1367	0.1744
4.217	0.1291	0.1651
4.233	0.1223	0.1583
4.25	0.1152	0.1495
4.267	0.1096	0.1426
4.283	0.103	0.1364
4.3	0.0972	0.1283
4.317	0.093	0.1228
4.333	0.0878	0.1171
4.35	0.0837	0.1103
4.367	0.0802	0.1068
4.383	0.0762	0.1005
4.4	0.0738	0.0953
4.417	0.0702	0.0919
4.433	0.0674	0.0862
4.45	0.066	0.0826
4.467	0.0625	0.0791
4.483	0.0606	0.0748
4.5	0.0593	0.0736
4.517	0.057	0.0695
4.533	0.0558	0.067
4.55	0.0537	0.0661
4.567	0.052	0.0625
4.583	0.0514	0.0618
4.6	0.0495	0.0613
4.617	0.0479	0.0569
4.633	0.0468	0.0558
4.65	0.0445	0.0537
4.667	0.0436	0.0521
4.683	0.0429	0.0524
4.7	0.0425	0.0503
4.717	0.0428	0.049
4.733	0.0421	0.0492
4.75	0.0423	0.048
4.767	0.0431	0.0486
4.783	0.0435	0.049
4.8	0.0447	0.0493
4.817	0.0457	0.0511
4.833	0.0468	0.0513
4.85	0.0484	0.0526
4.867	0.0491	0.0544
4.883	0.0499	0.0545
4.9	0.0511	0.0561
4.917	0.0515	0.0568
4.933	0.0522	0.0564
4.95	0.0528	0.0572
4.967	0.0528	0.0569
4.983	0.053	0.056
5	0.0521	0.0557
5.017	0.0511	0.0544
5.033	0.0505	0.0532
5.05	0.0491	0.0521
5.067	0.0478	0.0505
5.083	0.0468	0.0494
5.1	0.0455	0.0478
5.117	0.0444	0.0464
5.133	0.0429	0.0451
5.15	0.0416	0.0435
5.167	0.0408	0.0425
5.183	0.0394	0.0412
5.2	0.0384	0.0398
5.217	0.0375	0.0388
5.233	0.0366	0.0376
5.25	0.0359	0.0366
5.267	0.0348	0.0357
5.283	0.034	0.0345
5.3	0.0334	0.0337
5.317	0.0324	0.0328
5.333	0.0318	0.0319
5.35	0.0313	0.0312
5.367	0.0307	0.0304
5.383	0.0305	0.03
5.4	0.0299	0.0293
5.417	0.0297	0.0288
5.433	0.0299	0.0289
5.45	0.0301	0.0288
5.467	0.031	0.0295
5.483	0.0323	0.0306
5.5	0.0338	0.032
5.517	0.0359	0.0342
5.533	0.0377	0.0365
5.55	0.0397	0.0386
5.567	0.0419	0.041
5.583	0.0433	0.0433
5.6	0.0448	0.0453
5.617	0.0467	0.0473
5.633	0.0478	0.0483
5.65	0.0487	0.049
5.667	0.0495	0.0495
5.683	0.0499	0.05
5.7	0.0502	0.0502
5.717	0.0499	0.0501
5.733	0.0494	0.0497
5.75	0.0487	0.0489
5.767	0.0475	0.0479
5.783	0.0462	0.0467
5.8	0.0449	0.0451
5.817	0.0435	0.0437
5.833	0.0422	0.0421
5.85	0.0406	0.0403
5.867	0.0393	0.0387
5.883	0.038	0.0371
5.9	0.0367	0.0356
5.917	0.0356	0.0344
5.933	0.0345	0.0329
5.95	0.0337	0.0318
5.967	0.033	0.031
5.983	0.0325	0.0302
6	0.0326	0.0301
6.017	0.033	0.0304
6.033	0.0339	0.0312
6.05	0.0355	0.0331
6.067	0.0374	0.0347
6.083	0.0397	0.0371
6.1	0.042	0.0398
6.117	0.044	0.0421
6.133	0.0464	0.0445
6.15	0.0484	0.0468
6.167	0.0497	0.0484
6.183	0.051	0.05
6.2	0.052	0.0511
6.217	0.0526	0.0517
6.233	0.0534	0.0522
6.25	0.0539	0.0523
6.267	0.054	0.0523
6.283	0.0535	0.0519
6.3	0.0524	0.0512
6.317	0.0511	0.0503
6.333	0.0496	0.0488
6.35	0.0482	0.0475
6.367	0.0466	0.0459
6.383	0.0449	0.0439
6.4	0.0434	0.0423
6.417	0.0419	0.0405
6.433	0.0404	0.0389
6.45	0.0395	0.0379
6.467	0.0388	0.0367
6.483	0.0389	0.0365
6.5	0.0396	0.0371
6.517	0.0405	0.0377
6.533	0.0422	0.0392
6.55	0.044	0.0411
6.567	0.0461	0.043
6.583	0.0486	0.0454
6.6	0.052	0.0475
6.617	0.0533	0.0495
6.633	0.0531	0.0513
6.65	0.052	0.0525
6.667	0.0524	0.0535
6.683	0.0528	0.0545
6.7	0.0527	0.055
6.717	0.0524	0.0552
6.733	0.0517	0.055
6.75	0.0507	0.0545
6.767	0.0495	0.0538
6.783	0.0483	0.0526
6.8	0.0468	0.0512
6.817	0.0455	0.0497
6.833	0.0442	0.0481
6.85	0.0431	0.0468
6.867	0.0424	0.0455
6.883	0.0421	0.0448
6.9	0.0423	0.0446
6.917	0.0433	0.0449
6.933	0.0446	0.0458
6.95	0.0462	0.0471
6.967	0.048	0.0486
6.983	0.0498	0.0504
7	0.0513	0.052
7.017	0.0528	0.0536
7.033	0.0537	0.055
7.05	0.0538	0.0559
7.067	0.0538	0.0566
7.083	0.0533	0.0569
7.1	0.0525	0.0568
7.117	0.0518	0.0564
7.133	0.0509	0.0558
7.15	0.0499	0.0549
7.167	0.0491	0.054
7.183	0.0487	0.0533
7.2	0.0484	0.0527
7.217	0.0485	0.0521
7.233	0.049	0.052
7.25	0.0497	0.0524
7.267	0.0506	0.0528
7.283	0.0517	0.0536
7.3	0.0524	0.0545
7.317	0.0529	0.0551
7.333	0.0537	0.0558
7.35	0.0538	0.0563
7.367	0.0531	0.0565
7.383	0.0526	0.0566
7.4	0.0521	0.0565
7.417	0.0519	0.0561
7.433	0.0521	0.0559
7.45	0.0522	0.0557
7.467	0.0523	0.0556
7.483	0.0533	0.0556
7.5	0.0549	0.0558
7.517	0.0556	0.0558
7.533	0.0551	0.0557
7.55	0.0557	0.0556
7.567	0.0561	0.0557
7.583	0.0559	0.0554
7.6	0.0556	0.0556
7.617	0.0552	0.0555
7.633	0.0547	0.055
7.65	0.0541	0.0549
7.667	0.0533	0.0548
7.683	0.0539	0.055
7.7	0.0555	0.0552
7.717	0.0555	0.0549
7.733	0.0548	0.0549
7.75	0.054	0.0548
7.767	0.0545	0.055
7.783	0.0546	0.0544
7.8	0.0541	0.0539
7.817	0.0533	0.0534
7.833	0.0526	0.0537
7.85	0.0528	0.0539
7.867	0.0533	0.0534
7.883	0.0533	0.0529
7.9	0.0524	0.0529
7.917	0.0522	0.0528
7.933	0.052	0.0524
7.95	0.0518	0.0519
7.967	0.0517	0.0519
7.983	0.051	0.0514
8	0.0507	0.0507
8.017	0.0503	0.0504
8.033	0.0498	0.0498
8.05	0.0494	0.0491
8.067	0.0491	0.0488
8.083	0.0489	0.0485
8.1	0.0487	0.0478
8.117	0.0483	0.0473
8.133	0.0479	0.0469
8.15	0.0473	0.0462
8.167	0.0469	0.0456
8.183	0.0466	0.0451
8.2	0.0461	0.0444
8.217	0.0457	0.0437
8.233	0.0452	0.0431
8.25	0.0447	0.0424
8.267	0.0441	0.0417
8.283	0.0436	0.041
8.3	0.043	0.0405
8.317	0.0426	0.0401
8.333	0.0422	0.0392
8.35	0.0415	0.0384
8.367	0.0409	0.0376
8.383	0.0403	0.0369
8.4	0.0397	0.0361
8.417	0.0391	0.0353
8.433	0.0384	0.0347
8.45	0.0378	0.034
8.467	0.0371	0.0331
8.483	0.0365	0.0324
8.5	0.036	0.0317
8.517	0.0353	0.0307
8.533	0.0346	0.0299
8.55	0.034	0.0291
8.567	0.0333	0.0283
8.583	0.0326	0.0275
8.6	0.0319	0.0266
8.617	0.0313	0.0259
8.633	0.0306	0.0251
8.65	0.0294	0.0243
8.667	0.0281	0.0237
8.683	0.0273	0.023
8.7	0.0264	0.0223
8.717	0.0257	0.0216
8.733	0.0249	0.0208
8.75	0.0243	0.0201
8.767	0.0237	0.0194
8.783	0.023	0.0187
8.8	0.0224	0.018
8.817	0.0218	0.0173
8.833	0.0212	0.0166
8.85	0.0206	0.0161
8.867	0.02	0.0155
8.883	0.0195	0.0149
8.9	0.0189	0.0144
8.917	0.0182	0.0138
8.933	0.0175	0.0133
8.95	0.017	0.0128
8.967	0.0165	0.0123
8.983	0.016	0.0118
9	0.0156	0.0114
9.017	0.0151	0.0109
9.033	0.0147	0.0105
9.05	0.0142	0.0099
9.067	0.0138	0.0095
9.083	0.0134	0.0091
9.1	0.013	0.0086
9.117	0.0127	0.0083
9.133	0.0124	0.0078
9.15	0.0121	0.0074
9.167	0.0117	0.0071
9.183	0.0113	0.0068
9.2	0.011	0.0065
9.217	0.0108	0.0062
9.233	0.0105	0.0059
9.25	0.0102	0.0056
9.267	0.01	0.0054
9.283	0.0098	0.0051
9.3	0.0095	0.0048
9.317	0.0092	0.0045
9.333	0.0089	0.0043
9.35	0.0087	0.004
9.367	0.0084	0.0037
9.383	0.0083	0.0035
9.4	0.0081	0.0033
9.417	0.008	0.0031
9.433	0.0077	0.003
9.45	0.0074	0.0027
9.467	0.0072	0.0026
9.483	0.007	0.0025
9.5	0.0068	0.0024
9.517	0.0065	0.0023
9.533	0.0062	0.0022
9.55	0.0059	0.0021
9.567	0.0057	0.002
9.583	0.0055	0.0019
9.6	0.0054	0.0019
9.617	0.0052	0.0018
9.633	0.0051	0.0016
9.65	0.005	0.0016
9.667	0.0049	0.0017
9.683	0.0048	0.002
9.7	0.0048	0.0023
9.717	0.0049	0.0024
9.733	0.005	0.0026
9.75	0.005	0.0028
9.767	0.0051	0.0031
9.783	0.0051	0.0038
9.8	0.0048	0.0046
9.817	0.0044	0.0053
9.833	0.0039	0.0055
9.85	0.0035	0.0052
9.867	0.0031	0.0045
9.883	0.0026	0.0037
9.9	0.0021	0.0031
9.917	0.0017	0.0025
9.933	0.0012	0.002
9.95	0.0009	0.0016
9.967	0.0006	0.0011
9.983	0.0003	0.0004
10	0	0
(B) Sucrose gradient fractionation of WT/V190G brain organoids day15 ribosomal 40s subunit, 60s subunit, monosome and polysomes.
Time [min.]:	WT UV [A.U.]:	V190G UV [A.U.]:
1	0.0443	0.0355
1.017	0.0429	0.0331
1.034	0.0402	0.0317
1.05	0.0383	0.0307
1.067	0.0369	0.0281
1.084	0.0332	0.0275
1.1	0.0321	0.0263
1.117	0.0311	0.0247
1.134	0.0288	0.0242
1.15	0.0275	0.022
1.167	0.0246	0.0212
1.184	0.0236	0.0206
1.2	0.0232	0.0187
1.217	0.0212	0.0185
1.234	0.0204	0.0172
1.25	0.019	0.0158
1.267	0.0174	0.015
1.284	0.0176	0.0145
1.3	0.0162	0.0137
1.317	0.0152	0.0137
1.334	0.0152	0.012
1.35	0.0133	0.0118
1.367	0.013	0.0114
1.384	0.0128	0.0105
1.4	0.0116	0.0105
1.417	0.0115	0.0094
1.434	0.0099	0.0089
1.45	0.0097	0.0091
1.467	0.0102	0.0081
1.484	0.0092	0.0079
1.5	0.009	0.0076
1.517	0.0091	0.0067
1.534	0.0085	0.0069
1.55	0.0087	0.0062
1.567	0.0078	0.0058
1.584	0.0071	0.0055
1.6	0.0071	0.0051
1.617	0.0062	0.005
1.634	0.0061	0.005
1.65	0.0059	0.0045
1.667	0.005	0.0048
1.684	0.0048	0.0042
1.7	0.0037	0.0039
1.717	0.0035	0.004
1.734	0.0024	0.0034
1.75	0.0023	0.0034
1.767	0.0021	0.0034
1.784	0.0019	0.0029
1.8	0.0018	0.0031
1.817	0.0017	0.0027
1.834	0.0016	0.0024
1.85	0.0015	0.0029
1.867	0.0014	0.0028
1.884	0.0013	0.0028
1.9	0.0012	0.0021
1.917	0.0011	0.0015
1.934	0.0011	0.0015
1.95	0.001	0.0011
1.967	0.001	0.001
1.984	0.001	0.0011
2	0.001	0.0009
2.017	0.001	0.001
2.034	0.0012	0.001
2.05	0.0012	0.0009
2.067	0.001	0.0011
2.084	0.0013	0.0011
2.1	0.001	0.001
2.117	0.0009	0.0014
2.134	0.0011	0.0015
2.15	0.001	0.0017
2.167	0.0014	0.002
2.184	0.0015	0.0027
2.2	0.0014	0.0028
2.217	0.0021	0.003
2.234	0.0027	0.0032
2.25	0.0031	0.0036
2.267	0.0039	0.004
2.284	0.0039	0.0042
2.3	0.0045	0.0045
2.317	0.0053	0.0048
2.334	0.0057	0.005
2.35	0.0063	0.0052
2.367	0.0062	0.0058
2.384	0.0063	0.0062
2.4	0.0066	0.0064
2.417	0.0067	0.0067
2.434	0.0067	0.0068
2.45	0.0064	0.0068
2.467	0.006	0.0067
2.484	0.006	0.0064
2.5	0.0056	0.006
2.517	0.0052	0.0057
2.534	0.005	0.0054
2.55	0.0044	0.005
2.567	0.0042	0.0048
2.584	0.0041	0.0044
2.6	0.0037	0.004
2.617	0.0034	0.0037
2.634	0.0027	0.0034
2.65	0.0024	0.0032
2.667	0.0025	0.0029
2.684	0.0023	0.0025
2.7	0.0022	0.0022
2.717	0.0019	0.0019
2.734	0.0016	0.0015
2.75	0.0017	0.0012
2.767	0.0015	0.001
2.784	0.0012	0.0007
2.8	0.0013	0.0004
2.817	0.0009	0.0001
2.834	0.001	0.0002
2.85	0.001	0
2.867	0.0008	0.0005
2.884	0.001	0.0006
2.9	0.0006	0.0005
2.917	0.0002	0.0006
2.934	0.0005	0.0007
2.95	0.0007	0.0007
2.967	0.0009	0.0009
2.984	0.0011	0.001
3	0.001	0.0012
3.017	0.0012	0.0014
3.034	0.0012	0.0015
3.05	0.0011	0.0019
3.067	0.0014	0.002
3.084	0.0015	0.0021
3.1	0.0018	0.0023
3.117	0.0023	0.0024
3.134	0.0025	0.0027
3.15	0.003	0.0029
3.167	0.0033	0.0032
3.184	0.0036	0.0038
3.2	0.0041	0.0039
3.217	0.0042	0.0042
3.234	0.0042	0.0043
3.25	0.0044	0.0045
3.267	0.0045	0.0048
3.284	0.0047	0.0052
3.3	0.0045	0.0055
3.317	0.0043	0.0058
3.334	0.0044	0.0058
3.35	0.0043	0.0058
3.367	0.0043	0.0058
3.384	0.0044	0.0054
3.4	0.0042	0.005
3.417	0.0043	0.0047
3.434	0.0044	0.0042
3.45	0.0044	0.0039
3.467	0.0046	0.0036
3.484	0.0044	0.0037
3.5	0.0043	0.0039
3.517	0.0046	0.0041
3.534	0.0048	0.0046
3.55	0.0052	0.0051
3.567	0.005	0.0058
3.584	0.005	0.0072
3.6	0.0055	0.0087
3.617	0.0059	0.0105
3.634	0.0065	0.013
3.65	0.0072	0.0152
3.667	0.0083	0.0173
3.684	0.0103	0.0196
3.7	0.0136	0.0215
3.717	0.018	0.0233
3.734	0.0241	0.0249
3.75	0.031	0.0259
3.767	0.0378	0.0266
3.784	0.0443	0.0271
3.8	0.0495	0.0274
3.817	0.0527	0.0273
3.834	0.0545	0.0268
3.85	0.0543	0.0262
3.867	0.0522	0.0255
3.884	0.0497	0.024
3.9	0.0463	0.022
3.917	0.0429	0.0205
3.934	0.0397	0.0195
3.95	0.0362	0.0182
3.967	0.033	0.0169
3.984	0.0301	0.016
4	0.0272	0.0147
4.017	0.0248	0.0138
4.034	0.0227	0.0128
4.05	0.0207	0.0117
4.067	0.0189	0.0109
4.084	0.0174	0.0099
4.1	0.0158	0.0092
4.117	0.0146	0.0086
4.134	0.0135	0.0078
4.15	0.0124	0.0073
4.167	0.0115	0.0067
4.184	0.0107	0.0061
4.2	0.01	0.0059
4.217	0.0095	0.0053
4.234	0.0089	0.0049
4.25	0.0084	0.0047
4.267	0.008	0.0043
4.284	0.0075	0.004
4.3	0.0072	0.0038
4.317	0.0069	0.0034
4.334	0.0065	0.0033
4.35	0.0063	0.0031
4.367	0.006	0.0029
4.384	0.0057	0.0028
4.4	0.0055	0.0026
4.417	0.0052	0.0025
4.434	0.005	0.0023
4.45	0.0048	0.0022
4.467	0.0046	0.0022
4.484	0.0045	0.002
4.5	0.0043	0.0019
4.517	0.0042	0.0019
4.534	0.0041	0.0018
4.55	0.004	0.0018
4.567	0.0039	0.0017
4.584	0.0038	0.0016
4.6	0.0037	0.0016
4.617	0.0037	0.0015
4.634	0.0035	0.0015
4.65	0.0034	0.0015
4.667	0.0035	0.0014
4.684	0.0034	0.0014
4.7	0.0034	0.0014
4.717	0.0033	0.0014
4.734	0.0032	0.0015
4.75	0.0033	0.0015
4.767	0.0033	0.0015
4.784	0.0033	0.0017
4.8	0.0034	0.0017
4.817	0.0035	0.0019
4.834	0.0038	0.002
4.85	0.0042	0.0022
4.867	0.0044	0.0028
4.884	0.0048	0.0033
4.9	0.0052	0.0035
4.917	0.0053	0.0036
4.934	0.0053	0.0039
4.95	0.0052	0.004
4.967	0.0052	0.0039
4.984	0.0052	0.004
5	0.0051	0.004
5.017	0.005	0.004
5.034	0.0049	0.0041
5.05	0.0047	0.004
5.067	0.0046	0.004
5.084	0.0045	0.004
5.1	0.0043	0.0039
5.117	0.0043	0.0038
5.134	0.0042	0.0038
5.15	0.0041	0.0037
5.167	0.0041	0.0036
5.184	0.004	0.0035
5.2	0.004	0.0035
5.217	0.0039	0.0035
5.234	0.0038	0.0035
5.25	0.0037	0.0035
5.267	0.0036	0.0034
5.284	0.0035	0.0034
5.3	0.0035	0.0034
5.317	0.0034	0.0033
5.334	0.0033	0.0033
5.35	0.0032	0.0033
5.367	0.0031	0.0032
5.384	0.0031	0.0032
5.4	0.003	0.0032
5.417	0.003	0.0031
5.434	0.003	0.0031
5.45	0.0029	0.0031
5.467	0.003	0.0031
5.484	0.003	0.0031
5.5	0.0031	0.0032
5.517	0.0033	0.0033
5.534	0.0036	0.0035
5.55	0.004	0.0037
5.567	0.0045	0.004
5.584	0.0049	0.0042
5.6	0.0053	0.0044
5.617	0.0056	0.0045
5.634	0.0058	0.0046
5.65	0.0058	0.0048
5.667	0.0057	0.0048
5.684	0.0057	0.0047
5.7	0.0055	0.0045
5.717	0.0054	0.0043
5.734	0.0054	0.0042
5.75	0.0053	0.0041
5.767	0.0052	0.004
5.784	0.0051	0.0039
5.8	0.0051	0.0038
5.817	0.0051	0.0037
5.834	0.005	0.0036
5.85	0.0049	0.0035
5.867	0.0049	0.0034
5.884	0.0047	0.0033
5.9	0.0047	0.0033
5.917	0.0047	0.0029
5.934	0.0047	0.003
5.95	0.0045	0.0029
5.967	0.0043	0.0026
5.984	0.0043	0.0026
6	0.0043	0.0026
6.017	0.0042	0.0025
6.034	0.0043	0.0026
6.05	0.0044	0.0027
6.067	0.0046	0.0029
6.084	0.005	0.0033
6.1	0.0055	0.0038
6.117	0.0061	0.0044
6.134	0.0066	0.0049
6.15	0.007	0.0053
6.167	0.0072	0.0055
6.184	0.0073	0.0056
6.2	0.0073	0.0056
6.217	0.0072	0.0055
6.234	0.0071	0.0054
6.25	0.007	0.0053
6.267	0.0069	0.0052
6.284	0.0068	0.0051
6.3	0.0067	0.005
6.317	0.0066	0.0049
6.334	0.0065	0.0048
6.35	0.0064	0.0047
6.367	0.0062	0.0045
6.384	0.006	0.0043
6.4	0.0059	0.0042
6.417	0.0057	0.004
6.434	0.0057	0.004
6.45	0.0056	0.0039
6.467	0.0056	0.0039
6.484	0.0057	0.004
6.5	0.0058	0.0041
6.517	0.0061	0.0044
6.534	0.0065	0.0048
6.55	0.0069	0.0052
6.567	0.0074	0.0057
6.584	0.0078	0.0061
6.6	0.008	0.0063
6.617	0.0081	0.0064
6.634	0.0081	0.0064
6.65	0.008	0.0063
6.667	0.0079	0.0062
6.684	0.0078	0.0061
6.7	0.0077	0.006
6.717	0.0076	0.0049
6.734	0.0074	0.0047
6.75	0.0073	0.0046
6.767	0.0071	0.0044
6.784	0.0069	0.0042
6.8	0.0068	0.0041
6.817	0.0066	0.0039
6.834	0.0066	0.0039
6.85	0.0066	0.0039
6.867	0.0067	0.004
6.884	0.0069	0.0042
6.9	0.0072	0.0045
6.917	0.0076	0.0049
6.934	0.008	0.0053
6.95	0.0082	0.0055
6.967	0.0083	0.0056
6.984	0.0085	0.0058
7	0.0085	0.0058
7.017	0.0085	0.0058
7.034	0.0084	0.0057
7.05	0.0083	0.0056
7.067	0.0081	0.0054
7.084	0.008	0.0053
7.1	0.0078	0.0051
7.117	0.0077	0.005
7.134	0.0076	0.0049
7.15	0.0076	0.0049
7.167	0.0076	0.0049
7.184	0.0077	0.005
7.2	0.0078	0.0051
7.217	0.008	0.0053
7.234	0.0082	0.0055
7.25	0.0084	0.0057
7.267	0.0085	0.0058
7.284	0.0086	0.0059
7.3	0.0086	0.0059
7.317	0.0086	0.0059
7.334	0.0086	0.0059
7.35	0.0085	0.0058
7.367	0.0084	0.0057
7.384	0.0083	0.0056
7.4	0.0082	0.0055
7.417	0.0082	0.0055
7.434	0.0082	0.0055
7.45	0.0083	0.0056
7.467	0.0084	0.0057
7.484	0.0085	0.0058
7.5	0.0087	0.006
7.517	0.0088	0.0061
7.534	0.0088	0.0061
7.55	0.0089	0.0062
7.567	0.0089	0.0062
7.584	0.0089	0.0062
7.6	0.0088	0.0061
7.617	0.0088	0.0061
7.634	0.0088	0.0061
7.65	0.0088	0.0061
7.667	0.0088	0.0061
7.684	0.0089	0.0062
7.7	0.0089	0.0062
7.717	0.009	0.0063
7.734	0.009	0.0063
7.75	0.0091	0.0064
7.767	0.0091	0.0064
7.784	0.0091	0.0064
7.8	0.0091	0.0064
7.817	0.0091	0.0064
7.834	0.0091	0.0064
7.85	0.0092	0.0065
7.867	0.0092	0.0065
7.884	0.0092	0.0065
7.9	0.0092	0.0065
7.917	0.0093	0.0066
7.934	0.0093	0.0066
7.95	0.0094	0.0067
7.967	0.0095	0.0068
7.984	0.0095	0.0068
8	0.0095	0.0068
8.017	0.0095	0.0068
8.034	0.0096	0.0069
8.05	0.0096	0.0069
8.067	0.0096	0.0069
8.084	0.0096	0.0069
8.1	0.0096	0.0069
8.117	0.0097	0.007
8.134	0.0097	0.007
8.15	0.0097	0.007
8.167	0.0097	0.007
8.184	0.0098	0.0071
8.2	0.0097	0.007
8.217	0.0098	0.0071
8.234	0.0098	0.0071
8.25	0.0098	0.0071
8.267	0.0098	0.0071
8.284	0.0098	0.0071
8.3	0.0098	0.0071
8.317	0.0098	0.0071
8.334	0.0097	0.007
8.35	0.0097	0.007
8.367	0.0097	0.007
8.384	0.0097	0.007
8.4	0.0097	0.007
8.417	0.0096	0.0069
8.434	0.0096	0.0069
8.45	0.0096	0.0069
8.467	0.0095	0.0068
8.484	0.0095	0.0068
8.5	0.0095	0.0068
8.517	0.0094	0.0067
8.534	0.0094	0.0067
8.55	0.0093	0.0066
8.567	0.0092	0.0065
8.584	0.0092	0.0065
8.6	0.0091	0.0064
8.617	0.0091	0.0064
8.634	0.009	0.0063
8.65	0.009	0.0063
8.667	0.0089	0.0062
8.684	0.0088	0.0061
8.7	0.0088	0.0061
8.717	0.0087	0.006
8.734	0.0086	0.0059
8.75	0.0085	0.0058
8.767	0.0085	0.0058
8.784	0.0084	0.0057
8.8	0.0083	0.0057
8.817	0.0082	0.0056
8.834	0.0081	0.0056
8.85	0.008	0.0055
8.867	0.0079	0.0055
8.884	0.0079	0.0055
8.9	0.0078	0.0055
8.917	0.0076	0.0054
8.934	0.0074	0.0054
8.95	0.0072	0.0054
8.967	0.0072	0.0054
8.984	0.0071	0.0054
9	0.0071	0.0055
9.017	0.007	0.0055
9.034	0.0069	0.0054
9.05	0.0069	0.0054
9.067	0.0068	0.0054
9.084	0.0068	0.0054
9.1	0.0067	0.0054
9.117	0.0066	0.0054
9.134	0.0066	0.0054
9.15	0.0065	0.0054
9.167	0.0065	0.0054
9.184	0.0064	0.0054
9.2	0.0064	0.0053
9.217	0.0063	0.0053
9.234	0.0063	0.0054
9.25	0.0062	0.0054
9.267	0.0062	0.0054
9.284	0.0061	0.0054
9.3	0.0061	0.0054
9.317	0.006	0.0054
9.334	0.006	0.0054
9.35	0.0059	0.0054
9.367	0.0059	0.0053
9.384	0.0058	0.0053
9.4	0.0058	0.0053
9.417	0.0058	0.0053
9.434	0.0057	0.0053
9.45	0.0057	0.0053
9.467	0.0056	0.0052
9.484	0.0056	0.0052
9.5	0.0055	0.0052
9.517	0.0055	0.0052
9.534	0.0054	0.0051
9.55	0.0054	0.0051
9.567	0.0054	0.005
9.584	0.0053	0.005
9.6	0.0053	0.0049
9.617	0.0052	0.0049
9.634	0.0051	0.0049
9.65	0.0051	0.0048
9.667	0.005	0.0048
9.684	0.005	0.0048
9.7	0.0049	0.0049
9.717	0.0049	0.0049
9.734	0.0049	0.0049
9.75	0.0049	0.0049
9.767	0.0049	0.0049
9.784	0.0049	0.0048
9.8	0.0048	0.0048
9.817	0.0048	0.0047
9.834	0.0048	0.0047
9.85	0.0048	0.0046
9.867	0.0048	0.0046
9.884	0.0048	0.0045
9.9	0.0047	0.0042
9.917	0.0046	0.0039
9.934	0.0044	0.0037
9.95	0.0043	0.0034
9.967	0.0041	0.0033
9.984	0.0039	0.0033
10	0.0039	0.0033
f. Quantification of the nuclear/cytoplasm ratio of RSL24D1 immunofluorescence of day 15 control (WT) and mutant (V190G, R72W) iPSCs. ∗p(V190G vs Control) = 0.0302, ∗p(R72W vs Control) = 0.01. Kruskal-Walli's comparison test (two-sided). n = 6 control and 5 mutant (V190G), n = 6 control and 6 mutant (R72W) imaged regions from 2 independent batches. error bars are SEM.
		Control(V190G) iPSCs
#	total intensity	nuclear intensity	cytoplasmic intensity	n/c ratio
1	91238523	31776039	59462484	0.534388
2	49710274	32206656	17503617	1.84772
3	66570000	39859699	26710301	1.4923
4	56027861	36517545	19510316	1.8717
5	32665745	30773119	1892626	16.2595
6	49757164	30745171	19011993	1.61715
		V190G iPSCs
#	total intensity	nuclear intensity	cytoplasmic intensity	n/c ratio
1	141106752	33090818	108015934	0.306351
2	79000204	49748130	29252074	1.70067
3	91756557	37624628	54131929	0.695054
4	80082488	32966334	47116154	0.699682
5	114417947	38689240	75728707	0.510893
		Control(R72W) iPSCs
#	total intensity	nuclear intensity	cytoplasmic intensity	n/c ratio
1	65842460	40116965	25725495	1.55942
2	59921325	31821872	28099453	1.13247
3	53514988	31228088	22286900	1.40119
4	48597203	26286935	22310268	1.17824
5	47486358	3.28732e+07	1.46132e+07	2.24955
6	68859702	50922482	17937220	2.83893
		R72W iPSCs
#	total intensity	nuclear intensity	cytoplasmic intensity	n/c ratio
1	58064231	14336131	43728100	0.327847
2	71256549	19262584	51993965	0.370477
3	53655784	21050674	32605110	0.645625
4	50104074	21439268	28664806	0.74793
5	61749325	24928259	36821066	0.677011
6	47425099	21800770	25624329	0.850784
h. Quantification of the nuclear/cytoplasm ratio of RSL24D1 immunofluorescence of individual neuroepithelial bud of day 15 Parental and AFG2B variant organoids. ∗∗p = 0.0013, Unpaired two-sided test with Welch's correction. n = 10 parental and 10 AFG2B variant imaged regions from 2 independent batches. error bars are SEM.
		AFG2B parent hCO day15
#	total intensity	nuclear intensity	cytoplasmic intensity	n/c ratio
1	8366443	5383176	2983267	1.80446
2	17123313	6937219	10186094	0.681048
3	12955322	6079579	6875743	0.884207
4	13431437	4979984	8451453	0.589246
5	17097633	7135653	9961980	0.716289
6	7293369	3045195	4248174	0.716824
7	7448503	3092291	4356212	0.709858
8	14701936	6503556	8198380	0.793273
9	21180285	9128766	12051519	0.757478
10	10845996	4527540	6318456	0.716558
		AFG2B patient hCO day15
#	total intensity	nuclear intensity	cytoplasmic intensity	n/c ratio
1	13869037	2990727	10878310	0.274926
2	14265113	2454059	11811054	0.207776
3	14647896	4746612	9901284	0.479394
4	15826441	3287849	12538592	0.262218
5	14843739	4637621	10206118	0.454396
6	21094643	5006216	16088427	0.311169
7	21268427	4609256	16659171	0.27668
8	20243747	3663212	16580535	0.220934
9	22449548	7810832	14638716	0.533574
10	20188934	5215309	14973625	0.3483

## Sheet: Extended data Fig6
(B) Quantification of nuclear p53 signal of individual neuroepithelial bud at day 15 control (WT) and mutant (V190G) organoids. Unpaired t test with Welch's correction. n = 16 control and 17 mutant imaged regions from 3 independent batches. error bars are SEM.
WT	Area um2	Count	count/mm2	V190G	Area um2	Count	count/mm2
1	89630.5	10	111.569	1	81118.5	11	135.604
2	85387.1	9	105.402	2	101252	9	88.8869
3	87228.6	30	343.924	3	80074.4	18	224.791
4	56273.3	12	213.245	4	67471.9	13	192.673
5	70660	12	169.827	5	61733.6	13	210.582
6	47772.8	7	146.527	6	74682.1	12	160.681
7	35412.8	12	338.86	7	30539.3	13	425.68
8	60266.1	11	182.524	8	51210	16	312.439
9	70748.3	15	212.019	9	80688.2	7	86.7537
10	38784	5	128.919	10	65145.8	13	199.552
11	77141.7	7	90.7421	11	77454.8	10	129.108
12	69455.3	8	115.182	12	39695.1	11	277.112
13	55844.5	8	143.255	13	29001.1	9	310.333
14	85149.9	13	152.672	14	67059.5	10	149.121
15	54759.2	5	91.3089	15	59144.6	8	135.262
16	84509.5	19	224.827	16	87323.1	14	160.324
				17	59150.5	14	236.684

[truncated: 2 more sheets: Extended data Fig7, Extended data Fig8]
